# Supplementary material for: Exogenous interleukin-1 beta stimulation regulates equine tenocyte function and gene expression in three-dimensional culture which can be rescued by pharmacological inhibition of interleukin 1 receptor, but not nuclear factor kappa B, signaling
Source: Mol Cell Biochem. 2023 Jun 14;479(5):1059–78. doi: 10.1007/s11010-023-04779-z (PMC11116237; doi:10.1007/s11010-023-04779-z)
Supplement: Supplementary file 10 — Online Resource 3: The 954 DE genes upregulated by IL-1ß Supplementary file10 (CSV 8 KB) [file 11010_2023_4779_MOESM10_ESM.csv]

A2ML1
AARD
ABCA1
ABCA13
ABCC4
ABCC5
ABCG1
ABHD3
ACAA2
ACAT2
ACHE
ACO1
ACOD1
ACSS3
ACTL7B
ACVRL1
ADAM8
ADAMTS4
ADAMTS5
ADAMTSL1
ADAMTSL4
ADCY7
ADGRL2
ADIPOR1
ADORA2A
ADORA2B
ADRA2A
AGR2
AGTR1
AGTRAP
AIFM2
AKAIN1
ALAS1
ALDH1L1
ALDH9A1
AMPD3
ANGPT1
ANGPTL5
ANK3
ANKMY1
ANKRD22
ANKRD33
ANKRD33B
ANOS1
ANTXR1
ANTXR2
AOAH
APLP1
APP
ARAP3
ARHGAP42
ARL11
ARL4A
ARL5C
ARSJ
ASCL4
ASTN2
ATF3
ATOH7
ATP6V0B
ATP6V0D2
ATP6V1A
ATP7A
ATP8A1
AVPR1A
B3GALT4
B4GALT3
BAMBI
BANK1
BASP1
BATF3
BCAT1
BCHE
BCL2
BCO2
BFSP1
BHLHA15
BIRC2
BIRC3
BLNK
BLVRB
BMP2
BMPER
BMX
BRSK1
C13H16orf54
C1H15orf48
C26H21orf2
C2CD2L
C5AR1
C7
C8H18orf32
CA12
CA2
CA4
CA7
CADPS2
CAPSL
CASP1
CASZ1
CCDC141
CCDC189
CCDC68
CCDC81
CCDC87
CCL1
CCL2
CCL20
CCL5
CD40
CD68
CD83
CD86
CDH17
CDKL2
CDKN1A
CDKN2B
CEBPB
CEP85L
CFAP161
CFAP57
CFB
CFD
CHDH
CHST2
CKB
CLCN3
CLEC4E
CLIC2
CLSTN3
CMTM8
CNNM2
CNTN1
COL28A1
CP
CPA6
CPEB1
CPEB3
CPED1
CPNE8
CREB3L4
CREG1
CRISPLD1
CRLF2
CRYGN
CSAD
CSF2
CSF3
CSN3
CSTA
CTH
CTNNA2
CTSC
CTSD
CTSS
CXCL1
CXCL12
CXCL2
CXCL6
CXCL8
CXCR4
CYBA
CYP1A1
CYTIP
DAB2
DDX58
DEPTOR
DGKK
DHH
DHTKD1
DHX58
DLL1
DMRTA1
DNAH10
DNMT3L
DOCK8
DPYD
DRAM1
DRAXIN
DSCC1
DTX2
DYNC1I1
DYRK3
EAF2
EBP
ECHDC1
ECI2
ECM1
EDIL3
EDN3
EDNRA
EDNRB
EGFL6
EHF
ELL2
EMID1
ENOX1
ENPP2
ENPP7
ENTPD3
EPAS1
EREG
ERMP1
ETFDH
ETHE1
ETV1
ETV4
EXTL2
EYA1
FADS1
FADS2
FAM109A
FAM19A5
FAM20A
FAM217A
FAM234B
FAM71E2
FAXDC2
FBXL2
FBXO2
FBXO47
FCER1A
FCER1G
FDCSP
FDPS
FEM1C
FER1L6
FERMT1
FGD6
FGF12
FIBIN
FIGNL2
FLRT2
FLRT3
FMNL1
FMO3
FOLR2
FOLR3
FOSB
FOXC1
FOXC2
FOXN4
FRMPD4
FRY
FST
FTH1
FTL
G0S2
GAREM1
GAS2
GCH1
GCNT4
GCNT7
GEM
GFI1B
GGT5
GJB3
GK
GLCCI1
GLIPR1
GLP2R
GLUL
GMDS
GMFG
GOLGA7B
GPAM
GPNMB
GPR18
GPR26
GPR84
GPR85
GPR88
GPRC5D
GPSM3
GRAMD1A
GRAMD1B
GRASP
GRIK4
GRIP1
GSAP
GSR
HAL
HCAR2
HCLS1
HEY2
HGF
HHIP
HIPK2
HMOX1
HORMAD2
HPSE2
HRASLS5
HRH1
HSD11B1
HSD17B3
HTR7
HVCN1
ICA1
ICAM1
ICAM5
ICOSLG
IDH1
IER3
IFI6
IFNAR2
IFNGR2
IGFBP5
IKBKE
IL10
IL11
IL12A
IL13RA2
IL17RB
IL18
IL1A
IL1B
IL1B_1
IL1R2
IL21R
IL27
IL2RA
IL37
IL4I1
IL4R
IL6
IL7
ILT11A
IRAK2
IRAK3
ITGB6
ITGB8
ITIH5
ITPK1
ITPKB
JAKMIP3
KAT2B
KCND2
KCNF1
KCNJ12
KCNK5
KDELC1
KDM5B
KIAA0408
KIAA1522
KIAA1551
KIF6
KISS1R
KITLG
KLF15
KMO
KNG1
KYAT1
LAMA4
LCTL
LDLR
LENG9
LGALS12
LHX6
LIF
LIM2
LIMD2
LIPG
LMO2
LMOD3
LNX1
LOC100034242
LOC100049811
LOC100050322
LOC100050760
LOC100051733
LOC100052638
LOC100052689
LOC100053307
LOC100053579
LOC100053791
LOC100053847
LOC100053968
LOC100054029
LOC100054058
LOC100054236
LOC100054381
LOC100054601
LOC100054641
LOC100054688
LOC100055916
LOC100056698
LOC100056747
LOC100056936
LOC100057107
LOC100058533
LOC100058771
LOC100059533
LOC100059942
LOC100059975
LOC100060455
LOC100060505
LOC100060539
LOC100060980
LOC100061017
LOC100064060
LOC100064182
LOC100064703
LOC100065031
LOC100065063
LOC100065733
LOC100067445
LOC100067649
LOC100067916
LOC100068696
LOC100070137
LOC100071714
LOC100071927
LOC100071942
LOC100072199
LOC100072592
LOC100072605
LOC100072916
LOC100146385
LOC100146563
LOC100146960
LOC100147417
LOC100629770
LOC102147353
LOC102147464
LOC102147676
LOC102147728
LOC102147741
LOC102147893
LOC102148014
LOC102148137
LOC102148154
LOC102148245
LOC102148315
LOC102148440
LOC102148543
LOC102148682
LOC102148766
LOC102148773
LOC102148803
LOC102148954
LOC102148991
LOC102149019
LOC102149131
LOC102149364
LOC102149554
LOC102149798
LOC102149869
LOC102149895
LOC102150052
LOC102150068
LOC102150107
LOC102150224
LOC102150254
LOC102150380
LOC102150433
LOC102150482
LOC102150487
LOC102150623
LOC102150741
LOC102150862
LOC102151064
LOC102151089
LOC102151112
LOC106780972
LOC106781100
LOC106781159
LOC106781493
LOC106781572
LOC106781650
LOC106781885
LOC106782050
LOC106782058
LOC106782067
LOC106782125
LOC106782208
LOC106782252
LOC106782349
LOC106782413
LOC106782663
LOC106782891
LOC106782944
LOC106783079
LOC106783100
LOC106783188
LOC106783234
LOC106783327
LOC106783386
LOC106783412
LOC106783442
LOC106783475
LOC106783477
LOC111767398
LOC111767520
LOC111767521
LOC111767609
LOC111767694
LOC111767709
LOC111767724
LOC111767811
LOC111767812
LOC111767882
LOC111767883
LOC111767886
LOC111767890
LOC111767930
LOC111768027
LOC111768033
LOC111768173
LOC111768214
LOC111768277
LOC111768304
LOC111768359
LOC111768592
LOC111768838
LOC111768851
LOC111768904
LOC111769054
LOC111769186
LOC111769259
LOC111769757
LOC111769779
LOC111769795
LOC111769952
LOC111770029
LOC111770030
LOC111770182
LOC111770409
LOC111770770
LOC111770851
LOC111771168
LOC111771193
LOC111771207
LOC111771217
LOC111771429
LOC111771531
LOC111771768
LOC111771919
LOC111771925
LOC111771935
LOC111771937
LOC111772121
LOC111772262
LOC111772442
LOC111772468
LOC111772502
LOC111772552
LOC111772664
LOC111772685
LOC111773009
LOC111773139
LOC111773191
LOC111773192
LOC111773193
LOC111773437
LOC111773493
LOC111773623
LOC111773627
LOC111773825
LOC111773854
LOC111773878
LOC111774016
LOC111774027
LOC111774065
LOC111774153
LOC111774356
LOC111774375
LOC111774410
LOC111774632
LOC111774643
LOC111774738
LOC111774768
LOC111774914
LOC111775006
LOC111775141
LOC111775142
LOC111775202
LOC111775265
LOC111775366
LOC111775367
LOC111775553
LOC111775557
LOC111775576
LOC111775604
LOC111775671
LOC111775726
LOC111775898
LOC111776112
LPCAT2
LPCAT4
LPXN
LRP12
LRRTM3
LY96
LYN
LYPD3
MACC1
MAFA
MAFG
MALT1
MAP3K8
MAPRE2
MARK1
MATN3
MBOAT7
MCTP2
MCUB
MED12L
MEFV
MFSD12
MFSD2A
MGAM
MIP-2BETA
MIR9092
MIR9109
MLLT11
MMD
MMP1
MMP12
MMP13
MMP17
MMP2
MMP3
MMP8
MMP9
MNDA
MOCOS
MOGAT2
MS4A7
MSC
MSR1
MTHFD2L
MTMR7
MUC16
MUC19
MXD1
MYH14
MYH3
MYOM2
NAAA
NAB1
NABP1
NAMPT
NANOS3
NAP1L2
NEO1
NEU1
NEURL3
NFAM1
NFKB1
NFKB2
NFKBIA
NFKBID
NFKBIZ
NGF
NINJ1
NIPA1
NLRC4
NLRP3
NOD2
NOS2
NOTCH4
NPL
NPTX1
NPY
NQO1
NR2F1
NR3C1
NRG1
NRXN2
NT5C2
NYNRIN
OASL
OLFML2B
OLR1
ORAI3
OSGIN1
OSGIN2
OSM
P2RY1
P2RY2
P2RY6
PANK1
PANX1
PANX2
PAPLN
PAQR8
PCOLCE2
PCSK5
PDE10A
PDE4B
PDK4
PDZRN3
PFKFB3
PGM1
PHACTR2
PHYHIPL
PI3
PIM2
PIR
PIRT
PITRM1
PKNOX2
PLA2G2A
PLA2G4A
PLCB1
PLEKHS1
PLET1
PLK2
PLPP4
PLTP
PLXNC1
PNKD
PNMA2
POR
POU2F2
POU3F1
PPARA
PPBP
PPFIA4
PPFIBP2
PPP1R3C
PPP1R3F
PRDM1
PRDX1
PREX1
PRNP
PRR16
PRRG4
PTAFR
PTCH2
PTGDR
PTGDS
PTGER4
PTGES
PTGIR
PTGR1
PTGS2
PTPRE
PTPRU
PTX3
PUDP
RAB13
RAB20
RAB26
RAB27B
RAB39A
RAB3A
RAB5A
RALGPS2
RAP1GAP
RAP2A
RAPGEF4
RAPGEF5
RASA3
RASGEF1B
RASL12
RASSF10
RBM20
RBM47
RDH10
RELB
REM2
RENBP
RET
RFX3
RGMA
RGS16
RGS9BP
RHCG
RHOBTB2
RHOBTB3
RHOU
RLN
RNASEK
RND3
ROGDI
RORB
RPA3
RPS6KA3
RPS6KA5
RSAD2
RTN1
RTN4RL2
RYR3
S100A12
S100A8
S100A9
S1PR3
SAA1
SALL1
SALL2
SAMD5
SAT1
SAXO1
SBK2
SBK3
SBSN
SCARA5
SCD
SCML1
SCN1B
SCN9A
SCNN1D
SDC4
SEMA3F
SEMA5A
SEMA6D
SERINC2
SERINC4
SGPP2
SGSM3
SHC3
SLC10A4
SLC11A1
SLC11A2
SLC15A3
SLC16A13
SLC16A6
SLC16A7
SLC18B1
SLC1A2
SLC22A23
SLC23A2
SLC24A4
SLC27A6
SLC29A4
SLC2A6
SLC30A1
SLC31A1
SLC31A2
SLC35B4
SLC35F6
SLC39A8
SLC43A3
SLC45A3
SLC46A3
SLC6A12
SLC6A2
SLC7A11
SLC7A2
SLC7A8
SLCO4A1
SLFN14
SMAGP
SMPDL3A
SMURF1
SNAP25
SNAP91
SOD2
SOGA3
SORCS1
SOX15
SOX5
SP6
SP8
SPINK9
SPRY3
SQSTM1
SRGN
ST8SIA4
ST8SIA5
STAT4
STRIP2
STS
STX11
SYT7
TAF9B
TAGAP
TAT
TBC1D13
TBC1D21
TBC1D22B
TBC1D9
TBX3
TCF7
TCIM
TECTB
TESPA1
TFAP2A
TFAP2B
TFRC
TGFA
TGM1
TICAM1
TLNRD1
TM6SF2
TM7SF2
TMC4
TMED5
TMEM150B
TMEM150C
TMEM179
TMEM190
TMEM196
TMEM2
TMEM256
TMEM268
TMEM37
TNF
TNFAIP3
TNFAIP6
TNFRSF8
TNFSF4
TNFSF9
TNIP1
TOMM7
TP53I3
TPD52L1
TRABD2B
TRAF3IP2
TRAF7
TRPA1
TRPM2
TSC22D1
TSHZ1
TSPAN12
TSPAN13
TSPAN8
TSPAN9
TXN
TXNRD1
UBASH3B
UBE2D1
UBE2K
UBE2L6
UBE2S
UCP2
UMAD1
UNC13A
UPB1
VAV3
VCAN
VEGFD
VNN2
WDR17
WDR86
WHAMM
WIPI1
WISP3
WLS
WNT11
WNT2
WNT6
WNT9A
XKR8
YIPF4
ZADH2
ZC3H12A
ZEB2
ZFAND2A
ZIC2
ZNF579
ZNF697
ZSWIM6
