# Supplementary material for: Exogenous interleukin-1 beta stimulation regulates equine tenocyte function and gene expression in three-dimensional culture which can be rescued by pharmacological inhibition of interleukin 1 receptor, but not nuclear factor kappa B, signaling
Source: Mol Cell Biochem. 2023 Jun 14;479(5):1059–78. doi: 10.1007/s11010-023-04779-z (PMC11116237; doi:10.1007/s11010-023-04779-z)
Supplement: Supplementary file 11 — Online Resource 4: The 1563 DE genes downregulated by IL-1ß Supplementary file11 (CSV 13 KB) [file 11010_2023_4779_MOESM11_ESM.csv]

AADAT
AATK
ABCA4
ABCB1
ABCB11
ABCC3
ABI3BP
ABLIM1
ABLIM3
ABTB2
ACAN
ACKR2
ACKR4
ACOXL
ACSM3
ACTA2
ACTN2
ADAM15
ADAM19
ADAM23
ADAMTS1
ADAMTS14
ADAMTS16
ADAMTS19
ADAMTS2
ADAMTS6
ADAMTSL2
ADAMTSL5
ADAP1
ADCY2
ADCY5
ADD2
ADGRA2
ADGRB1
ADGRG6
ADGRL3
ADIRF
ADM2
ADRA1A
ADRA1B
ADRB2
ADRB3
AEBP1
AFAP1L2
AHNAK
AHNAK2
AIG1
AK1
AKNA
ALB
ALDH1L2
ALS2CL
ALX4
AMIGO2
AMN
AMOT
AMPH
AMZ1
ANKDD1B
ANKH
ANKRD1
ANKRD34A
ANKRD34B
ANKRD37
ANKRD55
ANKRD63
ANLN
ANO1
ANO3
ANO7
ANXA3
AP1S2
APBB2
APC2
APCDD1
APCDD1L
APOD
APPL2
AQP1
AQP3
AQP5
AQP7
ARAP2
ARC
ARHGAP22
ARHGAP33
ARHGAP6
ARHGDIB
ARHGEF10
ARHGEF26
ARHGEF28
ARHGEF37
ARL14
ARL4D
ARMC4
ARMCX2
ARRB1
ARRDC4
ARSE
ARSF
ARVCF
ASNS
ASPM
ASPN
ATG4A
ATL1
ATOH8
ATP10A
ATP11A
ATP1A2
ATP2A3
AUNIP
AUTS2
AXL
AZU1
B4GALNT4
BAALC
BACH2
BAIAP2
BAIAP2L2
BARD1
BCL7A
BCR
BEAN1
BEND6
BEX4
BICD1
BIRC5
BLK
BMF
BMP8B
BNIP3
BOC
BOK
BRIP1
BTBD11
BUB1
BUB1B
C12H11orf96
C13H16orf45
C13H16orf89
C15H2orf40
C16H3orf18
C16H3orf67
C19H3orf52
C19H3orf80
C1H10orf105
C1H10orf71
C1H15orf41
C1H1orf198
C1QTNF3
C1RL
C21H5orf49
C23H9orf3
C28H12orf75
C2H1orf185
C3H4orf22
C3H4orf50
C7H19orf57
C8H22orf15
C9H8orf46
CA3
CA9
CABLES1
CACNA1C
CACNA1H
CACNA2D2
CACNA2D3
CACNG4
CALB2
CALHM2
CALHM3
CALHM5
CAMK2D
CAMK4
CAMKK1
CAND2
CAP2
CAPN11
CAPN5
CAPN6
CAPN9
CARD10
CARMIL1
CARNS1
CARS
CASP14
CASQ1
CATSPERD
CAVIN1
CAVIN3
CBFA2T3
CBLN2
CCBE1
CCDC149
CCDC158
CCDC170
CCDC172
CCDC181
CCDC190
CCDC3
CCDC33
CCDC88A
CCDC92
CCNA1
CCNA2
CCNB2
CCSAP
CD109
CD207
CD248
CD34
CD38
CD52
CD9
CDC20
CDC42BPA
CDC42EP2
CDC42EP3
CDCA2
CDCA7
CDCA7L
CDCP1
CDH1
CDH13
CDH3
CDH6
CDK14
CDK5R1
CDKL1
CDKN3
CDO1
CDON
CDRT4
CELSR2
CEMIP
CENPE
CENPF
CENPK
CENPL
CEP128
CEP55
CFAP44
CFI
CGREF1
CHAC1
CHEK2
CHML
CHMP4C
CHRD
CHRDL1
CHRDL2
CHRNB3
CHST13
CHST3
CHTF18
CIDEA
CILP2
CISH
CKAP2
CKS2
CLCN4
CLDN11
CLDN2
CLDN23
CLDN3
CLDN4
CLDN6
CLEC19A
CLEC2L
CLEC4F
CLGN
CLIC4
CLIC6
CLIP4
CLSPN
CMKLR1
CNGB1
CNKSR3
CNN1
CNNM1
COBL
COL11A1
COL12A1
COL13A1
COL15A1
COL18A1
COL1A1
COL1A2
COL23A1
COL26A1
COL4A1
COL4A2
COL4A5
COL5A1
COL6A2
COL6A3
COL8A1
COL9A2
COLEC12
COLGALT2
COMP
COPZ2
CORO1A
CPQ
CPVL
CPZ
CRABP1
CREB3L1
CRIP1
CRIP2
CRIP3
CRLF1
CROCC2
CRTAC1
CRY2
CRYAB
CSDC2
CSGALNACT1
CSPG4
CSPG5
CSRP1
CST3
CST6
CTGF
CTNNBIP1
CTSL
CWH43
CXXC5
CYB561
CYB5A
CYR61
CYS1
CYTH3
DACT1
DACT3
DAPP1
DBNDD1
DCLK1
DDAH1
DDIT4
DDIT4L
DDX43
DENND2C
DEPDC7
DES
DGKI
DHRS3
DHRS7
DIAPH3
DIO3
DIRAS1
DISP3
DIXDC1
DKK1
DKK2
DKK4
DLC1
DLGAP5
DLK1
DLX5
DLX6
DMD
DNAH3
DNAJC5B
DNM1
DOCK3
DOCK5
DPF1
DPT
DPYSL3
DQA
DRA
DRP2
DSG2
DTNB
DUSP22
DYSF
E2F7
EBF2
ECHDC3
ECM2
ECSCR
ECT2
EDN1
EDN2
EEF2K
EEPD1
EFCC1
EFEMP2
EFNA2
EFNA3
EFNA5
EGR2
EGR3
EHD2
EID3
EIF4E3
EIF4EBP1
ELF5
ELFN1
ELFN2
ELMOD1
ELN
EMILIN2
EMILIN3
EMP1
ENDOU
ENHO
ENO3
ENPP1
ENPP5
EPHA10
EPHA8
EPHB2
EPHB3
EPHX1
EPN2
EPOR
EPPK1
EPS8
EPYC
ERCC6L
ERG
ERO1A
ERRFI1
ESR1
ESYT3
EVPL
EXOC6
EZR
F12
F2R
F2RL1
F5
FADS3
FAM105A
FAM107A
FAM124A
FAM129A
FAM13C
FAM160A1
FAM162A
FAM167A
FAM184A
FAM184B
FAM189A1
FAM198A
FAM20C
FAM212A
FAM213B
FAM241B
FAM25A
FAM69C
FAM78B
FAM81A
FAM83D
FAM84B
FANCB
FANCD2
FANCI
FAR2
FBLN1
FBLN2
FBLN5
FBLN7
FBP2
FBXL16
FBXL21
FBXO17
FEZ1
FGD4
FGF10
FGF13
FGF19
FGF21
FGF22
FGF9
FGFR2
FGFR4
FHDC1
FKBP1B
FLNC
FMNL2
FN1
FN3K
FNDC1
FOXM1
FOXO6
FOXP1
FOXP4
FOXS1
FRMPD3
FRRS1L
FSCN1
FSD1
FSD1L
FUT1
FUT7
FXYD1
FXYD6
FZD7
FZD8
GABRA3
GADL1
GALNT10
GALNT15
GALNT16
GALNT18
GAS1
GAS2L3
GAS6
GAS7
GATA6
GCA
GDF5
GDF6
GDPD5
GEN1
GFRA2
GGACT
GHR
GINS2
GIPC2
GJB2
GLDC
GLI1
GLI2
GLI3
GLIS1
GLIS2
GNB5
GP1BB
GPC1
GPC3
GPC4
GPM6B
GPR1
GPR146
GPR153
GPR27
GPR37
GPR39
GPRC5B
GPT2
GPX3
GRAMD4
GREB1
GREM1
GRIK3
GRIN3B
GRP
GSN
GSTK1
GUCY1A1
GUCY1B1
GUCY2D
GXYLT2
GYG2
HAPLN3
HCN2
HDAC11
HDAC9
HECW2
HEMGN
HES4
HHEX
HHIPL2
HIP1R
HIVEP3
HJURP
HMGB3
HMGN3
HNMT
HOPX
HOXD4
HR
HRASLS
HS3ST1
HSPB2
HSPB7
HSPB8
HSPG2
HTR1B
HTR1D
HTR6
HUNK
IFITM5
IGDCC3
IGDCC4
IGFBP2
IGFBP4
IL16
IL17RE
IL22RA1
ILDR2
IMPA2
INHBE
INPP1
INSC
IQCN
IQGAP2
IQGAP3
IRF6
IRX3
ISLR
ISLR2
ISM2
ITGA11
ITGA6
ITGA7
ITGA9
ITGB7
ITGBL1
IZUMO1
JADE3
JAG1
JAG2
JCAD
JDP2
JPH2
JPH3
JUP
KANK1
KATNAL2
KBTBD12
KBTBD8
KCNA1
KCNA2
KCNC4
KCNE4
KCNG1
KCNG2
KCNH2
KCNK2
KCNK9
KCNMB1
KCNN1
KCNN4
KCTD1
KCTD16
KERA
KIAA0040
KIAA0895
KIAA1324L
KIAA1549
KIAA1755
KIF11
KIF15
KIF18A
KIF1A
KIF20A
KIF20B
KIF23
KIF26A
KIF26B
KIF2C
KIF4A
KIFC1
KL
KLC3
KLF10
KLF2
KLF5
KLF8
KLHL29
KLHL30
KLK10
KLK5
KNL1
KNSTRN
KNTC1
KREMEN1
KRT12
KRT13
KRT14
KRT15
KRT16
KRT19
KRT27
KRT36
KRT6B
KRT6C
L1CAM
LAD1
LAMA3
LAMC3
LARP6
LAYN
LCN2
LDHD
LFNG
LGALS3
LGALSL
LGI3
LGR4
LHFPL6
LIMS2
LINGO1
LITAF
LIX1
LMAN1L
LMCD1
LMNA
LMO7
LMOD1
LOC100050106
LOC100050294
LOC100050675
LOC100052045
LOC100052168
LOC100052888
LOC100053601
LOC100054366
LOC100054397
LOC100054567
LOC100055978
LOC100056127
LOC100057335
LOC100058633
LOC100058884
LOC100059845
LOC100060096
LOC100060152
LOC100060748
LOC100060996
LOC100061035
LOC100062102
LOC100063245
LOC100063271
LOC100063876
LOC100066813
LOC100067485
LOC100067491
LOC100067811
LOC100068433
LOC100068680
LOC100070501
LOC100070509
LOC100070528
LOC100070893
LOC100072669
LOC100073089
LOC100146156
LOC100146840
LOC100147245
LOC100147411
LOC100629324
LOC100629732
LOC100630227
LOC102147373
LOC102147479
LOC102147512
LOC102147595
LOC102147749
LOC102147788
LOC102147828
LOC102147947
LOC102148022
LOC102148178
LOC102148188
LOC102148235
LOC102148317
LOC102148326
LOC102148336
LOC102148538
LOC102148564
LOC102148686
LOC102148832
LOC102149123
LOC102149301
LOC102149751
LOC102149837
LOC102149855
LOC102149893
LOC102149960
LOC102150115
LOC102150161
LOC102150332
LOC102150369
LOC102150388
LOC102150413
LOC102150416
LOC102150554
LOC102150633
LOC102150664
LOC102150718
LOC102150756
LOC102150790
LOC102150829
LOC102150874
LOC102150898
LOC106780945
LOC106780962
LOC106780963
LOC106780982
LOC106781070
LOC106781219
LOC106781500
LOC106781562
LOC106781568
LOC106781697
LOC106781843
LOC106781978
LOC106781985
LOC106782012
LOC106782032
LOC106782300
LOC106782322
LOC106782455
LOC106782516
LOC106782643
LOC106782658
LOC106782715
LOC106782757
LOC106782872
LOC106782959
LOC106782979
LOC106782990
LOC106783107
LOC106783154
LOC106783227
LOC106783296
LOC106783344
LOC106783362
LOC106783372
LOC111767537
LOC111767660
LOC111767726
LOC111767939
LOC111768039
LOC111768058
LOC111768205
LOC111768354
LOC111768363
LOC111768441
LOC111768546
LOC111768858
LOC111769025
LOC111769097
LOC111769119
LOC111769178
LOC111769187
LOC111769189
LOC111769201
LOC111769281
LOC111769314
LOC111769323
LOC111769661
LOC111769719
LOC111769836
LOC111770130
LOC111770162
LOC111770218
LOC111770222
LOC111770236
LOC111770292
LOC111770324
LOC111770630
LOC111770714
LOC111770830
LOC111770883
LOC111770931
LOC111770960
LOC111771007
LOC111771050
LOC111771071
LOC111771105
LOC111771114
LOC111771135
LOC111771231
LOC111771373
LOC111771446
LOC111771570
LOC111771581
LOC111771798
LOC111771887
LOC111771900
LOC111771950
LOC111772094
LOC111772246
LOC111772412
LOC111772420
LOC111772472
LOC111772529
LOC111772544
LOC111772665
LOC111772755
LOC111772777
LOC111772804
LOC111772827
LOC111772904
LOC111772911
LOC111772925
LOC111772968
LOC111773083
LOC111773135
LOC111773141
LOC111773142
LOC111773260
LOC111773266
LOC111773416
LOC111773417
LOC111773483
LOC111773868
LOC111773886
LOC111773999
LOC111774221
LOC111774249
LOC111774286
LOC111774316
LOC111774331
LOC111774363
LOC111774676
LOC111775023
LOC111775039
LOC111775308
LOC111775417
LOC111775695
LOC111775896
LOC111776004
LOX
LOXL1
LOXL2
LOXL4
LRFN1
LRFN4
LRG1
LRIG1
LRP1B
LRRC15
LRRC17
LRRC2
LRRC20
LRRC31
LRRC49
LRRC8C
LSP1
LTBP2
LTBP4
LURAP1L
LYNX1
LZTS1
MALL
MAMLD1
MAP1B
MAP2K6
MAP3K20
MAST1
MATN2
MATN4
MB21D2
MBNL3
MBOAT2
MCAM
MCM4
MCM5
MCTP1
MEGF6
MFAP4
MFAP5
MFGE8
MFHAS1
MFSD6
MGLL
MGP
MIPOL1
MIS18BP1
MITF
MKI67
MKNK2
MKX
MLNR
MLPH
MMP15
MMP23B
MMP24
MMP28
MMRN2
MN1
MNS1
MOB3B
MOXD1
MPP6
MPP7
MPPED1
MPRIP
MPZL2
MRGPRF
MRVI1
MST1R
MSX2
MTHFD1L
MTHFD2
MTMR11
MTSS1L
MUC1
MUSTN1
MXI1
MXRA5
MXRA7
MXRA8
MYBL1
MYBL2
MYBPC2
MYCN
MYH10
MYH11
MYL9
MYLK2
MYO1D
MYO1G
MYO5B
MYO7A
MYOZ3
NALCN
NAT14
NAV2
NCAM1
NCAM2
NCAPG
NCAPG2
NCAPH
NCCRP1
NDC80
NDE1
NDRG1
NEBL
NEDD4
NEFH
NEK2
NELL2
NES
NET1
NEURL1
NEURL1B
NEXN
NFATC1
NFATC2
NFIX
NGEF
NIM1K
NIPAL1
NIPAL2
NIPAL4
NIPSNAP1
NLGN1
NOSTRIN
NOTCH3
NOX4
NPAS3
NPDC1
NPEPL1
NPFFR2
NPTX2
NPTXR
NRBP2
NRCAM
NREP
NRIP2
NRIP3
NT5E
NT5M
NTM
NTN3
NTRK2
NUF2
NUSAP1
NXPH3
NXPH4
NYAP1
OAF
OCIAD2
OGN
OIP5
OLFM2
OLFML1
OMD
OPRK1
OSBPL10
OSBPL3
OXTR
P2RX7
P3H2
P4HA1
P4HA3
P4HTM
PABPC4L
PADI2
PAG1
PAK1
PAK3
PAK6
PALD1
PALM
PALM3
PALMD
PAMR1
PAPSS2
PAQR6
PARP3
PAWR
PCBP4
PCGF5
PCK2
PCNX2
PCOLCE
PCP4L1
PCSK6
PDE5A
PDE7A
PDGFB
PDGFC
PDLIM1
PDLIM2
PDLIM3
PDLIM4
PDZD2
PDZRN4
PEG10
PELI2
PENK
PFKP
PGGHG
PGM5
PHEX
PHF19
PHGDH
PHLDB1
PI16
PIK3IP1
PIMREG
PITPNM3
PKDCC
PKMYT1
PKP1
PLA1A
PLAC9
PLAT
PLB1
PLCD1
PLCE1
PLEKHA2
PLEKHA6
PLEKHA7
PLEKHB1
PLEKHD1
PLEKHG4
PLEKHG5
PLOD2
PLPPR3
PLPPR4
PLS3
PLXNA2
PLXNA4
PMEL
PMEPA1
PMP22
POC1B
PODN
PODXL
PODXL2
POLQ
POSTN
POU2F3
PPFIBP1
PPIC
PPL
PPM1N
PPP1R13L
PPP1R14A
PPP1R3B
PPP1R9A
PPP2R3A
PRAG1
PRC1
PRDM16
PRELP
PRG4
PRICKLE2
PRKAA2
PRKAB2
PRKAG2
PRKAG3
PRKCA
PROKR2
PRR11
PRR5L
PRRT2
PRSS12
PRSS35
PRUNE2
PRX
PSAT1
PSRC1
PSTPIP2
PTCHD1
PTGFRN
PTGIS
PTH1R
PTHLH
PTN
PTPRF
PVALB
PXDC1
PYCR1
QSOX1
RAB39B
RAB40B
RAC3
RACGAP1
RAP1GAP2
RASGEF1A
RASGRF2
RASIP1
RASL10A
RASL11A
RASL11B
RASSF2
RASSF4
RCAN2
RCAN3
RDM1
RDX
RELN
REPS2
RFLNB
RFX2
RGL3
RGS10
RGS11
RGS22
RGS3
RGS5
RHBDL1
RHCE
RHOB
RIMKLA
RIPK4
RMI2
RNASE10
RNASEH2B
RNF144B
RNF150
RNF152
RNF157
RNF175
RNF208
RNFT2
ROR1
ROR2
RPH3AL
RPRML
RPS6KA2
RSPO1
RTKN2
RTP3
RUNDC3B
RUNX1T1
S100A10
S100A2
SACS
SAMD11
SAMHD1
SAPCD2
SARS
SAV1
SBSPON
SCAI
SCARF2
SCHIP1
SCML2
SCN11A
SCRN1
SCUBE1
SCUBE2
SCX
SDC2
SDC3
SDR42E1
SEC16B
SEL1L3
SELENOP
SEMA3B
SEMA4F
Sep-10
Sep-03
Sep-05
SERPINB5
SERPINB6
SERPINF1
SERPINF2
SETBP1
SEZ6L
SFRP2
SFRP4
SFXN1
SFXN3
SGCD
SGCG
SGIP1
SGMS2
SGO2
SH2D3A
SH2D3C
SH2D6
SH3BGR
SH3PXD2A
SH3RF2
SH3RF3
SHANK3
SHC4
SHF
SHISA8
SHROOM3
SHTN1
SIGIRR
SIX1
SIX4
SKA1
SKA3
SLC16A2
SLC16A8
SLC1A4
SLC1A5
SLC20A2
SLC22A4
SLC25A15
SLC26A1
SLC28A1
SLC29A1
SLC2A4RG
SLC35G1
SLC38A1
SLC38A5
SLC40A1
SLC43A1
SLC44A4
SLC4A3
SLC51B
SLC6A9
SLC7A1
SLC7A3
SLC8A1
SLC8A2
SLC9A7
SLCO5A1
SMC4
SMOC2
SMTN
SMTNL2
SMYD2
SNED1
SNTA1
SNX24
SNX31
SOCS2
SORBS1
SORBS2
SORCS2
SOX30
SOX6
SOX8
SOX9
SPAG6
SPATA13
SPATA20
SPATS2L
SPC24
SPC25
SPEG
SPI2
SPINK8
SPINT2
SPOCK1
SPON2
SPSB4
SPTB
SPTBN4
SRPK3
SRPX
SRPX2
SRR
SSC4D
SSC5D
SSX2IP
STAP2
STC2
STEAP1
STEAP2
STK38L
STMN1
STOM
STPG1
STXBP6
SULT4A1
SUN1
SUSD5
SVEP1
SYCP1
SYCP2
SYNC
SYNE2
SYNGR3
SYNM
SYNPO
SYNPO2
SYT1
SYT17
SYTL2
TACR1
TACSTD2
TAGLN
TAGLN3
TBC1D32
TBX4
TCEA3
TCF19
TCF7L1
TCP11L1
TCTEX1D1
TDGF1
TDRD5
TEAD4
TENM4
TESMIN
TET1
TF
TFEB
TGFB1
TGFBI
TGM7
THAP10
THBS1
THBS2
THBS3
THBS4
THEG
THSD1
THY1
TIFA
TIMD4
TIMP4
TINAGL1
TJP2
TK1
TLL1
TLN2
TM4SF1
TMC7
TMEM106C
TMEM108
TMEM14A
TMEM173
TMEM52
TMEM91
TMOD1
TMOD2
TMSB10
TMTC1
TNC
TNFAIP8L1
TNFAIP8L3
TNFRSF11A
TNFRSF13C
TNFRSF19
TNFRSF21
TNFRSF25
TNFRSF6B
TNFSF10
TNIK
TNN
TNNI1
TNR
TNS1
TNS3
TOM1L1
TOP2A
TOX
TP53I11
TPX2
TRAF5
TRAIP
TRIL
TRIM16
TRIM29
TRIM35
TRIM59
TRIM67
TRIM9
TRPM8
TSC22D3
TSHZ3
TSPAN11
TSPAN18
TSPAN32
TSPAN33
TSPAN7
TTC39C
TTC7A
TTK
TUB
TUBB1
TUBB2A
TUBB3
TUBB6
TVP23A
TXNIP
TYMP
TYRO3
UACA
UBE2QL1
UBXN11
UMODL1
UNC5A
UNC5B
UNC5D
UPK1B
VASH2
VAT1L
VGLL3
VIM
VLDLR
VOPP1
VSIG1
VSTM2B
VSTM5
VWA1
VWA3B
VWA5B1
WDR31
WFDC1
WISP1
WISP2
WNT10B
WSCD2
WWC1
XIRP1
YBX3
YWHAH
ZBED3
ZBED8
ZBTB16
ZBTB7C
ZCCHC18
ZCCHC24
ZDBF2
ZDHHC1
ZEB1
ZFHX4
ZFP36L2
ZGRF1
ZNF185
ZNF215
ZNF365
ZNF367
ZNF385B
ZNF385D
ZNF395
ZNF521
ZNF618
ZNF704
ZNF853
