# Supplementary material for: Exogenous interleukin-1 beta stimulation regulates equine tenocyte function and gene expression in three-dimensional culture which can be rescued by pharmacological inhibition of interleukin 1 receptor, but not nuclear factor kappa B, signaling
Source: Mol Cell Biochem. 2023 Jun 14;479(5):1059–78. doi: 10.1007/s11010-023-04779-z (PMC11116237; doi:10.1007/s11010-023-04779-z)
Supplement: Supplementary file 12 — Online Resource 5: The normalised counts for all 29196 genes under control and IL-1ß-treated conditions Supplementary file12 (CSV 2596 KB) [file 11010_2023_4779_MOESM12_ESM.csv]

genes	090811Control	130911Control	180412Control	250718BControl	CDTendonControl	090811IL1B	130911IL1B	180412IL1B	250718BIL1B	CDTendonIL1B
A1BG	5.535372057	2.651609682	5.694999284	4.624549025	0.886040458	1.005701905	4.799486298	2.944154022	0	1.052199866
A1CF	0	0	0	0	0	0	0	0	0	0
A2ML1	68.35429688	15.78515452	62.33763485	164.7318067	33.13892821	1395.849599	966.3195419	1020.039858	1261.385491	1236.888919
A3F2	3.307714028	71.36518027	0	0	10.35126756	19.73345713	16.95817425	21.18023825	15.66842196	32.45972195
A3GALT2	11.03634311	28.22441186	5.785384704	0	14.9429222	8.860729117	26.3875395	12.97357628	7.274495773	21.29794616
A4GALT	6385.597111	5933.062503	5651.356562	4541.443668	5228.27853	3659.180862	3754.488234	3902.809104	2022.855266	3431.197849
A4GNT	0	0	0	0	0	0	0	0	0	0
AAAS	811.5863165	1033.528092	664.3047294	900.8321754	1323.6141	1342.484204	955.7899999	777.8497612	1051.565875	1005.273724
AACS	8116.440332	6914.105534	8510.612154	6289.521352	6652.266029	3500.416977	3948.710589	4696.555593	3534.521329	4633.418274
AADACL2	0	0	0	0	0	0	0	0	0	0
AADACL3	1.094224197	0.873945328	0.969397737	3.73478199	0	1.93831079	0	2.006946557	3.148515931	0
AADAT	138.2173489	94.060009	158.2965089	227.4459949	69.63044112	55.3849746	27.75759516	61.16656867	41.07891312	49.72975454
AAED1	781.7011883	873.3648738	938.199397	1082.149253	867.2680341	760.0485687	857.4678626	840.93381	910.2708395	818.2308085
AAGAB	1861.973292	2198.141914	1646.427157	1745.72306	1853.62442	1860.104911	1757.841069	1691.100765	1927.370515	1657.255652
AAK1	3093.056707	2384.586784	3485.055487	2871.850057	2701.366955	2443.999224	2224.68877	2958.621609	2037.754659	2013.664079
AAMDC	1258.18777	1513.094634	981.2301902	1045.643468	1269.607096	1828.759361	1941.071525	1453.7164	1787.25848	1985.460649
AAMP	5012.937721	4993.823023	4398.575435	4844.365782	5605.405621	6698.883846	7899.711934	6077.347945	7483.510834	7658.81045
AANAT	0	0	0	0	0	0	0	0	0	0
AARD	1.105578948	0.879835645	0.958897744	0.927369842	6.99651658	65.11188423	62.89144474	83.01419008	49.67448559	25.68809171
AARS	29154.38537	20327.75326	27034.19354	26175.96985	14714.05368	14813.84579	11691.68978	13279.20914	13652.7905	13742.81354
AARS2	493.4452068	542.2433812	726.1205008	569.6753378	694.2835364	551.3197479	514.7423855	741.9909052	872.7722673	612.9054043
AASDH	794.1160833	667.7680146	811.9982197	748.620692	838.8323708	619.3533808	632.9762262	714.2495604	621.7658114	662.8340164
AASDHPPT	3120.236418	3893.585472	3710.38168	3431.494404	3733.301848	3273.194739	4335.70853	3724.610789	4071.406474	3832.329594
AASS	97.51737171	209.562845	136.8839461	203.4225063	105.1812246	127.7788125	133.1696129	237.0547695	189.7159853	137.3988377
AATF	1816.815829	1765.21356	1546.332363	1592.493974	2147.073284	1878.395228	1985.535565	1762.475561	1995.529648	2071.234317
AATK	79.83339515	67.64119802	101.3648497	134.0598173	56.20232405	39.03651508	20.31778968	36.15790659	23.10886929	39.51436055
ABAT	24.07062178	2.623689567	9.686400821	90.58208854	12.21513234	13.58815894	7.232656247	17.09262232	64.08886338	6.428365921
ABCA1	2610.40887	3595.316137	1706.47305	2091.893695	2884.932621	15277.06286	17316.68353	10942.00799	13514.58596	10464.13709
ABCA10	10.58544096	32.49884292	18.42449165	1.799741151	0	5.768676451	2.632323789	13.87504695	0	0
ABCA12	0	0	0	0	0	11.61208539	7.28298365	0	0	1.073560797
ABCA13	6.54486688	0	2.915534391	9.328824429	0	19.39350215	101.9942405	1.006725446	27.1111054	24.59902151
ABCA2	1574.985081	1049.018788	1787.685067	1489.250394	1031.125396	1717.57119	952.3857978	1725.230015	1560.640138	1228.229802
ABCA3	669.0686991	314.9846237	566.9849948	2010.922048	300.6111981	554.6165789	202.6987181	435.2606063	851.1199275	504.3131687
ABCA4	30.67355725	27.13287441	61.1735774	13.09168904	11.33594705	11.62621611	2.412155903	16.05526841	5.25069289	8.557907886
ABCA5	53.39364479	33.20436726	40.70309896	61.83484536	35.20864136	39.19090794	25.11481247	69.61132689	54.57562161	47.40850849
ABCA6	0	56.42115936	4.170085859	0	0	1.764454136	1.309874984	6.440801941	2.248990558	0
ABCA7	2837.572558	1399.384319	3197.750066	1761.064756	1996.377084	1572.356511	1257.061285	1484.477879	1350.891549	1926.243033
ABCA8	2.173014469	0	0.96395529	0	0	0	0	3.030336551	0	0
ABCA9	16.12870314	10.51061075	0.978526543	0	0	0.979464798	0	8.955834232	2.116565276	0
ABCB1	1930.047661	4087.742539	1494.827707	487.5092237	3622.389988	891.3480954	843.9429355	958.5101979	110.8136901	678.0357677
ABCB10	405.5175361	642.7431344	399.8559326	589.1697976	424.753904	285.3462297	218.8706724	253.2301984	456.0766264	224.5451924
ABCB11	21.52082784	15.60806933	48.04415046	54.97887706	17.89964964	3.603056066	4.513973361	28.69617306	1.952616971	6.984159933
ABCB4	0	0	0	0	0	0	0	0	2.108763766	0
ABCB5	0	0	0.968605973	1.861412486	0	0.970010835	0	1.012375526	14.62131848	1.074825019
ABCB6	1915.23602	1405.466986	1771.719239	1078.120748	1685.600901	3192.923459	3784.881189	2367.291829	1712.237357	3325.345977
ABCB7	898.1441439	1159.955422	851.1270259	1023.260719	908.1225261	929.6809292	964.2465793	830.8958604	953.1957064	830.3106807
ABCB8	2472.206947	2350.22369	1981.947885	2194.376401	2679.325653	2973.864175	2804.524542	2016.685625	2801.425486	3016.185308
ABCB9	97.51319377	124.3109464	103.7474369	188.5646519	215.2192058	184.8681587	217.8818709	139.1682736	137.9107438	216.9472696
ABCC1	22119.21615	22539.80124	17944.09517	12040.93703	22958.75402	34731.78078	43356.17693	29722.7839	28666.27813	28650.97358
ABCC10	740.5563213	545.6700148	740.898679	620.1860151	683.2187168	811.3207028	624.1929838	872.1868588	651.8413189	706.3441466
ABCC11	3.281706966	0.878545291	1.942579482	4.670650384	0.87244315	0.967252633	1.207819027	3.015378958	4.191624778	3.20479623
ABCC12	0	0	0	0	0	0	0	0	0	0
ABCC2	68.98781216	36.173752	39.83264657	46.66326221	23.55006907	56.05367792	42.33122549	44.21198138	37.56656281	17.08576627
ABCC3	10.53977405	6.638206131	2.275439988	47.97669321	3.084989831	2.878523608	0	5.412466257	2.482876327	1.262778189
ABCC4	337.0608366	381.766442	284.7266388	223.206526	315.887973	863.2522105	443.5584173	706.174911	355.3027623	749.4035111
ABCC5	2372.802867	2664.570001	2948.285773	2034.33688	2859.395254	6170.273234	6068.950265	6955.671548	3238.561365	3829.561967
ABCC6	5.455744261	8.744462271	0.966353647	3.744210835	4.384497873	2.914652671	17.94860235	1.007024267	3.161988892	2.141621317
ABCC8	0	0	0	0	0.872687976	0	0	0	0	0
ABCC9	65.82935606	0	60.36485738	0	0	205.778482	14.71489032	131.9189221	7.09222552	133.6604027
ABCC9_1	73.83555555	12.97742892	58.22421053	6.656517726	0	159.2938767	15.46704474	18.96925065	0	86.32308667
ABCD1	1135.465076	1036.416957	1212.926804	1325.905585	1110.120481	1215.306811	1297.3839	1543.724706	1424.248392	1538.428839
ABCD3	2420.493078	2350.726428	2690.032244	3087.672989	2965.116041	2644.194615	3009.370087	2482.740551	3229.695549	2633.282161
ABCD4	334.999366	278.218488	351.5693048	309.6713763	419.5585119	288.7937698	262.5984276	270.7170427	233.6562628	299.1182049
ABCE1	3471.864628	4106.148994	3479.256265	3457.495903	5169.294617	3761.609177	4402.874214	3273.562318	3814.743395	4144.012447
ABCF1	7399.693154	6539.73837	6252.480705	5339.757835	7068.818452	8172.420737	8010.407519	7733.406591	7250.531578	8398.851142
ABCF2	4277.688435	4245.428975	3657.512301	3799.570458	4988.731349	5004.275651	4779.412698	4362.990992	4941.897959	5111.447431
ABCF3	1894.990366	1870.795738	1912.111177	1577.343543	2094.918979	2303.367409	2499.358625	2650.331571	2059.207206	2616.370866
ABCG1	1006.943871	2145.621738	1101.323553	612.9373838	2469.838002	2859.724229	5562.9482	2464.224671	1410.528103	3846.410504
ABCG2	822.1012479	1300.335381	709.6324441	486.9735381	721.9266969	813.0861541	988.9895245	951.1273218	198.0941323	667.8125855
ABCG4	20.60560638	22.83263878	20.12218514	26.86171898	31.63813588	39.60435302	23.68658834	22.69966651	30.35685015	19.36799257
ABCG5	0	0	0	0	0	0	0	0	0	0
ABCG8	0	0	0	0	0	0	0	0	0	0
ABHD1	3.294155095	2.626274501	0.969159371	0	0.871221014	5.807238148	0	5.009008494	0	1.067781943
ABHD10	795.0126443	935.399156	881.1270172	797.9998006	1137.170467	951.7753988	957.5760036	785.6443597	765.7242355	1046.022402
ABHD11	588.481592	504.1903153	518.9526162	741.3543677	560.7094197	518.2575367	457.651465	453.2591062	791.5107107	670.3368297
ABHD12	3098.137015	2462.088965	2676.475858	4217.592028	2442.36942	3505.479668	2822.321287	2652.666732	3583.944558	3681.651707
ABHD12B	11.31665208	5.54181816	11.77556018	6.941015426	5.430850692	14.02075485	1.054628209	1.10663528	2.299643366	6.004359081
ABHD13	885.7648952	1078.914216	1110.149888	874.3240164	1206.733274	1093.983243	1556.52343	1394.803893	1404.651909	1295.9041
ABHD14A	1758.162463	833.2687028	1765.260811	1844.615198	907.2400638	1062.23349	741.6684006	1332.665225	1050.849834	1110.975258
ABHD14B	1412.331277	1116.419635	1426.281536	1788.959171	1241.405146	1029.340734	1194.023615	967.2229471	1244.487099	1299.014596
ABHD15	55.96885941	62.54739689	104.4817961	149.2325396	76.89395294	72.92911466	161.4151932	116.5009587	213.9891943	81.1947037
ABHD16A	1996.820752	2630.378923	2092.883597	2197.764732	2830.730129	2647.035662	2938.800089	2568.099077	3602.443303	3844.193444
ABHD16B	1.103815225	0	0	0.9393918	0	0.982314433	2.369956161	3.00149676	0	1.063097609
ABHD17A	3112.318983	2909.135259	2527.797564	2926.022167	2611.429421	2536.575842	2686.033458	2382.352152	2415.6768	2714.784646
ABHD17B	1365.94486	1626.978483	1306.631838	1570.451306	1525.006254	1211.753909	1196.151988	1261.048083	1245.785678	1134.348057
ABHD17C	494.1517122	771.0811754	554.2169183	462.4923071	677.4258382	493.5532792	1192.427397	564.4886474	552.5189316	720.3766678
ABHD18	1185.285662	750.0954959	1163.418808	688.0254356	799.5701405	577.8004997	363.4072086	1131.244646	318.8161023	512.4191099
ABHD2	4915.026025	4577.765216	5195.763761	5216.198224	4252.048798	3426.421501	4303.000297	3389.287746	4325.447793	3242.268161
ABHD3	397.8598011	622.6956191	387.3177477	351.9910014	608.600951	1324.343872	1564.321102	770.9893433	1028.465354	1216.679036
ABHD4	3498.49597	5436.874959	4241.039745	4664.784989	5647.152251	4195.314673	8276.836891	4303.420249	4367.027682	7052.715624
ABHD5	1350.274555	1358.588486	1294.266801	1209.828115	1305.040581	1078.781165	1816.792571	1176.895146	1144.817397	1140.103138
ABHD6	140.7426474	133.6554354	116.5585105	126.0463414	125.1288367	151.5648794	106.3174191	120.8550022	100.7549744	131.8218939
ABHD8	1073.144578	1190.25604	1078.379413	1247.37104	898.2486036	1011.57255	979.7481582	1118.782285	1236.252941	1052.655775
ABI1	3473.606964	5132.398264	3918.110257	3475.140508	5437.184036	4666.838047	8550.771488	5136.84522	5193.338649	6601.045204
ABI2	1998.70674	2189.461714	2469.673089	3061.733983	1870.254971	2059.363445	1569.896402	2614.127467	2704.954309	1790.653364
ABI3	0	0	0	0	0	0	0	0	0	0
ABI3BP	9043.098097	12124.39672	16203.09054	4866.778185	8555.302997	919.7723582	146.1496969	5568.751369	348.0151832	701.2095721
ABL1	9489.237443	10688.90405	8539.26167	9088.334222	7536.390414	7327.075737	6862.278121	8339.150049	6359.986155	6241.050922
ABL2	3983.817531	6407.398502	4114.557955	1891.515238	6216.606544	6595.420391	5136.373633	5021.905824	2940.815487	5031.209343
ABLIM1	145.8584917	368.2938998	120.9896906	308.426024	124.4615198	10.03151794	4.82102478	15.30960717	12.95971143	5.977244475
ABLIM2	5.575809581	6.228949786	9.495270313	7.553367671	9.920486836	5.953930452	1.222155252	8.214661559	10.35946743	5.26974465
ABLIM3	584.2383256	158.03436	110.9506161	484.3782049	254.0386226	82.64922604	26.76673058	33.22565971	87.26799539	80.36157912
ABO	0	0	0	0	0	0	0	0	0	1.068083755
ABR	11431.55581	14105.036	9498.078299	10840.97018	18151.66563	13337.70222	16918.0386	14471.93689	13387.84516	16625.7954
ABRA	0	0	0	0	0	0	0	0	0	0
ABRACL	1145.808866	2277.201144	1149.373363	1194.313589	2382.294126	2376.628497	3914.861262	1708.372109	1629.573622	2522.385735
ABRAXAS1	383.3060404	482.6054342	515.0043462	363.1226664	432.9825838	357.045009	472.9652002	421.9884775	532.5467969	336.4042945
ABRAXAS2	1173.936851	1121.773887	1154.340756	1203.185536	1244.475106	1036.404939	1190.275834	1108.747924	1142.175442	1084.06435
ABT1	1790.544517	1877.27714	1596.091898	1641.253667	2268.75527	2004.371292	2497.290324	1791.266485	2314.068418	2238.871718
ABTB1	2456.788813	2352.15821	2402.015901	2616.079257	2147.875442	1893.739422	2121.303997	1714.505962	1981.075602	2062.866548
ABTB2	566.3087323	94.36855748	761.9776712	513.6694383	267.5905225	82.28120474	63.75985341	124.1667382	130.6717769	55.54409441
ACAA1	1912.588156	1845.547721	2031.908263	2388.881651	2111.198862	1693.515172	1901.63451	1644.79539	2328.293112	2032.700224
ACAA2	2854.400083	3384.509687	2885.220206	3121.845709	3917.999578	7142.630801	12643.2068	5676.607312	8838.167573	8172.906377
ACACA	2629.27631	2772.882778	2687.111786	2694.988364	2449.14285	3876.990996	2876.739862	3553.949579	2860.358202	3283.008895
ACACB	614.6699113	550.2312001	918.1713619	819.2654119	496.6359209	405.5692965	382.7087175	478.1035031	451.7021562	480.095577
ACAD10	523.4607202	427.2729127	487.8688413	641.1504914	430.4469536	378.1575014	221.37771	363.3684231	379.8815357	336.7286108
ACAD11	348.6303135	506.151344	222.7602835	294.3778894	240.3521706	290.3979599	432.3450704	220.5174169	306.8165711	270.8557644
ACAD8	664.7152236	624.2361774	590.8052363	834.2774332	554.949432	1198.189298	1188.475061	853.6424501	1373.757108	1144.80298
ACADL	155.2353506	65.92111179	196.2693263	72.30694123	140.6640121	99.33181319	12.06740956	103.5344599	84.33682311	50.87145106
ACADM	2052.532369	2127.736052	2462.874817	2607.670255	2689.475461	4008.9619	4336.987091	3477.472509	5856.269542	4618.749768
ACADS	736.3539379	879.8384977	487.6404624	527.1330194	636.365248	1223.459982	1145.384218	832.488072	1026.471433	967.7246181
ACADSB	914.8702517	1105.997606	1508.385327	1353.489047	1589.064368	1237.817509	1250.888048	1553.23015	1440.06879	1543.138135
ACADVL	9305.498196	9863.269707	8447.770933	10154.00241	10796.01785	12165.99082	13323.33403	11076.67152	12582.44872	12925.16013
ACAN	20483.89758	8244.457805	40668.04518	6340.21538	9049.914197	53.62912774	13.74197969	871.5089818	14.29245678	159.7377056
ACAP1	12.29017455	1.778127016	4.915530818	6.654891211	4.452310478	10.96865167	1.231730214	9.276616072	3.225862129	5.331464813
ACAP2	4616.723839	4001.982607	6842.830759	8071.23321	3910.190827	3130.445887	3671.024666	4613.344427	4060.12265	3174.269549
ACAP3	4042.23485	3683.338519	3789.075981	2597.620799	4341.082465	6235.753194	5595.288989	4671.38288	3463.694838	4849.333298
ACAT1	1721.261459	2411.623976	2296.746908	2737.351668	2365.22444	3519.745962	4839.969926	4033.398946	3957.475093	4593.369162
ACAT2	2803.821915	3608.792076	2309.138117	1867.24085	3035.10803	6252.850586	5153.088318	5669.574693	5549.43036	6402.232553
ACBD3	4242.165824	4687.41977	4426.979347	4503.654907	4761.562592	5006.10018	4715.383117	4929.321264	4589.029465	4844.628015
ACBD4	540.3264846	497.4120782	490.858659	711.2188883	455.1602309	601.5750816	480.2602884	572.4408835	673.4829854	492.4667212
ACBD5	1385.489787	1615.498766	1645.893557	1401.194722	1471.481969	1329.013512	1566.348646	1471.601931	1250.371599	1387.410932
ACBD6	1794.875695	1837.172158	1991.600028	2535.197848	2165.844037	1492.377716	1364.425628	1598.971038	2185.597872	1705.312701
ACBD7	0	2.893998179	0	0.729000975	0	0	0	0	2.442829012	0
ACCS	1190.804173	531.4766429	1292.269203	1325.150633	1003.838157	1133.138594	472.7525076	954.8852807	923.6441064	950.7261979
ACCSL	3.293967923	0.877862459	0.969660345	1.818111872	2.619672146	0	0	2.015272702	0	2.149113352
ACD	1595.297819	1311.102012	1360.067166	1860.682966	1063.383224	1056.602154	863.8642526	1029.727129	1154.96343	1046.06114
ACE	18.85720411	19.76786481	34.70228464	16.89755545	13.13729356	36.18997438	37.17125436	35.61905187	282.8412653	31.07933755
ACE2	1.094287831	1.74919835	0	0	0.865826997	0	0	0	0	0
ACER1	0	0	0	0	0	0	0	0	0	0
ACER2	143.1683019	159.1030582	238.5398907	177.2159418	147.4612489	173.4755968	109.9638376	210.2509986	194.61902	139.1052594
ACER3	2013.297495	2302.987537	2694.231135	2495.884385	2263.901533	1466.381057	1873.945023	1798.230274	2880.191529	1623.823965
ACHE	30.33285378	24.28296655	20.92813696	94.14234453	112.1452538	210.0242275	98.44843445	252.1765508	438.9561473	197.8090719
ACIN1	9327.642215	8053.54803	8127.085364	8343.220586	7974.474373	10520.29204	7371.373528	10173.64202	7873.039131	8696.705302
ACKR1	70.1960581	20.02543323	44.38861521	1.862273307	46.9605786	22.42550265	3.622420658	17.08785017	0	40.8132779
ACKR2	116.5680798	65.81442627	138.62004	123.9893239	44.26248531	30.34076499	49.11729306	25.30386332	60.68838327	28.89786679
ACKR3	10087.98376	4102.597784	10723.74977	1774.228214	6181.629307	3159.089859	5252.538249	8292.828498	673.8908765	6008.68152
ACKR4	189.9487292	157.35433	296.642034	201.6615009	131.0898164	31.15619401	7.294804347	111.3285979	84.95621772	26.828621
ACLY	9971.740078	14205.47158	8107.807167	7825.505822	13027.42242	16823.96193	15578.46802	14465.01786	10698.92044	16323.19609
ACMSD	0	0	0	0	0	0	0	0	0	0
ACO1	3830.334926	4841.714294	3273.368519	2800.628269	4156.115546	10505.74918	14070.79596	9344.837836	6938.775299	10087.92304
ACO2	5673.633162	5798.605697	4942.813911	5470.826695	5822.948986	7837.04947	6999.838666	6181.461109	8250.980265	7548.943194
ACOD1	0	2.665482638	0	0	1.749358646	0	47.42556912	4.028183633	78.93301253	172.3072713
ACOT11	344.6317802	287.6202202	420.4668389	473.349294	408.2739565	395.4463224	220.0822293	376.7326045	407.4395852	432.0418726
ACOT12	8.691322525	16.86040341	3.896655765	3.701486045	3.481943145	2.925331209	7.227115719	3.027553117	1.042474167	1.06973581
ACOT13	543.3845478	1635.639624	1216.814562	760.9437352	1571.973439	547.1933956	2230.197033	1489.865967	893.9914281	1696.51826
ACOT4	137.4831942	67.97601542	160.6658878	158.8082706	75.43132679	106.3051822	75.37118566	93.54513831	131.7003285	88.33140962
ACOT6	357.491667	334.4314395	329.9619764	285.3617573	299.0610843	318.5318026	311.2605637	316.5802825	265.7708395	260.8459402
ACOT7	1753.05472	2323.787333	1221.846115	1643.099108	2493.220346	2794.200276	2911.211424	1879.408423	3383.661561	3025.313868
ACOT8	1701.616677	1327.884446	1298.97314	1343.593766	1722.546231	1673.916173	1518.230706	1119.857983	1507.676188	1826.154821
ACOT9	1774.706944	2180.21292	2072.512144	2309.60278	2629.720241	1736.604747	2574.400674	1991.299774	2381.624522	2197.366853
ACOX1	6073.565189	8082.316693	7676.605598	6373.796233	6882.397135	11003.3304	16856.23143	11626.85601	9832.891209	10919.25547
ACOX2	3.364754707	5.049351935	1.980105973	2.865967601	1.683325655	0	2.476302964	0	0	6.221925063
ACOX3	1161.403179	1228.975775	1408.718854	1386.632155	980.9848163	867.3650559	1036.755952	1002.527051	1006.36671	925.2540477
ACOXL	20.84754504	19.29996066	47.34365859	25.22056324	14.02363085	3.907497408	2.394418404	10.99087163	0	5.329562519
ACP1	492.6282668	1391.275702	745.1951328	1177.678679	1217.411038	638.3741111	1406.755702	751.8859672	1229.002782	857.073481
ACP2	1931.142164	2170.479062	2354.331109	2160.712419	2384.557519	2109.319931	1892.912734	2024.013414	1621.243108	1944.021806
ACP4	0	0	0	0	0	0	0	0	0	1.068083755
ACP5	1.145376768	0	0.998442415	0	1.817068093	2.648589194	2.514775269	3.16013666	0.945942421	0
ACP6	307.3777884	448.7736444	329.314874	409.9459387	520.359994	393.5637897	466.2694879	299.2006798	324.3908964	473.5777811
ACP7	0	0	0	0	0	0	0	0	0	0
ACPP	1.317337219	2.081742794	0	0	0.760495366	4.260075438	6.342602883	0	5.492139043	1.281560039
ACR	0	0	0	0	0	0	0	0	0	0
ACRBP	2.190493658	3.480369065	1.92396941	0	4.350456696	4.879873394	0	1.007628125	4.202543166	1.075089203
ACRV1	0	0	0.965782302	0	0	0	0	0	0	0
ACSBG1	0	0.871640403	0	0	0	0	0	0	0	1.074083476
ACSBG2	0	0	0	0.929394651	0	0	0	0	0	0
ACSF2	1224.661791	1742.429159	980.2925002	1909.431327	1039.651816	1021.203187	783.5779777	915.2882622	1691.666158	1095.696836
ACSF3	1483.416159	1200.230143	1400.297741	1651.578699	1437.584904	1363.466725	1310.245109	1150.032654	1694.844808	1562.878066
ACSL1	3071.421225	3618.680587	4518.609663	3003.606298	4080.929774	2145.307869	2635.704733	3722.035677	3558.476401	3518.583824
ACSL3	2144.340225	2641.428695	2010.973075	2021.663726	3318.882301	3525.342146	4227.013398	4101.3972	3607.741919	4466.49695
ACSL4	6106.881417	15235.70597	7436.000878	6614.421518	13158.02228	14353.80325	27278.01806	16872.40886	15520.58603	19012.13948
ACSL5	187.9623258	828.2755543	94.38686242	77.87050561	256.5576754	492.9571931	308.4190446	339.099889	516.6527193	393.6026184
ACSL6	6.700215431	0.914504134	4.6813624	5.670147811	1.69280257	6.599982686	0	23.58822502	1.050645189	2.211802114
ACSM3	369.1276662	65.570807	713.0895423	751.3515663	221.0933085	33.66559263	14.48475116	41.30071992	80.78356381	41.43931352
ACSM4	0	2.645863251	0	0	0	0	0	1.004988593	0	0
ACSM5	43.20224329	47.54124997	74.7246356	25.73789763	19.8680513	29.88355957	13.34921557	42.44265546	6.255812125	38.21020952
ACSS1	128.0787497	164.5415047	196.3533024	235.8521059	91.46639513	58.51025666	42.44816801	94.33456711	184.177453	59.91106758
ACSS2	1301.589868	1888.86549	1063.252143	1476.90684	1183.169335	2145.819705	1123.837605	1325.589734	1322.813667	1932.555402
ACSS3	372.5769307	415.8597029	1276.760282	316.3945582	433.768575	2267.769037	5352.622256	5509.772269	1844.498443	5384.245676
ACTA1	2.322584729	0	3.031190083	66.57834894	0	1.040659016	0	0	0	0
ACTA2	30717.09883	32110.21709	22546.66696	75350.95122	33196.61108	14384.38086	8556.080619	14489.72831	22414.10775	16892.69843
ACTB	187664.1268	237061.2029	127389.131	228083.555	237271.2578	199711.4034	209062.9039	154800.8501	182971.9456	189754.3579
ACTBL2	0	0	0	0	0	0	0	0	0	0
ACTC1	5.632879241	4.458735094	4.914234741	11.08012271	8.869579354	7.014923109	9.965283299	5.129992365	9.61041689	13.22423509
ACTG1	199199.2118	221471.7818	165458.5602	226493.1697	256045.2203	250213.9334	255537.9263	209803.1229	253979.5324	243747.4491
ACTG2	26565.15628	115127.5281	9481.845915	23593.11524	97477.8007	34691.92543	62132.07844	28058.92719	22896.46748	37321.60413
ACTL10	0	0	0	0.936265701	0	0	0	2.007558663	0	0
ACTL6A	1453.687608	1970.394568	1446.519402	1476.339505	2073.814708	1556.141547	1603.987029	1565.605754	1570.453452	1574.386164
ACTL6B	0	0	0	0	6.084752811	0	0	1.015199246	0	0
ACTL7A	0	0	0	0.935709422	0	0.97243505	0	1.00776871	2.101150824	0
ACTL7B	41.73189803	27.93794523	25.1804392	32.71939462	20.05893573	95.98902931	54.22058606	109.5984048	86.12172378	61.02726636
ACTL8	0	0	0	0	0	0	0	0	0	0
ACTN1	26818.25183	27874.93293	18488.12995	25123.07098	29847.75807	19828.90419	17390.26195	16106.7532	13943.41806	15924.28015
ACTN2	5.4388125	1.755895922	0.965083008	2.783631696	2.609242103	0	0	0	0	0
ACTN3	659.8065853	520.6727123	1592.054268	250.1758679	862.4357108	174.4521994	64.80809764	964.5643085	63.25392808	118.2048826
ACTN4	43802.65602	55659.17252	39479.41873	33555.07799	67519.40162	29255.17576	25596.9055	30646.50973	20784.07615	32196.89534
ACTR10	2574.384636	2546.738642	2697.435238	2990.380619	2949.399847	2987.521814	3037.059291	2681.151105	3557.438643	2968.256495
ACTR1A	10535.89541	11822.54521	9719.904804	9614.910886	13365.80126	13935.28542	15951.08363	13144.68183	12895.82378	14529.90574
ACTR1B	4149.306135	3849.821762	4548.650181	4892.004886	4062.23139	5524.517551	4223.213221	5600.437629	5518.225475	5131.468993
ACTR2	24849.16995	28957.99096	24555.42472	26916.64598	28444.15556	25379.31522	26372.0976	25277.08301	23565.79355	23086.93816
ACTR3	15471.96768	17921.6231	15600.06351	19157.47056	21997.12699	19169.63746	22148.93389	17652.44463	19202.22299	19400.64165
ACTR3B	410.080799	301.9500022	403.7311349	403.6664026	344.5037472	247.5158959	270.9067049	308.3280964	265.2074387	251.4963115
ACTR5	419.3075276	430.2461318	398.3678076	438.343026	483.6905403	364.5504337	364.6108646	267.653673	419.5732389	382.9861976
ACTR6	561.009249	626.2245282	532.8457377	601.5494365	595.3221146	601.0441154	837.1767991	557.4586089	774.7290997	697.3832252
ACTR8	1407.754559	1446.34894	1427.450059	1295.258494	1541.304815	1679.938379	1666.16306	1808.75475	1747.723055	1637.635266
ACTRT1	0	0	0	0	0	0	0	0	0	0
ACTRT2	0	0	0	0	0	0	0	0	0	0
ACTRT3	14.39155669	21.82485686	35.60707225	37.22284325	21.71681825	8.810016829	33.81428954	13.04395391	39.62039107	19.35881985
ACVR1	7027.653024	7010.955787	8852.252523	5501.667949	9459.429333	4135.122699	4360.386366	4028.156513	3823.333076	3846.674611
ACVR1B	732.8743843	808.0961694	765.3471419	555.2690488	601.2903504	1216.152471	2524.099156	1145.422564	637.8835816	911.061061
ACVR1C	2.1831028	3.58937742	0	0.919280786	0.873303147	6.806799713	4.839705825	2.02103571	0	2.100817795
ACVR2A	809.7880413	711.2150441	670.3960586	341.0828356	486.9196875	588.6545049	495.133525	682.3904871	302.6396895	388.7816397
ACVR2B	322.3590018	297.8928407	387.0622335	257.0326254	203.8279693	292.7249322	292.1628763	535.7399198	290.85401	265.7149016
ACVRL1	176.8061881	516.7354344	134.917379	194.8333462	191.8316427	809.3045414	1967.288909	488.1373191	119.5912219	476.3945167
ACY1	910.1565032	554.3982398	858.2585717	1069.129595	729.1618859	1272.640075	835.3673961	922.0935852	1144.964622	1150.016574
ACY3	0	0	0	0	0	0	0	0	0	0
ACYP1	196.2289494	149.5782058	198.9870473	257.5023938	284.5614666	242.3497663	179.1823361	250.1157403	302.5654324	288.7553683
ACYP2	90.01408135	103.6031597	102.6780659	126.3815074	139.6502172	141.3506661	320.9666439	119.3679421	236.5577823	205.8786987
ADA	95.21048408	181.5104595	89.54162077	23.68243509	74.04041508	42.34936559	52.14303241	40.6574474	21.59267528	66.112557
ADA2	0	0	0	0	0	0	0	0	0	0
ADAD1	0	0	0.961929616	0	12.15894489	0	0	0	0	2.155075005
ADAD2	1.110675074	3.545781404	2.867681658	0	0	0.99063715	1.189039581	1.005701474	2.070793723	0
ADAL	293.3962014	293.5215382	347.7554509	251.7961154	353.1265879	214.4676157	152.3080103	219.974853	185.7506571	232.0385
ADAM10	3977.867128	5965.623842	4726.922956	4920.737536	5831.163644	6126.030178	8314.113598	5531.736998	6893.260437	5946.182166
ADAM11	28.23329314	32.94962279	27.95651116	57.23553193	29.6145115	45.47607538	45.62182949	27.98607167	46.53527511	47.38322858
ADAM12	9737.623381	8977.093716	8646.584622	7988.549872	12267.81319	7516.654185	6709.062634	7468.143494	3046.488235	5579.133224
ADAM15	1132.085855	954.4945576	1227.788401	1568.768146	1096.318735	517.8192111	306.0106224	642.5532078	840.8650726	634.4904982
ADAM17	3242.661271	3073.618549	3120.163095	2599.334429	2990.409076	4613.22039	4514.072172	4409.386008	3713.917308	3790.300139
ADAM18	1.083284891	0	0	0	0	0	0	0	0	0
ADAM19	9460.120005	8793.543925	7711.816536	9764.423257	7829.34496	3455.674989	3459.346658	3304.456026	1330.081941	3581.447382
ADAM20	4.031150587	0	2.936157294	0.589458565	0	2.94076299	3.678623843	1.270592221	1.9784709	2.976540457
ADAM22	16.85712495	6.994615739	18.19095982	9.214330779	9.38521394	16.35909088	7.198244856	9.929426363	2.385003073	14.77082045
ADAM23	237.9262677	624.7032891	245.9018612	904.2028388	918.7081702	248.3238442	207.5876775	65.39790387	272.440657	356.6582405
ADAM28	0	0	0	0	0	0	0	0	0	0
ADAM29	0	0	0	0	0	0	0	0	0	0
ADAM30	5.496358204	0	1.933955197	1.863439306	0	1.932802793	1.209034245	0	3.133040923	2.139518637
ADAM32	85.02160973	8.797349341	26.02507423	80.64340878	23.90244733	124.7203756	39.33010917	38.34638914	130.977693	35.74520628
ADAM33	412.6968259	400.9679904	218.491909	650.2738596	71.64372149	64.64132213	24.84502224	151.3141404	1052.794438	66.83591401
ADAM7	0	0	0	0	0	0	0	0	0	0
ADAM8	41.31714145	95.32895952	21.11004993	40.94063995	224.4395262	1603.058549	3544.745893	319.8103892	540.4109564	2007.636389
ADAM9	14864.32912	16268.88583	14991.02388	22697.91269	11749.14032	20052.9408	29663.60026	15685.78942	24450.2455	18377.38309
ADAMDEC1	0	0	0	0	0	0	0	0	0	0
ADAMTS1	3403.563066	5172.972222	3278.783259	2870.338764	13608.29422	2283.985406	1554.854967	1994.723011	1929.962011	2266.591045
ADAMTS10	3254.228929	1134.666537	3992.881284	4244.487534	1588.585763	1512.577604	286.6413124	3092.240497	1767.370352	1213.683337
ADAMTS12	10436.18042	11402.39059	9494.203948	3455.625991	6068.134421	6514.390579	4454.500851	8761.450989	1403.917468	4707.763245
ADAMTS13	0	0	0	0	0	0	0	1.008199705	0	2.142525175
ADAMTS14	72.70424555	52.09682896	57.4800298	87.41112769	28.86117051	10.60228862	9.937356301	12.31730063	7.696346302	8.717217874
ADAMTS15	185.837952	106.7228013	136.5253074	128.3243491	319.7499188	172.7321429	19.16440856	104.633831	58.96212562	63.06908296
ADAMTS16	14.2461566	22.75147146	3.868771131	41.11029887	2.621204897	0	0	3.002537477	1.046496765	0
ADAMTS17	560.8693683	294.4915198	634.6727313	581.4460478	279.4281873	446.0968704	641.2791138	554.7051874	308.3230173	528.996335
ADAMTS18	0	0	0	0	2.627872133	0	0	2.014852262	0	0
ADAMTS19	10.93055791	1.760035516	1.931022441	53.63696981	1.7622776	0	0	1.987681064	0	0
ADAMTS2	15487.87112	15178.5805	15791.75039	11621.96172	9550.775221	6602.120314	5411.524961	6741.024731	3817.783127	4166.917427
ADAMTS20	34.95795128	5.238984449	31.70521124	17.06649919	4.320685881	27.77445955	9.787795633	42.67835567	2.115544593	12.99104588
ADAMTS4	450.4265975	794.3002308	312.8784949	413.2399228	953.78669	3051.186295	3213.483009	5680.714942	1972.17204	2283.149791
ADAMTS5	2567.69614	3262.365819	2942.400458	6208.284327	3806.225918	6336.709394	15730.78062	8575.103834	17276.41351	8789.184327
ADAMTS6	1185.208466	293.8500192	612.5338736	2709.477679	479.8601152	127.0643288	17.46888015	87.89517615	159.2193027	54.00090015
ADAMTS7	6928.731533	8884.919669	5142.888362	4638.159333	7526.698496	12285.92162	15223.24647	11420.57195	8695.434765	11396.19181
ADAMTS8	0	0.871032284	0.96316498	2.792553835	3.516845082	0	0	0	0	0
ADAMTS9	1133.931272	3795.991007	300.6537757	1366.583641	1055.694544	3342.457157	6786.824494	1524.725389	2022.931215	1615.987476
ADAMTSL1	4491.740831	2330.165347	4526.353324	6797.815416	2863.679	8468.813255	5103.273966	12033.35312	11812.41571	6741.079714
ADAMTSL2	93.87276505	94.33166029	73.49223241	42.60051419	47.71797557	3.844631356	3.528499305	5.63090741	2.079199938	2.110150732
ADAMTSL4	2208.992109	1552.80837	2430.992999	1432.075858	1595.066568	3164.737333	5586.23994	3361.258632	3397.834828	4075.01564
ADAMTSL5	3716.475274	2598.021219	3555.222451	3013.520275	3139.368068	1425.73361	1077.912812	1380.168649	2153.742279	1542.012561
ADAP1	154.5590123	51.95231301	160.9212054	261.4346388	116.1446098	31.47768675	14.20134869	25.0226012	50.04153611	90.6016016
ADAP2	1.091513521	0.883636614	1.935894847	4.652141159	9.602711732	0.969815193	1.212681729	2.013214153	1.041588441	4.277887565
ADAR	1649.495945	2100.973331	1823.435541	1459.484867	1677.743357	2033.853522	1973.5989	2326.097253	2669.135896	2165.712745
ADARB1	3637.428764	2545.920564	3990.404093	4713.085165	4305.634819	2579.165388	2786.437654	2631.576503	2571.555684	2609.202351
ADARB2	0	0	0	0	0	0	0	0	0	0
ADAT1	47.6117277	38.33153678	52.52951349	48.89010549	45.51323025	75.83777811	36.50173324	51.71305694	41.3851414	52.49874816
ADAT2	3102.694239	2676.583906	3116.651905	2926.572644	2114.42946	1963.197234	2117.362944	2066.608351	2051.147348	1667.185371
ADAT3	49.74940183	31.30857356	51.96233866	42.98621415	60.4646264	84.28093154	52.71370213	58.11988516	66.02769086	89.3682413
ADCK1	370.5157949	468.1410719	427.4302454	377.9171909	446.5033869	556.4889955	791.9337183	458.2998532	575.4864922	624.5714319
ADCK2	1159.620872	1118.255246	1046.897487	1007.721944	949.616906	1800.823781	1615.70129	1376.575169	1465.895397	1497.279711
ADCK5	1327.752582	1026.461526	1204.314795	1292.520714	1095.220808	1446.166328	1109.326253	1408.772241	1424.636597	1294.466927
ADCY1	0	0	0	0	0	0	0	0	0	2.136167511
ADCY10	2.18958103	0.882013958	0	0	1.74493344	0	2.421480118	1.005796477	1.045790017	0
ADCY2	3.419223317	0	25.55002294	5.867588047	0.903847906	0	0	0	0	0
ADCY3	2097.317864	1953.740496	2470.373337	2609.215104	1818.230344	1149.066617	803.3241092	1323.605101	1403.037155	1031.794099
ADCY4	4.306280841	10.41009847	1.948703527	0	6.176537158	17.14729175	8.485940882	8.136433783	0	1.082066748
ADCY5	585.3548322	306.8263335	340.1844824	1051.5916	337.1122998	206.9892925	219.3689287	162.5443129	146.0988907	183.1220219
ADCY6	2767.469033	2539.825202	2718.792756	2468.62845	2165.598518	3065.551844	2619.086659	3519.752517	2588.226256	2392.943196
ADCY7	637.327144	634.7935461	338.8615722	528.3863847	461.4592214	1368.188815	1210.03933	1803.683341	1537.409928	1182.364676
ADCY8	4.393661953	0	0.967585511	5.540152238	1.747598178	0.972833655	0	2.999972833	0	0
ADCY9	2684.375617	2934.538943	2493.287741	2472.976777	2302.401639	1556.213188	1586.140085	2049.529545	1491.27414	1306.312274
ADCYAP1	0	0	0	0	0	0	0	0	0	0
ADCYAP1R1	6.574426816	60.41971498	10.68595926	5.623100528	16.63625294	1.947630501	14.14753149	0	0	0
ADD1	10756.30974	13313.03442	11652.9415	13542.26385	10926.73734	9434.857331	10694.34997	10616.58204	10626.47493	9749.953655
ADD2	240.8491397	288.9728602	248.6689978	837.6872873	354.0667748	44.45838352	73.59729105	43.22325365	160.6506651	78.03504552
ADD3	7898.659495	8595.605525	11268.2326	9355.422078	6197.326176	4625.1166	4227.765186	6607.757591	6369.1075	4442.297271
ADGB	3.289509714	6.167275075	1.94127581	2.797697035	0.870715754	12.55501012	10.88241173	3.022030776	3.133696901	1.068838292
ADGRA1	0	4.3969729	0	0	2.641969935	0	3.598437024	0	0	0
ADGRA2	9691.504286	6242.34912	9551.281009	7513.382725	3724.269177	1385.172276	787.0892236	2593.266243	809.0005428	985.3391255
ADGRA3	4400.768443	5254.005339	5217.258622	4579.759744	4906.269459	4627.952477	9203.507098	6687.421051	3771.724514	5268.092556
ADGRB1	45.2781056	20.3588883	47.32627318	24.37958971	15.04661027	13.77669687	7.098779891	7.96829995	12.46725312	14.82974401
ADGRB2	107.5920812	126.2136258	177.1114298	211.5944449	208.1418155	280.5463763	337.8485414	282.7677282	149.7094828	231.3255475
ADGRB3	0	0	5.684682728	5.478625491	9.343172361	0.947149611	0	4.866158721	2.446257516	3.140295088
ADGRD1	86.26381362	77.50998893	52.04117964	17.85407741	20.8700172	17.56246391	72.01509014	46.49010842	9.534104103	19.38571042
ADGRD2	0	0	0	0	0	0	0	0	0	0
ADGRE1	0	0	0	0	0	3.038385619	0	3.882665344	0	0
ADGRE3	0	0	0	0	0	0.972197301	0	0	0	0
ADGRE5	1654.31513	1085.113409	1532.403375	2235.67361	1295.722226	1142.471525	1059.314504	1248.501204	1543.996865	1187.581769
ADGRF1	0	1.963296186	1.732603366	1.667983216	0	0	0	0	1.169663017	0
ADGRF2	0	1.761572014	0	0	0	0.971361322	0	0	1.050198058	0
ADGRF3	0	0	0	0	0	0	0	0	0	0
ADGRF4	0	7.914472253	0	0	0	0.969244804	0	0	1.050019998	1.072302282
ADGRF5	0	0	0	0	0	0	0	0	0	0
ADGRG1	2427.428834	3647.128334	1288.017009	1017.718919	2930.337288	1688.388803	2761.536295	836.1792219	686.3494054	1586.418521
ADGRG2	20.7848751	22.97825285	4.84927052	0.931937729	5.23360537	7.735699429	25.4684431	3.015791983	2.082684608	9.618241325
ADGRG3	0	0	0	0	0	0	0	0	0	1.068083755
ADGRG4	0	0	0	0	0	0	0	0	0	0
ADGRG5	0	0	1.025682525	0	0.858188069	1.908561976	0	0.986411529	0	0
ADGRG6	167.0390887	151.3819202	187.2115721	190.7509529	285.3182253	12.60915088	7.10686734	45.90268304	73.19372552	16.02713003
ADGRG7	6.208572837	7.502756052	0	0	0	1.822580582	2.852171023	0	0	0
ADGRL1	2075.989504	1156.823055	2340.5617	3089.668236	1274.550873	1878.721927	1058.057247	1922.9203	2413.131055	1470.751227
ADGRL2	53.12787952	45.03776405	106.5939202	2.605742662	40.41684581	599.3690344	292.885779	620.9540724	24.06892783	176.8703955
ADGRL3	257.8972459	206.2588269	322.8733523	1317.013394	244.5046837	5.414880101	2.114546651	20.40819674	51.83564609	27.08680228
ADGRL4	0	3.565741485	0.96485755	0	0.870882971	0.971215156	2.42396286	1.01055489	0	2.114487008
ADGRV1	9.86214582	27.27699745	20.41210641	26.166719	21.78070948	23.13628727	45.91408513	79.44983038	12.55983105	34.20434024
ADHFE1	375.3228369	304.3187533	516.9312261	413.5753096	280.4286797	338.7869633	188.5450531	419.4315079	285.1350372	284.7620376
ADI1	2239.725445	2050.718261	1594.627185	1867.729899	1729.778771	2057.609852	1954.191662	1321.770397	1510.278341	1839.260361
ADIG	3.223407666	0	0.949254145	0.945419695	0.854555816	0	2.447347785	2.04301481	2.133297485	0
ADIPOQ	74.30414788	2736.361866	166.6632314	305.4473881	647.1953676	293.2722531	2308.42079	414.3312408	1096.047975	990.9517898
ADIPOR1	4432.554416	3852.266632	4318.208444	4101.096927	5274.128997	10084.90343	12795.32338	7562.477335	10711.15906	10653.39582
ADIPOR2	1937.097606	2139.778628	2121.22577	2066.17798	2108.468359	2460.248629	2823.811576	2335.695746	2487.076638	2352.949753
ADIRF	1476.215265	1643.231821	2092.606192	1601.838365	2015.076639	475.7415593	235.7865127	247.8064112	228.830041	566.5714324
ADK	3554.856585	5987.475923	4450.70587	4795.24638	4673.66574	2701.287356	2709.055851	2321.943954	4217.737003	3082.396329
ADM	1032.704668	1285.141431	869.0067409	282.8220891	619.7442838	1394.409245	412.3866966	4036.810273	322.9426087	782.3599589
ADM2	54.70897012	21.01599664	128.6781611	223.4657089	26.27322716	6.806345964	1.198166701	4.021630818	7.359586408	28.88333367
ADM5	15.4341944	4.392678448	1.911176971	4.660001012	4.415431456	13.86768153	37.12870374	5.984083284	15.60704267	11.72971968
ADNP	2870.807583	3323.717669	2852.078306	2535.493153	2482.747663	3048.096695	2916.794689	3054.295256	2154.730353	2536.48259
ADNP2	1248.837087	1120.310737	1390.894763	1278.557594	1013.033192	1282.80366	1082.752547	1576.717435	1214.160138	1198.618713
ADO	1897.738762	2038.778925	1753.141805	1603.881155	2186.970379	1888.056547	2267.330372	1791.88055	1858.859943	1913.039232
ADORA1	294.6711498	1184.223984	136.7645269	145.119707	875.2222873	739.3840005	1769.323565	337.8745801	1233.769959	1092.496114
ADORA2A	48.94247308	163.3522651	23.5559948	34.37124506	117.6522269	1049.381816	3024.853495	954.4857706	899.5814959	880.5867064
ADORA2B	840.6283216	1469.141834	737.1190474	364.988383	1518.394099	3554.001159	8367.158792	3067.560851	3748.773184	4543.353206
ADPGK	4456.870477	6177.994523	4193.699637	4420.82833	4843.985107	5184.636686	6721.009558	4306.421046	5595.7692	5611.982617
ADPRH	1023.235279	1541.151458	943.0589217	789.167301	1201.511407	1194.282869	1899.85841	1163.695513	711.8116198	1295.295961
ADPRHL2	2446.838682	2072.449699	2026.476694	2813.698041	2227.274447	2223.725248	2196.048359	2130.182567	2746.013501	2360.37949
ADPRM	211.3302707	208.5938644	241.3705173	212.2139095	231.5126547	212.4628808	262.6680977	264.4201917	211.2553427	288.2120829
ADRA1A	12.10683114	2.885150644	7.615848316	2.047162012	8.252216405	2.12937155	0	0	0	2.301161165
ADRA1B	386.0191646	138.6758211	433.0852722	1394.99101	174.9145958	4.996910058	1.215335745	23.69079062	74.39976171	15.89616317
ADRA1D	0	73.02896955	0.963260979	0	12.42846492	3.96179267	11.98247384	3.974928894	0	4.246401783
ADRA2A	4273.343779	17224.78925	1977.27325	741.726993	12918.2385	29774.23198	45959.38584	21891.20466	12919.68881	26456.25418
ADRA2B	8.775103764	2.613986587	0	5.579342268	1.746566848	2.942699265	1.200236525	0	2.098386288	0
ADRA2C	0	0.876034311	1.934276363	0	1.769141474	1.964420954	1.204585708	1.000603057	1.048056799	3.204404058
ADRB1	116.7809729	125.5154344	92.55253154	145.2833486	104.8055465	105.9982762	161.5842711	220.8287816	272.9195763	108.8686162
ADRB2	372.0110349	206.2375242	501.1670816	744.1395887	384.7697343	208.8392357	70.66041813	156.7933602	299.5767126	185.4325926
ADRB3	121.9522762	111.6437915	101.6923534	142.5102721	146.3954842	35.0715001	13.11877577	36.11361802	90.0520816	46.89492326
ADSL	3155.207992	2261.531439	2770.053129	1981.555972	3279.881611	3243.432648	2405.450176	2589.222603	2277.237305	2966.684581
ADSS	2939.498753	4187.952844	3399.982961	3406.459623	4672.047828	3686.467188	6829.617681	3927.421632	4924.744409	5116.563241
ADSSL1	119.5997385	59.23077438	206.7333172	215.1221649	97.72342196	22.51414408	6.0125966	150.0825862	15.74939635	45.17985846
ADTRP	3.324018127	4.41014635	3.886252568	0	6.983401387	9.755081421	37.07770343	6.078212821	3.148647476	8.641625876
AEBP1	65069.53616	38352.43108	61580.65246	92501.5804	36783.95947	15633.0887	5036.717383	34909.14668	24259.42957	19519.1159
AEBP2	1862.273285	2243.329649	1861.939534	1759.221472	2079.783225	1583.366757	1631.299818	1716.173382	1598.805646	1492.620093
AEN	2959.794738	3035.192496	2110.56236	3482.939898	4003.691627	3444.08372	4048.201705	3067.154216	3403.490761	3921.187651
AES	12455.10241	16492.98162	12731.17024	15214.65514	15103.17619	11618.18743	14853.14491	11684.65101	12720.98633	14441.49674
AFAP1	7345.476346	8115.067529	6857.662003	8800.54414	8434.525839	5456.851329	7652.146811	6899.485356	5656.211001	6805.503896
AFAP1L1	0	1.744934577	1.928603476	0.932506049	0	0.974967503	0	0	0	0
AFAP1L2	61.85581913	100.7011472	77.37750831	249.4740975	62.02082558	2.917984686	1.209013951	1.010064915	28.36384661	7.506153228
AFDN	1152.917556	624.6844375	1843.849639	3043.491695	1038.888731	520.0269233	499.4612511	914.0433834	2656.174753	727.4582448
AFF1	4653.304255	4078.451077	5492.029296	4893.232129	4517.070806	2550.543022	2536.443881	3251.964604	2700.11896	2773.998608
AFF2	253.9815413	63.35569965	310.3409487	111.7315677	88.7443785	157.4894745	109.816534	220.9621319	49.98009752	179.6958677
AFF3	159.3909134	28.11637238	129.103896	124.5421701	21.99619233	93.47824199	40.07126806	60.48005177	57.56109842	53.55775923
AFF4	5614.262522	5820.239718	6257.564656	5928.039205	5319.031699	6494.338123	7305.63828	8451.597563	6544.708431	5701.065241
AFG1L	248.3015879	216.9310403	182.0210308	163.8132942	229.1725849	221.7588776	211.0213235	225.670171	196.0093311	202.2771369
AFG3L2	3055.215719	3263.155705	2795.957897	2652.951408	3504.498962	3408.266655	3455.076633	3331.361773	2919.588799	3436.434837
AFM	0	0	0	0	0	0	0	0	0	0
AFMID	131.2339686	53.22427145	84.66244457	56.26738272	100.5983393	75.22585512	40.46482011	51.63358144	46.84441157	69.16793308
AFP	0	1.74884608	0	0	0	0	0	0	0	1.070665468
AFTPH	1451.734444	1647.966967	1570.407146	1884.882516	1475.663392	1128.535952	1322.847253	1268.749302	1257.240781	1143.608512
AGA	1134.593631	1052.730403	1502.878958	2779.767167	1147.407209	1129.968136	863.304148	1090.736711	1824.7391	1061.977011
AGAP1	6640.163492	6903.71115	6739.549796	5170.541282	6375.964331	5916.5119	10566.91616	6048.568347	5323.497222	5958.889676
AGAP2	27.88428113	15.69118324	36.24770564	27.29620324	10.22502615	16.46915144	0	8.432419501	16.66029431	18.99306943
AGAP3	2570.696311	2823.536838	2384.290616	1984.536128	2451.118727	2512.491008	3071.419846	2940.231192	2247.216994	2650.84747
AGBL1	0	3.647886782	2.614282795	2.515016301	0	0	1.434072979	0	0	0
AGBL2	365.379925	286.7090745	403.3921255	458.0737657	314.9047357	374.9715394	194.0026026	424.9339857	480.5663314	347.8580067
AGBL3	7.573290973	0.845750314	8.869810972	7.866389831	5.81747002	3.660636736	7.663933293	6.380195447	7.792160862	8.826338554
AGBL4	0	3.771254572	4.053338031	0.780944636	2.492268735	0	0	3.368468676	2.629661268	0
AGBL5	178.3819392	160.5438612	189.733773	197.6487832	190.3228007	235.5329403	200.3463359	277.6919504	252.2787416	251.9966641
AGER	504.5055916	541.4465928	482.5821329	401.3627731	515.9262179	808.2322725	649.3775081	660.0875717	477.9491371	621.9112923
AGFG1	2244.190858	2242.810052	2047.302164	2838.932944	1976.488232	2011.357521	2384.739487	1974.466145	2020.772483	2232.910835
AGFG2	865.9344433	868.039246	957.8426232	1074.554715	938.5626265	767.7069393	651.0096809	812.522454	888.8930372	751.2192371
AGGF1	4044.671549	4610.288634	4182.889367	4767.983507	4067.05387	3071.83523	3472.515929	3682.93384	3768.704162	3124.085695
AGK	1169.574263	1215.44394	1147.337072	1144.476596	1233.286561	1243.644855	1108.109418	1192.442842	1355.038147	1187.115535
AGL	1476.56263	1154.753011	1632.513013	1527.320191	1311.502807	1072.815653	823.3030728	1409.254201	1069.461176	1033.397293
AGMAT	44.38599696	34.89571522	65.90439226	41.42595288	34.51490967	43.5061289	32.73704486	72.24982519	49.0683605	41.66284404
AGMO	0	2.4517139	1.353033164	3.913535796	0.317330774	0	0	0	0	0
AGO1	2337.093247	2817.48211	2860.045217	2900.660773	2198.491989	2281.418312	2319.707957	2923.023959	2185.489494	1929.479557
AGO2	4734.095746	5941.616622	4602.756105	3081.109181	5481.272204	3076.609008	3037.314578	4650.111213	2032.349499	2779.816884
AGO3	1319.808986	1129.224705	1263.655595	1045.113527	1113.949029	1056.354073	1076.99951	1414.664762	1061.175661	1044.483648
AGO4	902.6581302	1021.315538	1212.102207	852.5555829	740.1241551	924.8312014	881.4754856	1185.236275	808.4358618	849.6383886
AGPAT1	1829.255084	1577.910426	1314.732509	1513.766413	1271.267862	2319.469953	2381.576831	1704.5855	2119.10904	2119.34175
AGPAT2	1441.417911	1538.817107	1305.802524	1501.702025	1294.766126	1387.816598	1980.743014	1212.172511	1713.900845	1742.435978
AGPAT3	2787.219702	2838.046049	2522.323691	3355.089726	2543.878767	1927.041854	1635.613307	2003.069531	2054.624002	1756.770551
AGPAT4	3.675102709	2.11876302	15.25554047	19.85064671	21.77717206	22.19167241	1.348128521	22.05521977	27.21239703	22.25152034
AGPAT5	1765.420338	1688.921891	1859.64088	1529.324659	1549.61686	2642.789085	2159.243328	2151.520466	2701.649442	2266.580285
AGPS	2383.09324	2908.253867	2855.779806	2687.948525	3099.742369	2070.54206	2723.35486	2494.26105	2158.246427	2347.191909
AGR2	0	0.881118657	0	0	0	17.60556331	33.90860392	4.00711482	20.58756488	3.284956999
AGR3	0	1.768258479	0	0	0	0	0	1.002516476	0	0
AGRN	7214.715161	5785.245345	6850.505673	9241.823786	3903.720298	5089.994175	3054.880826	3644.005066	5503.451003	3360.784951
AGRP	0	0	0	1.859217347	0	0	0	0	0	2.135675703
AGT	0	0	0	0	0	0	0	1.01120031	0	0
AGTPBP1	312.9189369	119.7141693	368.4036013	463.2214615	347.2912157	229.0343009	44.89866407	280.8488697	167.4255893	235.1179516
AGTR1	25.7701031	38.60261802	15.46385116	51.01634966	19.29846931	96.91127459	11.32601287	91.09992727	291.0894146	62.11990159
AGTR2	0	0	0	0	0	0	0	0	0	0
AGTRAP	291.8184835	527.4322353	376.6397534	514.7193774	449.3610731	1639.199617	3082.113402	2034.744737	3046.329188	2219.316461
AGXT	0	0	0	0	0	0	0	0	0	0
AGXT2	0	0	0	0	0	0	0	0	0	0
AHCTF1	3072.758114	3584.136174	3176.364827	2460.096974	4025.011138	2950.39924	3959.80355	4060.13663	2942.843192	3173.945501
AHCY	3031.977827	3488.062961	2620.476085	2704.353704	3587.846272	3751.4176	3199.862153	2397.937713	2841.140948	3170.43997
AHCYL1	5717.411303	8142.770357	7018.374402	7171.915458	6383.404771	6133.486107	6312.001922	7147.153799	6149.897658	5616.643355
AHCYL2	524.2968255	649.5263219	720.9400923	759.4024605	683.9374296	1065.524663	1107.924086	831.3376006	1458.795054	1025.929798
AHDC1	2024.552971	1527.054729	1671.519889	1547.220645	1086.726534	1292.394895	954.9609581	1464.345128	762.7082919	905.6471104
AHI1	1243.161707	1180.098413	1257.530918	1411.823378	1653.042	1678.556475	1589.337422	1714.762216	2091.422629	1824.0193
AHNAK	100607.4944	72261.99719	106279.4027	65700.85033	67667.93734	19730.01914	10175.59119	46913.23509	16243.81255	24864.06062
AHNAK2	14271.89057	4563.9624	21709.70104	15743.16361	10694.52487	3053.725034	971.7323907	4135.428104	1462.166326	3850.823698
AHR	28268.47873	36055.98049	27722.62296	21472.70485	31543.28386	26686.89586	25733.8221	34934.21681	27679.89159	23511.03733
AHRR	2106.381054	2024.924045	1106.049237	366.542383	1474.069702	3366.84631	2797.222412	2216.934038	920.2657677	1584.550888
AHSA1	3686.708619	3827.499102	3313.143023	3636.748216	4250.24102	5009.221275	5264.939473	4259.430721	4572.968738	5254.938096
AHSA2	354.1812797	613.6392955	281.4474744	663.4273489	352.9958451	400.2582202	835.2951497	384.7707104	769.6181098	620.9307608
AHSG	0	0	0	0	0.872687976	0	0	0	0	0
AHSP	2.091579606	2.395360324	3.84183109	3.758720042	3.156420716	6.530680926	1.133062025	1.848995456	2.851482693	1.01827698
AICDA	0	0	0	0	0	0	0	0	0	0
AIDA	6457.637089	7727.082167	8429.784877	7976.784232	6829.598883	3111.801006	4324.410353	4303.725407	4697.258861	4248.374243
AIF1	0	0	0	0	0	0	0	0	0	0
AIF1L	39.51984517	59.47557493	31.99387951	55.47747931	119.5417867	36.03563561	38.64067312	32.19900245	30.37054883	61.24103572
AIFM1	1117.461595	1279.913545	980.8403376	1125.45371	1238.81011	1847.936291	1893.500135	1481.76167	2115.167874	1806.278862
AIFM2	389.9630467	460.3540903	463.9854035	747.2756606	424.0118278	942.5137125	1432.206119	941.7663133	1459.707457	1227.669653
AIFM3	15.12537178	10.37584031	17.32117511	39.16624687	20.64361249	27.06866455	13.44391588	47.58119779	51.95673031	37.3090679
AIG1	1231.855128	1053.397163	1647.418156	2781.59949	809.9996879	141.2245602	164.4675459	241.7662111	411.4428503	241.9227565
AIM2	0	17.55407568	0	0.840260204	1.580386985	2.634376785	6.325928009	1.828889523	3.990378281	4.854915568
AIMP1	2527.302607	2482.491244	2061.496459	2365.8308	2705.980565	2463.094403	2613.537451	2005.899611	2225.289604	2568.469837
AIMP2	1947.037422	1703.320198	1621.648914	1435.86828	2342.16403	1821.130152	1581.817779	1484.571242	1385.717456	1972.456569
AIP	3620.286714	4343.555555	3018.57797	3791.000289	4776.634697	5624.599689	7017.249201	4731.17218	7644.275724	6918.585591
AIPL1	1.098381585	0	4.772611028	7.417390185	3.481138088	0	0	1.008500918	2.095879725	3.242413862
AIRE	3.297098933	0	0	0	0	0.982169722	0	0.986590718	0	0
AJAP1	9.869541323	1.756301199	0	5.611237428	0.872378038	7.731073682	0	2.008083642	6.284153919	4.271633593
AJM1	45.3945311	55.69559482	68.41422157	78.54911793	39.32845613	100.9216535	62.03480515	87.55653122	78.1502992	65.21939557
AJUBA	3084.325727	2394.533367	2864.054813	2734.721845	2295.57852	2872.758734	1905.594612	2747.583528	1796.137253	2295.153739
AK1	2031.370572	1429.482064	2482.608017	3197.732923	1848.888253	1318.807075	826.2861625	1061.551085	881.7846537	1397.916465
AK2	3502.176676	3841.879574	3270.265331	3651.355191	3990.505279	3056.08454	3510.572929	2937.207887	3127.291072	3435.793748
AK3	3329.239271	4434.936117	3828.297653	5649.356632	3478.707173	3163.57408	3557.033472	3519.025866	5708.147758	3790.517826
AK4	7619.408302	8998.222562	7664.125217	4896.43955	6181.12908	3713.436844	968.2858418	8630.720124	1709.898907	3111.367228
AK5	1.099234814	11.20588629	4.852125901	0	3.503345215	0	3.640788084	2.00692488	0	1.070271311
AK6	410.5193196	489.5770362	457.0846941	541.2090886	525.0252127	437.5933918	522.5695653	408.1553932	526.1670471	477.268592
AK7	0	14.26823461	7.811779567	15.8618492	14.7363035	10.75722188	22.43166646	8.110027891	14.65612109	34.23054077
AK8	8.968907428	6.237903075	29.92810301	18.64949139	16.89253837	18.53708286	8.539465375	32.11688987	25.59772411	11.64310509
AK9	1.928067996	2.061913557	1.708943113	2.563837853	0.768717685	0	0	0	5.539510405	2.439264794
AKAIN1	3.255003524	0.895837663	4.821887984	2.771397391	3.503770091	10.74601833	7.33723722	8.039320986	11.29303571	10.69686716
AKAP1	3048.37991	3056.344062	3827.530645	2913.345626	2575.830985	1502.405982	1502.438552	1603.445301	2073.695785	1801.316382
AKAP10	1479.451967	1601.36605	1488.577571	1360.788396	1503.49971	1544.422258	1953.963946	1585.452135	1367.349273	1442.823507
AKAP11	3623.024902	4666.764884	3715.733232	2942.929508	3850.884308	5694.534639	6511.719393	7099.165839	7160.596526	4936.673942
AKAP12	580.7985264	1855.292254	285.1608002	534.3667398	491.1265452	1324.973694	3609.89618	573.3403816	573.4595557	1367.990087
AKAP13	6537.837778	9324.331521	6627.50417	4964.09444	7756.028556	5394.51248	6158.029593	6447.354595	3440.697178	3944.321775
AKAP14	5.881167964	12.01016352	7.530737129	11.85200239	4.256408855	8.818092946	7.195864071	3.958151857	11.2460805	7.987475461
AKAP17A	2738.92658	1924.694287	2552.202722	2725.472744	2257.505507	3035.692278	2172.357535	3514.639083	2290.995812	2592.638777
AKAP3	17.63390558	15.76939398	6.794890219	16.81861255	9.57012782	15.52128564	7.228735949	14.04156007	20.89980014	15.0007028
AKAP4	7.724465463	1.750286291	1.941989886	2.804611066	1.739387539	0.968070513	0	3.999195538	1.044019996	4.275563352
AKAP5	458.1177833	424.1581761	497.2191801	1570.661813	262.7174548	709.2800759	354.0783882	1315.869171	1062.157961	787.5651639
AKAP6	32.01909914	57.39038086	25.84171709	22.88069141	17.84123803	76.37370529	54.68741627	28.75981696	6.46336792	43.27009825
AKAP7	54.57841786	55.90241371	50.88309442	52.56221753	42.84542253	31.69264792	56.45901805	20.81393386	49.41100636	34.5887859
AKAP8	1912.446593	1745.197016	1904.568334	1757.161342	2029.172989	2521.768312	1966.06784	2510.77966	2056.379517	2299.373093
AKAP8L	2157.898597	2226.098725	2001.400407	2394.537173	1986.617314	2628.982197	3228.936105	2806.264658	3357.484249	3158.937208
AKAP9	3065.962293	2945.886397	2946.776369	2485.883663	2688.468585	1823.510106	2441.167604	3903.993797	2737.741724	2375.608821
AKIP1	4298.526898	4752.545049	4254.250605	5686.591515	4975.481068	3317.55567	3848.470863	3198.837851	4799.679878	4043.171956
AKIRIN1	1557.294382	2135.489432	1602.528608	1811.09824	2186.664296	2613.254747	3382.409073	2624.536939	3003.418436	2918.40552
AKIRIN2	1752.660194	2221.591583	1649.545739	1814.299124	2352.487911	2056.79653	2661.10709	1943.663314	2310.12519	2431.981416
AKNA	2316.006235	1003.021364	2174.222454	1370.230647	587.1141942	716.1936674	839.100411	655.7329101	443.8459664	639.0617128
AKNAD1	16.79690624	11.25424135	22.75442537	18.66548445	14.93586997	31.36737148	29.08665584	29.13896633	18.08625487	17.06551146
AKR1A1	2362.929876	2639.935606	1879.375531	2158.91654	2835.365878	3588.07782	4204.982516	2510.396745	4225.025001	4202.274152
AKR1B1	6748.788994	4601.642969	5421.199759	10026.51945	9613.44412	5308.686857	3847.810447	3837.514366	9379.621033	6321.221014
AKR1C1	0	0	0	0	0.844027208	0	2.511230188	0	0	0
AKR1D1	90.03951646	42.38939072	84.32190315	67.00854371	52.26301098	89.13804573	37.55052998	112.7591016	69.63942804	67.32861312
AKR1E2	365.1783201	83.44757362	488.2326677	413.730209	193.0097723	332.2258406	64.38243022	447.6777482	146.4195098	279.3558744
AKR7A2	4745.517137	3018.582073	3958.679138	4573.216665	3510.36377	6078.027994	3386.493325	4305.22506	4404.720504	4474.637731
AKT1	14661.22162	14794.05098	13192.15813	14361.93982	14592.40715	14361.61303	15630.71583	13556.69585	12859.07416	14232.71193
AKT1S1	3741.691386	3894.655488	3241.689776	4100.248413	4360.437574	4469.484002	4973.85045	3343.239371	4234.397566	4844.016379
AKT2	4199.267938	3768.631847	3981.898792	4582.256535	3368.139647	3392.821349	2990.893923	3425.991712	3514.25841	2964.655656
AKT3	3671.746359	5283.962423	4717.059259	4482.479832	3836.197341	2940.424869	4963.302259	3851.944758	3803.424711	3183.195987
AKTIP	1025.520435	925.7845649	1136.28437	1130.516879	880.9016872	713.6844352	835.2953443	767.3208786	727.1029083	735.7873228
ALAD	1639.231411	1972.493082	1784.438012	2407.364568	1865.307398	1491.679273	1598.323379	1324.601458	1482.175569	1951.882393
ALAS1	1409.961014	1487.340302	1533.516467	1341.444389	1706.301128	3031.162038	5067.937047	3552.341236	2995.075242	4534.173485
ALAS2	0	0	0	0	0	0	0	0	0	0
ALB	126.155368	86.71017691	298.5023132	166.2686858	143.3600907	64.82215082	33.86966142	122.4492769	46.9663617	84.52541356
ALCAM	1388.692743	4454.919831	844.0138894	3587.037581	5410.929415	2974.218666	9731.167783	2618.585518	7698.182409	4274.681739
ALDH16A1	2616.079731	2897.261535	2353.711032	2464.550301	2892.810298	3292.24411	3416.442606	2713.499681	2941.924151	3117.37452
ALDH18A1	4442.944276	4815.370175	3943.053725	3723.773865	5269.438378	3208.910004	3044.044201	3163.504736	2023.816235	3338.031122
ALDH1A1	72.27148302	0.875534166	0.964004358	0	0	4.823266914	0	0	0	0
ALDH1A2	14.28798836	142.8060404	8.730206978	7.475369065	34.8492913	223.3430375	103.5599264	33.08020462	123.5463588	30.00354881
ALDH1A3	638.4262418	351.0368658	778.9220004	1240.301475	352.5479856	320.2142027	242.6921238	68.47041251	467.9927726	512.5302891
ALDH1B1	0	0	0	0	0	0	0	0	0	0
ALDH1L1	3267.358036	6145.148684	6220.063224	4047.976941	3522.534194	9193.634238	24337.65088	11361.89903	3772.036627	10003.53878
ALDH1L2	8241.681576	6257.872326	9823.117306	8692.346305	4958.344844	2490.761196	3050.092506	1791.910365	1027.052658	2146.528921
ALDH2	11280.01922	8755.988523	14419.94438	17740.64537	10791.49909	7571.708473	4726.77615	8996.014518	12825.61068	10845.2929
ALDH3A1	13.14716317	19.89993236	39.45263372	6.512271696	133.1731282	7.820839235	8.445829757	10.10850435	22.14710271	68.90669735
ALDH3A2	3833.013729	4186.324748	4283.66167	4218.78077	3701.730587	4024.221354	3574.091049	4499.704891	3896.408932	3580.271752
ALDH3B1	6271.996547	2542.984844	2994.24822	4363.949541	2069.105175	3738.490932	1046.892452	1655.584587	2173.360865	1728.638939
ALDH4A1	907.7776453	1068.6434	610.7935453	1320.946395	1125.62127	1471.357362	1412.601711	1112.769622	1620.845683	1670.639233
ALDH5A1	199.3968405	137.2863793	172.9233355	173.5534275	106.6996456	179.7517141	71.74450864	89.19529768	104.6005889	105.4566761
ALDH6A1	573.4620389	893.2833389	735.1273096	895.3939288	467.6477035	625.7885468	768.7439339	662.9763289	846.5649497	503.5635408
ALDH7A1	2310.289033	2848.070607	2475.16638	2919.045561	2629.675656	3506.270032	3806.158241	3071.622114	3530.419377	3348.02115
ALDH8A1	0	0	0	0.931761387	0	0.973180863	1.21006944	0	0	0
ALDH9A1	2640.747591	3077.634107	2704.214322	3018.297	2513.727926	6687.186891	5909.069768	5628.78958	7995.981596	5958.501803
ALDOA	93367.62936	78296.60675	76155.2993	77933.72967	81594.72467	74247.91397	58121.79232	89677.30489	70735.81877	82347.79765
ALDOB	0	0.876536647	0	0	0	0	0	0	0	0
ALDOC	7108.732511	3856.71061	6026.051334	4713.842483	3676.022112	5965.709793	1760.688014	6408.708273	6320.126592	5555.929164
ALG1	1386.967131	855.7270764	1321.9629	1146.276702	850.0610703	1105.928411	1067.55867	893.8877169	1035.840496	1122.993148
ALG11	706.5436821	820.6544412	803.6484108	672.1404914	710.7445554	765.4209172	856.3331941	897.8234533	953.7875119	776.4518993
ALG12	3044.290267	2932.84304	2831.834507	2843.995053	2901.418604	3177.817486	4182.567281	2583.384446	3011.379556	3694.687197
ALG13	441.8070296	250.4235456	496.7238403	465.316474	344.5900113	352.1725449	313.8169258	471.4051699	386.1440281	280.5827148
ALG14	1326.737692	1368.700759	1350.293096	1679.537345	1423.777873	1531.275559	1873.254351	1226.431077	2086.332118	1604.116113
ALG2	981.2266801	989.3892666	878.0596768	795.2225301	1021.821277	1072.684447	1523.646608	896.220607	691.0251175	1141.710706
ALG3	344.8019008	360.9198689	286.3540649	279.7535807	361.5034524	488.441248	459.8122519	345.4305568	352.5379237	436.1345655
ALG5	1529.875833	1722.187564	1617.010576	1506.843942	1957.515074	2316.655776	3404.692956	1893.197134	2159.4641	2849.1224
ALG6	315.9626806	322.9624689	339.8867475	352.3782948	304.8140049	447.1784636	472.5069788	335.2491328	441.2575619	361.0415075
ALG8	311.4885454	306.8695996	291.7456579	267.7193548	386.762114	385.399471	282.3417931	337.2434765	287.615143	306.1918829
ALG9	550.4039449	743.0469682	515.0496479	609.9849999	623.238387	606.6253858	843.4663549	460.4128137	583.609462	604.234338
ALKAL1	0	0	0	0	0	0	0	0	0	0
ALKAL2	0	2.632900062	2.885186645	1.859294214	0.873193632	0.986833502	1.214854674	1.008330678	1.043485334	0
ALKBH1	547.0890663	710.0898478	487.5133782	449.8974457	685.6916404	662.0054352	784.7288933	705.1947228	618.4248649	719.3906164
ALKBH2	350.128511	203.0077131	401.0977889	358.2337629	303.5658663	299.6086573	189.085135	361.1801347	257.8998147	326.9867244
ALKBH3	1019.586299	878.0443066	944.3589139	1034.009352	669.0865397	741.6263094	1113.070367	873.1294352	902.5313161	817.5021977
ALKBH4	1056.1057	1038.976744	973.4923986	890.3218906	1108.28898	1231.798036	1312.508055	1169.215958	1262.77906	1404.566974
ALKBH5	9525.391811	7971.211983	8991.181971	7603.617761	6396.221938	6472.414154	6460.198315	8404.493564	5768.390348	5665.402756
ALKBH6	381.4274417	314.3801032	376.8415842	405.7198587	336.5477955	656.4172654	414.626701	458.3977365	625.1683131	647.8420244
ALKBH7	751.2261477	792.808902	820.0826712	890.649985	975.6637473	809.6981098	806.4552545	715.9315346	834.7245851	979.1938525
ALKBH8	441.2929234	403.6416288	395.9872004	508.5462767	535.641031	565.9792656	663.3725079	540.144744	732.7273504	517.3682141
ALLC	0	0	0	0	0	0	0	0	0	0
ALMS1	490.1208822	511.8452611	657.0932223	527.4710826	404.2825822	455.4581019	405.8381846	660.1396295	561.9753649	429.3879386
ALOX12B	3.279872377	0.867093696	7.701742501	4.651015389	2.611363215	5.850528122	0	1.009296793	2.107056556	5.37381343
ALOX15	0	0	0	1.866373306	1.747838907	2.910694549	0	27.20816338	0	0
ALOX15B	19.74872457	8.636106385	10.63743557	12.18870083	11.33308693	36.93668457	12.00587643	17.22075986	15.75211892	23.6622296
ALOX5	2.064339018	0.961461725	2.73015168	0	1.644845112	1.83880267	0	2.214642119	4.963092064	5.902164058
ALOX5AP	0	0	0	0	0	0	0	1.01120031	0	0
ALOXE3	331.6952911	273.343475	288.0055747	219.0019854	248.1732996	357.035996	262.49956	70.12627691	96.41498801	208.2968935
ALPK1	0	13.81140546	0	0	1.779755156	0	0	0	4.102303656	1.093493853
ALPK2	7.587107659	5.483876175	12.47933926	37.8701425	19.4390791	14.70675413	7.139773802	15.83194969	31.74335289	8.438326527
ALPK3	99.40357168	57.60943381	238.310689	577.2243183	118.3998699	33.99947376	18.03940812	83.40351837	206.1748116	50.22052769
ALPL	3607.67525	28548.13038	2327.020815	355.6864457	26329.89885	78675.99383	74316.60098	27000.61255	10487.4179	40600.16375
ALS2	1685.026727	2000.426025	1904.29772	1664.135664	1812.814472	2443.409491	2351.746676	2583.399066	2133.634772	2072.447107
ALS2CL	365.316031	59.57798397	274.8859091	496.6208625	139.5370812	4.907393551	4.831003347	16.2644654	1.062706075	11.90840556
ALS2CR12	36.74710746	13.48397855	15.76393778	17.94693575	14.16702073	36.39734317	11.07072091	13.54967566	24.28241783	21.01120277
ALX1	7.684633327	1.746300202	0	5.571457318	0.868861597	1.951159856	1.205133847	0	0	0
ALX3	3.302023695	14.87437322	0.958701186	3.723388037	2.627740773	0.984918184	1.200766081	2.010525761	2.092256622	0
ALX4	151.0569574	114.9602043	218.4111917	76.88460349	194.2142401	15.56693947	3.576944041	22.10452817	2.100555406	13.88314448
ALYREF	2699.730318	3114.871018	2279.854517	2363.500227	3689.651483	2986.635193	2828.693214	2458.221725	2379.181135	2900.958669
AMACR	770.8787119	802.5674447	839.0367523	831.2796501	875.8585636	870.0833035	833.2567056	660.4255461	971.3149856	891.6126401
AMBN	1.083284891	0	0	0	0	0	0	0	0	0
AMBP	0	0	0	0	0	0	0	0	0	0
AMBRA1	1972.961379	1961.110558	1997.878517	2629.243052	1605.061685	1985.625132	1747.048028	2014.55696	2127.163273	1814.09977
AMD1	2526.370673	2678.405391	1992.714646	1528.796986	3581.515301	2908.013763	3807.820325	1945.17879	1983.53211	3025.500868
AMDHD1	10.97770377	7.882812983	14.44100828	28.79470998	8.757060389	30.44864759	18.22059451	6.998261142	8.323535511	11.77170295
AMDHD2	5089.469991	3829.18443	4643.467977	4847.234911	4879.107193	6791.556163	5344.586009	4887.596223	6182.338327	7026.232468
AMELX	0	0	0	0	0	0	0	0	0	0
AMER1	275.7492167	460.1545402	261.01277	276.5354818	280.7336369	217.9470521	200.3970967	253.1050076	254.0026727	205.4759187
AMER2	5.411009189	21.35035713	4.816678926	0	4.36332664	10.6862802	2.426707321	32.00984135	0	7.485443422
AMER3	0	0	0	0	0	0	0	0	0	0
AMFR	12963.23959	14014.9776	12404.49216	14362.57256	12447.44337	14902.23261	17014.60805	14186.2671	19372.21981	14320.39948
AMH	0	0.851383439	0	0	0	2.092850768	0	0	0	2.04327269
AMHR2	0	0.875925445	3.869640644	1.867792166	0	1.949112241	3.618020615	2.01219766	2.102785128	4.300508312
AMIGO1	194.0984645	275.0777073	236.5736314	212.1456603	138.608422	233.5899834	339.2105107	335.1597492	170.9711209	173.3494367
AMIGO2	24.12960432	38.18883095	16.22370079	5.74223697	19.2393553	1.713763974	2.003307904	1.662480884	0.915988242	4.717092007
AMIGO3	940.090798	776.607877	770.0192989	796.7991022	1120.436767	1360.677449	1096.847119	1102.287636	835.1781173	1104.686475
AMMECR1	366.8937714	408.4506354	366.4474156	290.392381	469.9977468	449.8637125	488.8567339	377.0243517	326.667157	422.130718
AMMECR1L	2706.989137	2970.404202	2725.668558	2293.844762	2669.884595	2884.042863	3481.831703	3173.419157	2380.179104	2653.524696
AMN	60.39017762	43.70548848	36.64383299	48.11296293	70.01287189	8.099280125	18.85057966	22.44118439	12.91440657	31.85400723
AMN1	96.79656429	162.3265453	134.4023912	164.188597	120.2811471	161.2217439	149.5975183	128.2360099	174.0789839	132.215838
AMOT	3029.036637	3482.935912	2957.831627	2008.095321	1834.668818	1216.772183	920.9257669	1544.446866	717.394266	978.2153812
AMOTL1	3366.024099	4446.711998	3646.99523	4560.186952	4346.097763	1783.800396	1663.823351	2944.251305	2334.825307	1775.487711
AMOTL2	9607.877978	8504.04059	10248.88732	8064.270182	8530.048004	6644.586823	6741.582301	7420.628537	6716.755571	5859.394076
AMPD1	0	0	0.965782302	0	0	0	0	0	0	0
AMPD2	7920.431879	6300.092109	7460.554937	5516.870979	6485.192032	9476.852389	8614.615855	9533.604081	7287.93442	8505.460565
AMPD3	124.204923	115.7866716	156.9025916	177.114706	158.4364257	276.8618489	908.8195027	534.9463137	252.1952048	284.7191521
AMPH	2.10865596	0.879577265	8.760364727	24.3873522	11.32053849	0	1.214433962	0	2.107558134	1.078053917
AMT	105.8048002	61.70799051	115.278714	122.5968959	46.06293168	65.11912706	24.09357064	81.421058	43.14851159	46.07232704
AMTN	0	0	0	0	0	0	0	0	0	0
AMZ1	25.16153442	6.139639724	15.48014619	7.492861681	5.263903483	5.836538444	1.192004799	2.007802742	0	0
AMZ2	2722.564369	2423.099683	2689.921347	2715.852127	2007.173352	2166.733108	2461.061384	2426.349229	2436.400467	2677.790901
ANAPC1	2561.280046	2263.054078	2334.358084	1994.219014	2069.767475	2341.891102	2032.09324	1993.063023	1450.132624	1873.289667
ANAPC10	208.2661107	264.3628075	239.2900825	226.4836737	252.254312	255.4417157	249.2886346	226.0138807	204.2974083	281.9411436
ANAPC11	2761.661941	2815.252194	2557.552207	2938.343751	2631.080124	2321.318936	2637.207049	2059.500538	2781.121125	2664.014995
ANAPC13	1259.765337	1015.978161	1049.782013	1117.088502	1049.522576	1212.329315	1076.093327	1077.945699	1317.877793	1387.040431
ANAPC15	585.0447744	778.981872	616.075706	711.6239708	854.3779116	830.8007105	997.8074227	618.709638	912.1806226	937.7764624
ANAPC16	1937.237829	1632.175332	1948.44376	1944.167604	1922.431515	1991.876122	2030.625014	1628.039087	1992.275594	2197.113417
ANAPC2	1726.20495	1542.307365	1545.571627	1569.889613	1675.894869	1787.786455	1819.169979	1735.949569	1683.919628	1720.912748
ANAPC4	1131.059837	734.0748471	1329.177142	1262.291206	1158.823749	1433.012294	1027.542533	1398.604235	1505.832293	1326.254925
ANAPC5	703.310818	704.2026392	613.5435543	645.4265956	647.682189	607.5353135	463.6833051	631.4407495	563.2968079	537.8655276
ANAPC7	1619.410839	1723.887963	1580.355314	1785.301224	1966.263713	1801.883847	1597.251911	1603.734352	1879.069167	1716.282425
ANG	48.69186069	65.79631042	85.54621607	52.32810758	78.50324842	144.9405328	101.9362981	116.3318029	133.3887065	107.8690708
ANGEL1	670.248901	406.1483934	751.6742918	798.8728006	481.8431124	557.420984	292.6976301	655.5817313	693.7493365	529.3154897
ANGEL2	1665.120363	1224.656988	1672.224551	1777.464105	1250.942956	1156.606175	1074.023065	1713.693621	1159.089849	1127.969212
ANGPT1	75.79087932	620.5418985	133.4886141	134.0458612	219.5042212	1115.306843	4307.75716	2095.800027	707.1689837	1645.426089
ANGPT2	28.40555185	92.18018997	28.14181611	0	27.93943535	40.66042719	55.76169604	76.52477859	1.039119928	18.15674055
ANGPT4	3550.491367	3783.837642	3779.598181	2409.100067	1768.257766	2003.209113	857.6716762	3771.255397	3246.180406	755.2939857
ANGPTL1	1.098831769	20.50935449	8.688772451	4.596579369	13.90549089	3.894522267	3.623951718	5.070849847	0	3.156129736
ANGPTL2	18137.44689	22291.8018	21365.78802	12252.61149	18779.87647	18946.80337	28640.18872	28755.47483	12857.38266	19232.68922
ANGPTL3	0	0	0	0	0	0	0	0	0	0
ANGPTL4	9306.31287	14288.50122	10919.62393	8741.189909	9439.646107	11886.42303	16956.92072	16523.79115	14180.9878	14415.36957
ANGPTL5	0	0	0.967428056	0	0	12.77798917	0	2.032065026	20.61466376	22.54767055
ANGPTL6	46.28825074	20.92160123	66.95638553	40.73619036	38.4853177	50.58709004	19.44430136	49.65370478	54.53675634	58.63706786
ANGPTL7	0	0	0	2.801373688	0	0	0	1.006439266	0	0
ANGPTL8	0	0	0	0	0	0	0	0	0	0
ANHX	0	0	0	0	0	0	0	0	0	0
ANK1	7.710490388	4.112791176	4.553660458	2.124961893	2.190995452	3.245921415	3.011323021	0	1.752067815	1.781023323
ANK2	573.0197869	733.2729598	789.4857176	520.7314489	313.9616835	1329.050611	1299.17822	907.8643752	181.6200673	501.1544135
ANK3	262.2536785	1030.812603	391.4589867	62.83662058	639.4714016	1554.234028	2339.574796	3129.501948	393.5963538	1842.019638
ANKAR	397.7354683	318.078759	527.8036213	354.7437597	263.9708256	371.9704063	307.0645282	477.9750498	326.7149957	313.3975778
ANKDD1A	0	0	0	1.858789302	0	0	0	0	0	0
ANKDD1B	3.269856892	4.371893882	0	2.77648571	9.646774268	0	0	0	0	1.063424146
ANKEF1	123.026814	80.07909985	166.7784717	38.41406281	123.2043082	96.75864343	109.7795391	125.5170347	82.3518451	125.9591895
ANKFN1	29.51760156	14.99532246	20.36491897	10.2536877	20.91641264	15.46138391	1.211433035	14.09110416	4.176140711	14.98018506
ANKFY1	4269.362382	5010.38374	3977.869462	3879.531364	3820.402261	4818.354348	5132.974789	4942.942712	4356.841658	4195.606026
ANKH	5709.967851	4149.516194	9455.67093	8677.821558	4892.813429	443.8501829	266.8627387	986.1035716	1832.507726	829.1841484
ANKHD1	3951.784475	3658.274244	4035.096455	3425.137226	3568.399897	3628.743203	3541.856563	4696.676092	3569.530033	3526.658111
ANKIB1	2496.898047	2627.756962	2732.172406	3104.241231	2149.955321	2066.817088	2235.629917	2535.985293	2230.916295	1928.334903
ANKK1	0	0	0	0	0	0	0	0	0	0
ANKLE2	3585.301629	3632.345271	3811.472173	3079.352028	3847.577351	3747.668275	3896.487833	4122.530472	3130.529917	3398.480364
ANKMY1	7.465817801	11.33996692	6.393127716	1.76797969	5.205625729	21.70205782	32.18183111	10.94365647	24.44738005	19.07324864
ANKMY2	2267.229397	2823.369687	2466.33578	2564.451637	2918.86178	2891.628776	3192.747003	2812.45483	3025.570803	2664.71
ANKRA2	1009.054786	1026.230336	1354.895042	1087.44081	1267.504764	1041.246618	1207.733643	1169.969843	1439.312826	1344.16113
ANKRD1	1123.635038	490.6605341	490.7268007	1267.322907	1067.617468	388.8979867	47.22324888	459.4156973	388.9587379	496.3314615
ANKRD10	2161.137175	2155.384545	2325.232469	2066.345588	2286.37892	2497.697117	3107.33065	3450.769068	2862.791089	2674.197564
ANKRD11	14851.38435	10461.81449	11879.05945	11433.49652	8720.922214	8833.637694	9298.974173	11001.89902	8303.304205	8819.172874
ANKRD12	2777.127671	2413.048598	2154.314152	2609.705569	2253.635271	1834.367287	3022.09512	2932.889547	3276.469455	2948.189856
ANKRD13A	5653.05985	4712.253086	5549.972127	5435.158824	4548.138413	3137.454624	2249.628763	4211.428879	3307.552499	2883.560107
ANKRD13B	816.873509	588.618435	781.2900995	896.4953629	561.4318012	513.8291582	370.766447	618.0211981	325.6533506	398.4976128
ANKRD13C	2807.567465	3188.09306	3733.24639	3398.719158	3723.005353	3329.092694	4576.554955	3426.809397	3252.714295	3113.92861
ANKRD13D	710.2100064	564.2101247	502.2851044	674.1764287	425.1426445	558.1195517	567.3343778	622.2021309	549.9134067	535.187542
ANKRD16	520.9242418	443.714952	728.7013343	509.5366865	381.7419158	593.0421383	581.157101	742.8728785	645.3332691	682.950717
ANKRD17	4053.946584	4476.803851	3997.077346	3685.858687	4177.066363	5335.332927	5271.561938	5628.866392	4721.700274	4302.014266
ANKRD2	79.44116245	47.01040066	51.6174504	70.87713336	44.24666157	32.16535718	45.69812617	90.00027283	63.58346166	78.41879156
ANKRD22	0	0.877017765	0	0	0	4.874492776	30.38619983	25.2375302	3.122836423	4.316580848
ANKRD23	78.79960554	59.06237901	65.74822335	50.45715628	96.47466322	93.51498466	76.37800468	91.61650734	84.84326065	91.29061941
ANKRD24	5.821179207	2.800029896	18.78400261	9.123082625	3.139007098	1.047722096	0	6.315812913	1.101097418	1.122967264
ANKRD27	3262.990653	2458.685102	2722.581135	2383.516834	2025.208925	2767.235324	1984.242476	2390.441168	1943.332102	1822.066938
ANKRD28	4085.86837	3956.449084	5215.235468	2477.802162	4406.54318	1950.375941	1482.124648	3355.59434	2046.119726	1964.690833
ANKRD29	12.71988563	10.16511076	17.1001165	90.26247494	5.154704419	10.80864755	12.41394618	43.10130414	5.059486525	8.447702136
ANKRD31	3.31221403	0.875621642	0	0	2.646376942	5.749729058	12.02247383	0	3.16810819	8.494945329
ANKRD33	32.9924739	39.11011562	8.515541604	10.74415962	39.17749141	241.0852571	620.7995884	112.7632038	8.369559086	183.7590435
ANKRD33B	1.094762745	6.183734492	1.940311589	1.871762977	0	109.9242679	180.0865612	147.4922865	33.43760429	47.95965438
ANKRD34A	17.38465413	14.38747397	18.41804414	17.10924875	17.43678212	4.883069017	5.809919402	6.745038496	3.490072598	8.235424542
ANKRD34B	32.98281351	7.53446668	20.52790372	32.55685338	18.97806094	15.26200295	2.571888659	3.695540984	1.103150959	3.400716521
ANKRD34C	0	0	0	0	0	0	0	0	0	0
ANKRD35	7.65054595	14.87773688	8.712774268	17.74350067	6.985902392	17.46239154	12.04389407	26.17070725	24.17502393	13.92674086
ANKRD37	758.9975422	763.0506114	755.2931676	485.2450086	836.277986	115.8149563	47.50152178	423.0595775	102.7599045	152.3070312
ANKRD39	1249.141786	1375.061347	1407.420013	1446.45203	1352.204439	1393.770783	1510.495277	1397.95898	1499.316917	1281.027269
ANKRD40	2924.41987	2724.721234	2762.572492	2962.744249	2312.231526	2551.515227	2702.437797	2724.540983	2259.289589	2480.532724
ANKRD42	389.0089228	426.002757	425.21029	436.9876522	488.1378224	878.1980293	788.4960772	644.4731389	834.966675	908.1797393
ANKRD44	256.8868871	288.0039347	314.7464855	364.4900086	285.6800964	280.1433407	190.569947	285.1457427	292.1992786	215.705849
ANKRD45	263.5065646	291.658466	319.7522945	474.8801113	277.5885322	308.575925	77.94443948	375.526882	222.6106576	320.1904755
ANKRD46	810.0047606	785.8492547	815.0230778	800.308847	647.6565787	671.7089622	656.2884503	842.7986706	767.252539	627.8096646
ANKRD49	264.0381169	255.5090426	234.7438109	222.5855933	292.8890535	328.1245258	391.6800883	317.6922849	322.9092334	341.1755291
ANKRD50	2136.990489	1910.52767	1714.63237	1860.21665	1429.906591	1547.115519	1948.20839	2255.28313	1443.867171	1503.291862
ANKRD52	2093.673867	2271.197571	1910.478081	1512.041509	2291.691688	4834.788643	4250.417648	3998.576799	2881.337489	3654.173457
ANKRD53	0	2.62527915	1.929266458	2.79611025	0	0	0	0	0	0
ANKRD54	1986.997991	1909.078292	1597.54656	1848.373109	1932.753472	2203.253264	2577.410096	1871.860459	2207.882226	2253.85979
ANKRD55	24.14518137	22.86381789	29.11689836	19.59454358	10.46103842	5.822425192	7.244146607	2.006310251	3.13133917	6.419026831
ANKRD6	4.559315078	2.898840236	19.37636074	14.60600066	0	4.863152682	0	5.086520726	14.18887351	4.473737162
ANKRD60	0	0	0	0	0	0	0	0	0	0
ANKRD61	6.564589301	2.627298359	1.931222394	2.790713664	0	1.938732553	0	3.022366295	2.092697806	1.072891946
ANKRD63	13.16679499	23.60083897	29.82789784	33.48467951	12.30791061	4.919064653	2.411869344	0	8.314003498	1.062876684
ANKRD65	4.294739577	3.41780539	1.885388371	3.648394392	0	1.091503489	0	3.892618521	0	0
ANKRD66	0	3.527271842	0.967279397	2.787967462	0	0	2.420370734	5.027933642	0	1.069737504
ANKRD7	0	0	0	0	0	0	0	0	0	0
ANKRD9	265.3676875	282.90236	195.9362892	304.5062464	387.8086106	254.6103723	199.4017688	220.200893	243.6484034	259.9661651
ANKS1A	2912.138378	2505.084743	4183.692019	4032.153142	3569.613597	2141.165006	1990.448138	3100.489064	2348.623203	2352.278282
ANKS1B	82.02632192	265.3594173	61.40858417	48.17096693	365.1869058	230.2509859	1207.838784	51.51315991	61.84785249	477.6434829
ANKS3	1502.86126	862.652783	1067.028158	1293.10802	979.9753716	1241.281908	829.9607784	1027.131	1250.608406	1174.945819
ANKS4B	0	6.227120678	5.826458026	0.930829996	7.004197793	4.865200232	4.853252947	12.03951696	10.3521835	12.83198174
ANKS6	2822.448969	3011.868762	2939.130857	3371.6545	2939.762059	2819.061096	2441.14922	2638.113744	2408.316838	2415.724497
ANKUB1	29.75291753	46.14176044	19.77947466	36.49821622	14.26087336	37.30637943	45.32249739	30.96508595	30.68447737	52.95283655
ANKZF1	1549.372121	1213.082758	1196.463032	1119.187902	1152.242341	1457.447005	1500.559824	1208.371155	1005.026804	1418.309142
ANLN	1641.547673	3580.203768	1065.759143	1094.412363	4811.840716	1456.002183	829.0087259	583.0282254	397.1981167	949.7924857
ANO1	272.8415308	116.9499352	105.6252059	69.83346732	293.2447444	10.71506091	0	2.018609695	6.322928138	12.83222921
ANO10	1918.898338	1750.615459	1945.038957	2328.705877	1697.44497	1632.586864	1295.052214	1481.008979	1640.97251	1375.144828
ANO2	1.094211468	0.871513874	0	3.722029647	0.867913655	0	0	0	0	0
ANO3	4.283341495	6.15391428	10.44158326	58.09735927	4.30478227	1.905587065	0	5.949209058	1.100126845	2.268919477
ANO4	6.294410737	2.324060204	5.550181162	8.841092017	11.47244297	19.32820108	7.849882877	9.33032722	5.984824884	20.38800517
ANO5	757.5252122	347.3511104	716.229756	1439.284768	489.0248923	315.2170944	119.117033	477.880541	999.7026438	424.6036809
ANO6	12783.42673	16121.98793	12042.41722	13424.4848	14692.77305	10994.34834	11223.24554	10606.90617	7608.733771	8193.53678
ANO7	731.3315918	539.4283062	723.6233319	723.5876928	660.6797675	328.7547504	252.1913927	363.628212	460.5305342	252.8915937
ANO8	3164.460572	1891.073355	3549.559188	2746.266546	2150.146976	1597.277067	1381.413943	2607.333728	1524.38937	1954.046527
ANO9	0	0	0	0	0	0	0	0	0	0
ANOS1	29.51053447	5.337270663	56.3049507	24.1688738	107.6418952	220.8656016	202.1173648	286.0743815	243.733131	455.0216158
ANP32A	4432.152018	4139.257905	4569.722803	4229.833971	3682.513928	2553.21729	2007.362304	2870.00863	2867.376352	2442.168152
ANP32B	7709.385556	8204.21831	7352.84725	7909.134404	7951.650145	5286.402346	6121.0296	5226.7976	4091.331472	6157.633623
ANP32E	2683.163227	2585.265012	2721.84893	3010.847928	3141.951537	2138.182826	1853.92776	2313.102066	3100.839034	2184.669884
ANPEP	2.184085039	4.345636119	14.48351884	3.734580182	1.747503836	5.839272963	32.44391593	20.1907116	6.335215401	17.16862509
ANTXR1	15023.90611	16346.11926	14987.08692	19986.7322	13637.41812	35746.08177	35320.05291	32322.75089	37932.24905	25907.40116
ANTXR2	3813.707791	6985.732385	4363.480977	3135.886964	5203.47921	8053.244274	13851.07159	11286.95004	12611.43056	8703.893202
ANXA1	29164.49839	33289.44448	32389.58565	35701.67883	33057.51908	14894.41592	20986.01618	18631.8803	22992.75184	21544.72645
ANXA10	0	0.876536647	0	0	0	0	0	0	0	0
ANXA11	5527.528324	6471.100551	5987.130426	7360.177432	5917.362481	4785.021484	5380.997008	5785.792102	5933.189112	5551.157087
ANXA13	9.87878952	21.96679126	14.51528619	20.49983113	35.6693177	45.64609826	15.73489879	18.06703437	39.68492252	42.90585414
ANXA2	77167.19207	92987.84317	73455.01032	60429.54521	96172.5444	50111.08381	29360.40605	55625.33123	31071.52104	43205.06173
ANXA2R	0	0	0	0	0	0	0	0	0	0
ANXA3	229.036969	221.7036504	515.1861798	927.6258014	483.84675	4.292131809	3.60942812	15.97524431	60.09956313	27.47054071
ANXA4	9952.860957	8307.964572	12686.36075	14052.38845	8888.66098	5371.806263	4379.059626	5939.766653	7507.626846	6480.96773
ANXA5	33563.67338	56606.05632	32466.02775	30493.81699	56015.11617	27767.74857	38206.23692	25481.77056	25241.09544	34529.46869
ANXA6	11040.29642	13547.83096	8984.398383	16604.57614	10032.30043	9676.216018	14232.4356	8708.960398	10890.38889	10981.23533
ANXA7	13126.62308	14560.69409	16004.77053	15677.86292	16459.74384	12382.25772	17591.76458	14464.52397	15323.17845	15422.36459
ANXA9	35.98655122	6.700279077	46.28029157	21.23555808	22.11496347	37.9157428	5.489710928	32.69542407	8.914171996	26.28449132
AOAH	4.701349872	7.632176763	6.197271886	4.976834499	0	62.32763863	9.17231835	125.3822521	70.88238779	19.85751843
AOC1	1.14114836	1.818841936	0	0.973623635	0	0	0	2.649556591	0	0
AOC2	39.22817988	15.35050794	65.15450904	23.78785103	25.5836816	50.36654258	43.23161541	95.00119445	34.02644177	57.90775939
AOC3	2.349419384	6.720996987	4.52795004	4.017832147	10.96029257	8.356938562	3.720651765	10.84312179	1.510806367	10.18207659
AOX1	144.4859584	155.276017	162.7392034	555.9235059	185.2009088	515.1025802	126.0452753	605.4216088	1162.160981	359.840423
AOX4	42.80415278	7.006746628	5.818255549	4.669376766	0	18.4310686	18.09694453	2.005188283	15.71283274	4.283744077
AP1AR	587.7517438	568.2901497	664.8340991	724.4377707	574.1485543	649.5023404	637.6308791	762.5894514	872.2679196	670.976566
AP1B1	3399.606309	3336.673603	2944.87801	4154.879657	3419.007029	3784.345834	2812.454197	2906.747425	3849.059916	3350.353941
AP1G1	3011.836458	3850.938606	3236.809634	3132.305553	3343.942135	3852.407408	4053.068145	4109.381052	3867.124695	3480.029465
AP1G2	1162.77829	962.1946233	847.7947325	1002.70725	1091.283795	1137.90473	620.5945201	703.1086127	871.1412808	1033.532325
AP1M1	4208.351443	3631.561062	3256.904074	3739.216059	3769.663093	3986.82975	3206.393064	3362.760256	3553.598825	3775.290457
AP1M2	0	0	0	0	0.872687976	0	0	0	0	0
AP1S1	3991.071066	5288.484579	3465.051891	4026.95305	5489.840164	7492.669701	8688.360382	5350.012442	6234.691792	7703.178901
AP1S2	5507.255596	8712.540258	5016.853383	5764.364465	9045.03703	3008.105072	3858.516557	2390.609659	3686.499497	3556.099965
AP1S3	189.395806	271.0409144	47.24402586	104.6497009	116.3015217	179.2269425	143.55324	25.60797519	75.39788276	84.48480858
AP2A1	6887.89319	7354.128178	6717.501968	6538.815078	8138.085253	8704.936764	8357.718028	8344.512256	7404.690345	9075.274046
AP2A2	5855.883007	5929.072384	5396.673979	5587.055286	4818.970555	4936.162838	4903.33771	4747.387859	4363.626966	4402.483781
AP2B1	6362.740203	6647.388274	6171.241822	7216.871017	5347.548097	5209.548976	4740.218321	5912.104078	5883.817388	4921.912357
AP2M1	20725.38922	20847.91196	17982.46986	24728.01746	19991.23577	20879.92908	22956.72414	21428.61906	23691.42382	23624.17924
AP2S1	4597.844143	4398.453572	4014.424357	4692.264129	4539.493705	4882.003695	4167.940807	3834.21954	4103.24819	5032.29879
AP3B1	4059.701794	4741.959445	4821.125394	4811.546193	4726.837712	4138.102568	4593.348175	4547.816412	4577.247762	4065.938686
AP3B2	317.8378537	403.6888028	332.320083	345.9820135	266.9192031	371.7466697	349.1235942	404.8338507	244.1424699	291.3820837
AP3D1	11046.52323	10913.13635	9232.75353	9680.416441	10437.539	12583.16724	11616.47662	11018.98087	10537.09884	11660.71209
AP3M1	1965.620783	2267.440292	2200.334339	1838.405769	2346.882667	2895.580335	3440.340747	2789.636377	2738.881782	2868.050922
AP3M2	281.3654276	288.6569384	284.5355203	430.4023863	271.2444402	208.0548586	101.7022841	249.3346569	425.197798	166.7337637
AP3S1	1494.005645	1477.68523	1689.93942	1972.352135	1677.92084	1217.121101	1770.194818	1269.281154	1323.212001	1476.395256
AP3S2	1620.86646	1524.183982	1775.508963	1689.945551	1597.825036	1538.613974	1476.225079	1395.005347	1584.437555	1597.054617
AP4B1	712.1805765	490.8743018	630.0522102	540.4386173	518.8789888	690.2962349	633.6825003	670.6889699	554.1908536	571.0292314
AP4E1	1457.607112	1391.985259	1556.379087	1250.475244	1484.330668	1237.339579	1137.394355	1630.427178	1181.980653	1331.055661
AP4M1	302.5223213	326.5833056	327.8472208	407.6562237	308.3503804	295.9629142	260.9639811	391.0720234	407.6396492	305.4483362
AP4S1	346.8241786	410.4614088	442.0197573	403.7757369	535.7255454	336.0809326	560.0307139	379.3151088	401.566776	477.6249211
AP5B1	1501.276682	1281.448591	938.8265762	1708.626622	1157.325048	545.3393061	561.2037188	592.720273	1118.243878	476.3838477
AP5M1	956.0158959	926.593918	980.9572585	1072.082431	1046.1016	1009.976836	1144.035728	989.305535	1127.851019	1125.401555
AP5S1	950.0549131	769.1983989	898.9776488	906.1976921	809.5678075	1095.539084	1221.270118	969.4384625	1040.128068	1154.618429
AP5Z1	1066.947684	765.4659192	1063.264632	1166.838115	982.9087211	1282.450744	915.9293648	1146.763918	1422.786232	1422.721513
APAF1	1804.913166	1740.724506	1929.995001	1283.79841	1717.361065	1855.811733	1658.40356	2801.183408	1539.569519	1589.835717
APBA1	460.0653359	255.3972622	707.2191304	64.36977672	53.27206394	36.91887387	2.418914211	372.6994116	10.53312483	20.22053259
APBA2	0	0	2.892219449	0.931396055	0	0	0	1.006490365	0	1.07267439
APBA3	3116.43891	2412.969407	2678.875204	2597.311063	2400.765386	2965.614324	2566.915173	3193.331794	2462.275824	2622.816666
APBB1	1934.387534	2132.30832	2694.042408	2631.349325	2086.238592	1364.01217	1273.679267	2742.711652	1619.191184	1893.341209
APBB1IP	668.3633189	1463.690391	342.679962	115.5547918	657.3920455	760.8822897	2069.945389	421.7228234	26.006253	543.9206217
APBB2	7615.438055	7524.504536	10851.2785	11675.22379	8370.330939	3871.415658	3516.921459	5913.984053	5107.617455	4363.124226
APBB3	375.638635	187.4268664	389.9419054	321.721683	247.1897172	395.6074227	322.1594509	506.5327799	358.6214327	373.8286497
APC	2185.175671	2574.100366	2093.797729	1390.49155	1896.737126	1580.421718	2336.256411	1990.626783	1229.261014	1551.133155
APC2	395.595501	183.3442236	715.128543	447.7695807	175.8557547	128.9152336	113.2930616	112.6699016	189.3255319	115.8852434
APCDD1	0	52.5739338	8.71309922	1.869410848	3.509850032	0	1.208010465	2.012785212	1.051009771	0
APCDD1L	91.90162534	162.5585239	242.6669566	235.2419516	350.4412278	1.945677792	0	9.004356088	4.179516144	2.130446525
APCS	0	0	0	0	0	0	0	0	0	0
APEH	1771.799163	1839.521278	1615.727603	2168.217731	1651.486687	1769.654402	1674.513847	1419.249769	1869.476303	1769.832669
APELA	0	0	0	0	0	0	0	0	0	0
APEX1	3993.282942	4017.206164	3341.051833	3885.497354	4044.265441	5652.817543	5466.490591	4660.696896	5358.171945	5797.289561
APEX2	790.3340609	691.1538996	568.4342437	659.9565009	623.4612635	810.1145158	581.6994057	687.8385832	812.7986209	670.0642518
APH1A	2717.229617	2949.492706	2929.581119	3153.79302	3001.746171	2895.042112	3306.837345	2725.425568	2959.552524	3070.410405
APH1B	396.1792178	493.9161108	449.2763137	567.9503783	413.6678478	609.252399	776.1465196	752.8375289	1135.14328	718.2624509
API5	4338.094674	5915.599687	5345.237705	5266.614877	5394.661378	5100.675486	5885.345233	5646.991685	5574.472845	5021.00424
APIP	1464.258804	1519.140823	1319.617907	1486.270527	1839.374031	1690.095068	2318.325916	1520.554462	2076.385206	2237.308281
APLF	567.0232926	676.2254438	666.2132576	641.8029668	615.3600298	492.0460784	721.6478068	669.7489637	672.0105317	666.0569452
APLN	2936.156303	1433.960079	2958.725753	727.06449	1160.590777	709.6440527	116.2634387	2346.870089	78.42261864	444.4922248
APLNR	0	0.875966733	0.96956942	0	0	0	0	2.015811823	0	0
APLP1	508.6068576	397.973616	517.9243741	916.1084733	538.8822063	1059.530108	502.6849446	1223.799164	2647.45513	968.026129
APLP2	9533.845085	11094.31249	3231.436425	14584.63663	2702.179298	9778.347291	9847.937765	3605.872115	14960.19142	4658.377809
APMAP	3914.482401	4546.793096	4058.43221	3864.296486	4017.57325	3594.663082	4096.027508	3438.323028	2832.884215	3439.767081
APOA1	49.8240055	17.40379501	115.6700065	21.3992811	9.59717101	6.925119925	3.589130519	40.2420736	22.96757379	8.60760953
APOA2	0	0	0	0	0	0	0	0	0	1.068083755
APOA4	0	0	0	0	0	0	0	0	0	0
APOA5	0	0.894162644	0	0	0	2.999371322	1.127432956	2.049528288	4.273005412	0
APOB	0	0	0	0	0	0.972197301	0	0	0	0
APOBEC1	0	0	0	0	0	0	0	0	0	0
APOBEC2	0	0	0	0	0	0	0	0	0	0
APOBEC3H	0	4.334561648	0	0	0	0	0	0	0	1.079941445
APOBEC3Z1B	0	0	0	0	0	0	0	0	0	0
APOBEC3Z2A-Z2	0	37.32077487	0.958242858	0	6.942373746	5.913885059	19.46947288	7.072821844	8.392700471	15.1546927
APOBEC3Z2E	2.246041469	38.21575365	2.787881642	0	14.50277549	24.24308303	11.04781428	4.041992524	24.81475135	35.15055422
APOBEC4	0	0	0	0	0	0	0	0	0	0
APOBR	0	2.614710087	2.899669505	0.933396867	0	7.791514225	2.409945595	1.00997495	5.279171307	2.149893607
APOC1	0	0	0	0	0	0	0	0	0	0
APOC2	0	0	0	0	0	0	0	0	0	0
APOC3	0	0	0	0	0	0	0	0	0	0
APOC4	0	0	0	0	0	0	0	0	0	0
APOD	777.3807786	309.1211575	894.7865751	1589.15028	353.7544476	155.5608726	44.74255075	145.6433827	170.004877	144.8482711
APOE	5.721511174	25.30111817	20.86313021	7.599209069	21.70310662	10.31359118	9.722415264	5.039949678	2.090723825	11.07581817
APOF	10.94508806	7.003849479	15.44706031	1.860837875	15.66660493	5.834422182	2.422940545	2.015590795	8.379027377	15.02864463
APOH	0	0	0	0	0	0	0	0	0	0
APOL5	0	0	0	0	0	0	0	0	0	0
APOL6	3.285647825	1156.57461	6.760982544	3.726441779	376.8458483	3.888657659	87.08883228	56.40782213	1186.448323	605.3134676
APOLD1	11.99837135	14.16281692	7.738073593	11.17314471	12.26284775	20.43877115	24.20740982	33.10416341	24.97828552	10.67496614
APOM	13.2099417	13.04441199	8.6560532	16.72628181	14.75163661	8.795581354	4.850489975	8.061806465	12.57452562	10.76344003
APOO	399.0485456	521.6836422	367.3186491	392.7932074	662.4707204	618.7426537	623.5915971	495.7474123	553.7575434	684.6667413
APOOL	641.9689034	932.9970161	770.8558909	717.8762113	1111.698604	906.3059951	1237.334456	927.1105535	1025.294694	1220.743022
APOPT1	711.2275711	661.6701441	777.7547809	792.5718962	704.0774912	769.3265657	861.0374736	673.6375696	777.7052327	829.6674397
APP	74005.25733	88948.20161	68960.22652	74605.78829	60560.82577	172586.6676	170813.3337	171566.5149	224648.3048	148055.8794
APPBP2	3193.9263	3591.592643	3410.227133	3327.555271	3420.256387	3446.597877	3699.250959	4189.243265	3532.701496	3095.505436
APPL1	2671.394077	2658.501408	3511.07699	3017.241379	3066.409011	2292.286837	2651.559681	3174.229207	2564.167444	2151.807085
APPL2	6508.908203	6093.641094	7003.812841	7569.29463	5936.671677	2769.56289	2449.724699	4484.410284	2836.983347	3291.450281
APRT	3671.591471	3447.034224	3256.543627	3697.981689	4287.133787	4398.353369	3604.013625	3006.837116	4054.57466	4372.066403
APTX	1106.183753	1232.404938	1104.07361	1011.270215	1274.940766	1233.576418	1497.038845	989.6119261	1004.67641	1375.619582
AQP1	1449.809286	957.1606866	2561.322094	450.2702056	1916.524998	31.16009432	1.20610496	353.7491752	13.68311414	32.21520857
AQP10	2.333613968	4.653766108	6.172950851	7.97816088	0	6.177327179	2.065874874	8.561007129	17.8524575	11.3888359
AQP11	6.550383053	13.30401126	18.36441868	22.30144141	16.61189029	39.85826327	15.73407031	19.14888024	23.86851689	22.44306379
AQP2	0	0	0	0	0	0	0	0	0	0
AQP3	59.0586261	98.24806074	93.89609387	82.7225495	65.374365	1.953549987	0	21.14263604	0	13.98686443
AQP4	10.56119317	3.255101691	4.396276551	12.54037021	3.165652921	0.882504845	0	12.40913531	0.934408951	6.759969535
AQP5	6.571357509	9.552471926	11.48326716	7.443915139	26.17890006	0.977794968	0	4.025165241	0	1.074048376
AQP6	0	0	0.967012187	0	2.618075173	0.970956651	0	0	0	0
AQP7	32.56222216	11.24155556	47.94223801	28.69220988	21.6433825	13.76791175	2.436888211	8.012258998	3.194225946	7.596813248
AQP8	0	1.597087338	0	0	0.950850678	2.144654853	0	0.923596482	0	0
AQP9	0	0	0	0	0	0	3.643134769	0	0	0
AQR	3552.282586	3930.144661	3815.479452	3764.359288	3538.518375	3832.040304	3317.408419	4023.835885	3941.25769	3321.906052
AR	36.21843444	45.54505279	27.05125763	8.414767103	24.47758121	21.43512997	22.78240104	18.07211402	5.243035882	21.42092874
ARAF	2638.460722	2377.116659	2028.490189	2314.638005	2773.865956	2844.516592	2680.324198	1958.387776	2410.511702	2690.343551
ARAP1	4343.913573	4291.255694	3927.247051	3944.689867	3468.895391	4459.670019	4748.875991	4600.757466	4189.617974	4384.09245
ARAP2	20.6657924	2.641393312	55.70062425	7.427689031	13.1013749	0.9693231	0	2.022891152	0	0
ARAP3	879.1570251	1266.837749	775.3574437	744.9925759	927.5239076	2064.236627	3100.530381	1793.453705	1207.31778	2028.764235
ARC	12.05592536	28.07835115	23.13862906	19.71043585	14.07993208	4.882108349	7.120464676	3.013740447	5.251201698	12.81740428
ARCN1	13586.24334	15658.18303	13920.53647	14252.91811	15660.20949	15182.61121	16500.44212	15015.32323	13686.93298	14671.83418
AREG	0	25.48663951	0.958957217	0	13.06511601	7.878507497	115.4690175	1.007451842	27.05802776	31.26629388
AREL1	1639.871388	2194.024602	1610.81618	1959.716801	2159.53877	1703.629793	1793.892935	1552.223735	1551.363913	1616.935034
ARF1	14209.74142	16077.30728	13533.09321	14834.16901	18164.66805	18576.36602	23394.88394	16810.57237	18006.56577	20157.7957
ARF2	2661.607455	3285.036659	2704.733768	2970.229201	3364.405325	1719.924408	3047.038901	2052.777877	2217.7977	2034.81107
ARF3	8227.190031	8767.012627	7682.637757	9400.519159	7945.044859	8213.652106	8412.857761	7757.827898	8393.895348	7273.586679
ARF4	14107.23798	16221.44323	14580.48051	14761.56268	17166.22522	16913.48741	20209.44219	15674.59476	15975.19254	17247.54362
ARF5	1350.030555	1428.123642	1438.493582	1453.993006	1060.710755	819.8833643	910.5618836	976.5938278	1246.306294	920.8443374
ARF6	6005.611112	5557.057801	5665.862629	4922.010996	5922.894646	3593.672387	4146.839514	3441.301638	3380.307014	3626.300061
ARFGAP1	5454.55829	4716.373353	4725.230359	5013.866462	5700.680779	4163.424788	4963.996599	4095.346259	4061.767198	5309.143418
ARFGAP2	3938.834797	3813.064398	4084.134099	4178.804379	4601.628266	4130.537727	4176.447193	4330.530479	4782.493066	4921.1407
ARFGAP3	3766.440214	5459.074428	4609.443485	4405.613195	5046.925123	4516.758574	6499.07379	5388.816498	4524.560616	5115.66211
ARFGEF1	1945.722489	2399.112052	2101.891941	1828.46559	2013.121454	2059.367576	2528.817812	2378.885976	1962.184032	1951.900108
ARFGEF2	2618.894597	2878.505343	3011.018642	2691.550791	3014.442218	3532.756412	3678.559945	3625.907642	3354.539276	3039.327986
ARFGEF3	591.4986135	320.5290592	421.1778363	759.705284	262.3608655	357.9705509	103.0956656	199.0757293	318.2115952	216.3217022
ARFIP1	1979.009127	2168.221654	1865.047113	2059.122192	2311.270544	1785.749479	2166.630629	1882.998927	1813.825195	1920.521705
ARFIP2	1420.976344	1347.523759	1420.306335	1420.809678	1817.294231	1532.708504	1680.021001	1626.812454	1453.718369	1759.470145
ARG1	0	0	0	0	0	0	0	0	0	0
ARG2	3660.44108	3322.669357	3419.04541	2570.617618	4810.401223	3172.99709	12555.229	2092.248184	10529.34284	6643.80225
ARGFX	0	0	0	0	0	0	0	0	0	0
ARGLU1	4234.352973	3152.934853	4632.843497	4345.587025	4363.652551	3883.611758	2942.897774	4842.598152	2786.881386	3643.086896
ARHGAP1	8001.445405	4778.208875	7501.241247	7993.039089	5535.095555	6333.788466	4632.037315	5636.541774	3974.950805	4329.024618
ARHGAP10	1131.928613	1382.294745	1081.895551	1428.023006	923.2650691	906.5967211	1201.870661	961.4206969	1359.048266	910.6163265
ARHGAP11A	852.4711717	1730.635319	745.0438742	538.0940545	2120.430636	1000.89492	698.7899157	491.9716587	434.832131	711.3826875
ARHGAP12	1243.732375	1471.532884	1525.355316	1119.755013	1308.965839	1540.143285	2012.740188	1862.375898	1579.495761	1605.814664
ARHGAP15	0	0	0	0	0	0	0	0	0	0
ARHGAP17	1430.814099	1334.697754	1385.808009	1262.91276	1175.365802	1396.493104	1162.334196	1459.664295	1268.807138	1237.453375
ARHGAP18	141.8367976	406.9617997	160.8103455	70.69247908	252.9805737	253.0129114	350.9134503	245.348624	50.95790159	165.9671068
ARHGAP19	135.3369262	214.9173136	95.65843836	191.4287568	86.10866997	134.6790739	64.3712391	112.8416757	152.4023794	86.40568667
ARHGAP20	50.67689257	159.7035715	36.62917592	4.007820286	180.9969771	23.98684043	48.51596433	21.41844469	16.7561326	17.55562759
ARHGAP21	3924.102345	4948.425552	4214.653258	4021.151443	3834.34529	3842.395931	4854.670296	4560.884114	4288.980695	3629.032561
ARHGAP22	1.036267769	1.085245108	55.35342853	4.552472962	20.52019557	0	1.444569007	1.218278338	0	2.617139557
ARHGAP23	2520.779697	2503.167347	2501.174874	2875.093103	2529.434672	1971.840197	1383.883022	2607.423037	1495.93068	1706.511306
ARHGAP24	259.5925265	922.6743626	203.6163985	135.9287719	214.9922402	481.5287174	884.7223465	261.8426435	39.9580421	366.8064852
ARHGAP25	0	0.873450542	0	0.932678419	0	0	0	0	0	0
ARHGAP26	19.61003829	12.86308277	19.34980775	66.29567537	15.59732603	14.24288137	21.71431329	9.458571985	33.88915332	19.0647138
ARHGAP27	96.41194292	82.15574654	53.75015466	83.93956029	115.49178	96.50805643	195.6388549	81.78009613	86.47480867	140.4627076
ARHGAP28	7903.644448	6205.433679	8813.91478	6320.939311	5159.579557	3655.862001	3527.477574	4651.728597	2785.148339	3068.272674
ARHGAP29	3728.42977	3250.04125	3586.143218	4195.294563	2290.927361	1884.45479	1686.534891	2344.684736	2594.204767	1545.09261
ARHGAP30	9.062947362	27.27150148	7.014785563	4.61255523	2.714038388	9.416246901	38.57967701	16.22765704	7.644138799	3.33890529
ARHGAP31	11108.16878	14964.89338	7299.868948	8735.437798	10702.27513	7044.609463	8632.482553	7427.420583	6200.123063	6066.723395
ARHGAP32	2002.05434	2246.826158	1898.287978	2033.840254	1654.591561	1328.664376	982.6583071	1582.511742	1159.10975	892.0291653
ARHGAP33	180.9967327	143.3020664	203.9763122	196.6685243	130.7336676	70.5838675	14.43944501	99.70206177	57.40290959	42.90075048
ARHGAP35	12877.1179	10520.1125	11313.53595	12110.51779	8462.993143	12034.05404	9740.076142	12295.5307	11830.42416	10563.579
ARHGAP36	0	2.394515414	0	0	4.791844236	0	0	0	0	0
ARHGAP39	605.6809564	533.5112693	549.2072642	453.9014652	439.0648088	1036.336381	663.2718241	1100.182227	731.2570398	767.6000511
ARHGAP4	296.4610199	610.0532903	664.0482037	769.9980622	684.9855113	224.4156974	452.4555051	453.4847118	408.5118044	493.3129104
ARHGAP40	4.377273485	2.622165461	0	3.740604168	0	3.889273045	1.203433836	5.036661344	2.10726306	0
ARHGAP42	1149.807093	1792.472926	1113.281539	1520.305561	1622.41071	2996.335521	3751.481454	2768.088915	3435.2051	2485.964079
ARHGAP44	143.7959388	154.0385856	212.6435249	367.3265051	148.0908285	125.4600184	83.64623497	133.5568384	171.1766502	124.466084
ARHGAP45	535.9844344	204.5427522	477.2594539	278.4225742	183.4987221	133.3125694	289.6992126	256.0874399	58.78506736	161.1623932
ARHGAP5	2738.498829	2995.641503	3273.975907	2755.339198	2473.878323	2526.013683	4805.313422	3891.280661	3276.244022	2924.753705
ARHGAP6	23.14881474	49.02238053	19.52243084	45.38991909	15.20472748	9.971251231	11.14620758	4.129630591	7.414936589	9.776910077
ARHGAP8	0	0	0	0	0	0	0	0	0	2.136167511
ARHGAP9	57.73005319	105.8320691	43.27340953	85.55853651	55.00905222	109.9473182	143.7623903	32.56816229	82.21686956	79.8099646
ARHGDIA	27966.46091	27003.13543	23003.334	22543.79561	30811.06339	29006.91668	27267.43713	27194.58327	22082.93066	28486.89596
ARHGDIB	62.7210091	280.5555906	31.00314595	39.26430886	70.14731048	47.78423181	28.30973368	18.82203799	16.09909134	20.70520814
ARHGDIG	4.419037581	3.478639419	9.483069141	10.1675871	5.224204678	3.96552355	1.198279696	0	0	3.230183469
ARHGEF1	4744.061838	4987.03809	4642.987998	4190.622996	5354.835047	4834.979224	4599.497681	5229.242453	4412.322143	4858.396273
ARHGEF10	3261.970228	2378.157138	3435.338072	3134.689278	2258.124767	1346.764844	530.5471964	1650.343492	1247.067781	939.9645345
ARHGEF10L	2330.828897	2173.079578	2212.880483	3422.244925	2674.914051	1162.245478	950.0924137	1751.099234	1256.499968	1617.178867
ARHGEF11	3046.200222	4240.431364	2482.583778	2249.512972	3000.926445	4876.188386	4439.775854	4218.766906	3497.720979	3566.587071
ARHGEF12	9878.190415	10718.11669	10424.17076	9297.16731	8515.524381	10393.14806	12438.77488	11958.91412	11810.46293	9094.394602
ARHGEF15	0	0	0	0	0	0	0	0	0	0
ARHGEF16	23.1436715	4.408717097	6.780644271	3.768012705	36.80539349	28.26433875	8.294795313	21.01882039	15.66748235	38.37199549
ARHGEF17	8900.959272	9324.790814	7602.9701	8002.038483	10396.68482	7854.091824	6781.67137	9370.699458	4366.170726	6080.06307
ARHGEF18	2193.044712	2336.979307	2034.219833	1984.689164	2395.132883	2102.77708	2076.737237	2332.409232	2131.078177	2250.754567
ARHGEF19	786.9605571	647.2049102	1174.599171	629.0262398	947.2140285	343.4053487	376.8919506	747.5231832	226.6757396	659.0169366
ARHGEF2	16204.95946	12847.41072	16564.48952	12078.2652	9810.421063	9786.489273	15321.80027	11688.73021	6944.96996	11762.29707
ARHGEF25	290.6209197	251.069088	328.0153107	575.1595737	168.4177279	218.56563	156.550474	281.6726381	384.3162878	198.7931616
ARHGEF26	788.996357	357.1323138	927.3079498	1084.427514	632.1195217	124.6660138	78.31868858	763.5324419	284.0768357	148.7251855
ARHGEF28	858.5961152	947.4980539	1027.159436	2269.955501	1302.033429	265.9646096	143.5016707	534.54082	544.0654639	460.0745001
ARHGEF3	751.8508002	2331.707454	644.4976932	725.4910532	1841.36691	1189.593944	2570.807799	707.4798682	573.2326105	1034.760314
ARHGEF33	6.71959102	3.544400582	12.04644931	10.14069189	3.151967638	1.430297462	1.375904415	8.751831388	14.39719828	12.67771458
ARHGEF37	36.6609022	9.043633213	23.66244067	146.8182373	8.72581235	1.003920594	0	2.082804496	13.04882203	2.175543072
ARHGEF38	0	0	0	0	0	0	0	0	0	0
ARHGEF39	122.4860869	134.0099385	81.03535326	61.99934877	164.798431	123.4603268	38.69181804	36.37753527	26.19752957	60.66160085
ARHGEF40	7710.400915	9109.059955	5914.286254	5301.212137	7149.188457	7901.871673	6750.361497	10164.80793	5701.559007	7072.291167
ARHGEF5	337.6282318	231.0020657	357.387024	414.6326453	359.2618163	291.0914185	241.5115959	235.6401932	389.8674035	281.6007769
ARHGEF6	1826.961781	2190.795682	2381.746661	2148.323223	1769.47119	1187.176448	1357.136979	1658.181216	1715.522003	1051.526779
ARHGEF7	3309.561901	3174.840139	3117.396844	2518.046115	3169.784814	2520.259259	2628.850641	2820.342036	2232.901241	2352.245709
ARHGEF9	1243.29119	1319.828585	1171.925991	1228.861417	1364.486717	1159.515618	1060.710174	1055.656296	1008.712374	1070.090811
ARID1A	2822.66222	3034.763384	2634.427168	1926.441544	2430.58155	3922.957017	3242.504492	3952.908367	2192.640296	2699.795305
ARID1B	4001.326966	4195.169432	3727.060832	3772.957718	3876.776079	3962.707972	4081.261689	4733.303349	4455.319541	3552.931354
ARID2	1523.372563	1794.233844	1603.568987	1279.073543	1539.427236	1443.206211	1645.332273	1869.770655	1342.791835	1246.289857
ARID3A	646.2988396	1030.355037	643.4209783	475.2407608	913.9339051	1214.828633	1438.039695	1427.686097	1050.841532	1395.022952
ARID3B	426.9322252	289.6253428	409.5864773	534.8093219	343.2617064	329.5455897	398.4892222	429.3822946	427.7796441	390.4188825
ARID3C	0	0	0	0	0	0	0	0	0	0
ARID4A	1763.807397	1865.704456	1904.38429	1675.271385	1534.397744	1459.447856	1931.115089	2251.383337	1856.281099	1867.687981
ARID4B	3003.162836	2951.2786	3067.325003	3119.969853	2718.832728	2879.318181	3476.147583	4526.795902	3706.244676	3386.014971
ARID5A	1655.45023	1566.803902	1677.631471	1674.246665	1353.224062	2046.763114	2525.493947	1936.737321	2522.231718	2701.556133
ARID5B	8706.255759	8668.069216	10222.35575	9461.561145	7670.213335	4790.800141	5787.014371	7680.10583	7665.462187	5501.107705
ARIH1	2908.182031	3093.587798	3149.444079	2705.584385	3065.095253	2875.493939	3718.436984	3151.265021	2692.110855	2823.002929
ARIH2	3312.890341	3100.030025	3379.302396	3583.251906	3071.602646	3294.157257	3520.608082	3639.727089	3676.488749	3479.180166
ARL1	2723.973288	3029.279456	3158.029858	3453.139335	3386.697718	3032.734994	3853.909796	2769.284784	3234.582743	3069.682378
ARL10	2767.733676	2237.82784	2557.056263	1671.149834	1886.39314	1562.897849	1529.946937	1818.91983	1274.085004	1456.880784
ARL11	6.794454879	8.472756734	2.074044154	4.007711546	15.00557939	65.15575708	59.93157872	41.80816436	22.45445601	41.85625194
ARL13A	0	0	0	0	0	0	0	0	0	0
ARL13B	1696.861334	1988.710204	1946.775533	1721.797171	2008.13123	1285.837181	1310.143839	1871.992008	1257.285687	1290.501786
ARL14	7.707555674	2.652264481	4.822286878	4.63256426	17.40579961	0	0	3.023330019	1.034862467	1.072832679
ARL14EP	2260.900077	2503.900666	2742.342753	2307.846306	2164.694142	2239.814875	2678.652155	2726.809207	2380.599081	2123.305458
ARL14EPL	0	0	0	0	0	0	0	0	0	0
ARL15	368.844837	869.087136	321.35004	444.3848629	579.3286327	601.4356378	1261.626098	450.4531227	690.0208103	562.6653146
ARL16	2310.307163	1665.804517	2527.146827	2138.423243	1730.034658	2409.667464	1800.883783	2808.493642	2216.535683	2064.956116
ARL2	1940.557761	1793.083586	1867.675668	2389.841361	1962.583926	2252.719683	1713.371863	1948.965323	2967.508243	2374.873
ARL2BP	5092.197283	5750.578801	5134.268966	6859.933803	5414.487745	5269.366593	5165.938134	4481.254665	5928.628836	5276.982515
ARL3	1323.666668	1588.726797	1072.044602	1394.304014	1567.763975	1925.54327	2109.303096	1728.625993	2210.079312	2150.274706
ARL4A	234.3880544	302.7872099	149.6626719	158.3134598	332.1238008	687.4582393	1378.835934	619.5889711	483.013587	841.86463
ARL4C	32886.86661	25358.59699	39832.41008	26397.52384	29690.58794	14758.63547	15575.31898	31736.15294	10283.33349	17922.34869
ARL4D	526.369561	303.2737833	517.3730061	541.0941879	286.7593872	233.3244495	116.7808605	239.8322077	172.9376106	302.0968723
ARL5A	3772.36629	4986.320797	4204.743388	3770.03239	5099.909073	5135.561399	5604.686799	7247.385973	6678.561885	5514.949237
ARL5B	930.5930675	1201.613831	984.9472141	852.7056793	1223.941003	706.564995	1242.064782	1002.074329	785.3428612	1019.085033
ARL5C	1.649370637	8.428632122	1.201586493	4.890768046	7.332104371	27.85310491	11.29495881	27.47031544	20.60904895	14.98314011
ARL6	1448.908455	1819.897144	1454.682502	1489.328474	1346.761807	1228.357117	1500.492615	1387.458739	1324.002882	1107.910803
ARL6IP1	5215.244485	8050.247449	4931.723036	6487.399913	7118.30789	7117.824106	7087.184198	5605.104414	8443.753365	6185.654888
ARL6IP4	1408.139375	1354.346924	1373.124735	1516.147205	1496.798409	1221.481849	1249.706988	992.6768028	1486.217761	1411.537757
ARL6IP5	5086.727434	5844.56017	6647.71128	8844.197173	6605.432919	3846.542555	6157.65956	4219.324332	6687.926403	5183.726696
ARL6IP6	860.5245033	1148.632986	956.5316927	680.7599466	1382.064983	979.3659708	1243.686283	955.8248136	906.9620445	983.455505
ARL8A	970.3538846	1032.652698	950.0004554	890.9252689	939.4225022	1121.674726	1703.970695	1119.47089	1090.357158	1354.578257
ARL8B	3109.270576	3508.679584	3324.813277	3621.009806	3458.124741	4473.642721	4944.230556	3846.541631	4764.985686	4240.536128
ARL9	10.44857593	9.6969435	5.927047361	11.20098726	18.53545923	10.88961779	14.09674096	14.03127368	41.36863003	14.02699984
ARMC1	1418.940001	1911.201853	1448.93429	1498.871034	1895.492355	1989.31432	2419.243202	1698.727706	1910.387148	1936.842288
ARMC10	3631.065427	4230.5734	4029.00275	4428.073092	2810.656794	2708.039909	2405.575653	2867.743061	2335.062557	2544.10718
ARMC12	7.816368896	4.862599731	5.934809596	31.07861299	2.327976892	6.94133976	8.179409297	13.1451368	12.35942289	12.09511134
ARMC2	133.8068085	110.2077804	165.512578	237.6522886	128.7490632	100.1500052	50.1931524	123.3830642	98.89782351	129.7690506
ARMC3	0	2.656956119	3.897911492	0	4.379879086	1.850444059	1.222580817	1.016971118	0	1.08317798
ARMC4	30.46816622	9.370831953	58.32439577	73.01528556	11.49630437	0	0	0	0	2.174797798
ARMC5	765.2807334	710.693174	673.538443	824.3932707	690.0425023	864.7067749	700.9997476	845.2027598	898.3946477	875.1927221
ARMC6	596.145179	546.7378069	389.3267162	526.1545629	650.050532	716.4874278	628.2222411	455.8157494	672.7246715	646.3588854
ARMC7	1204.391338	1015.570083	1017.64513	805.3323983	1065.684509	1436.769589	1296.325171	1135.557825	1102.251562	1076.374572
ARMC8	763.9642002	717.1156262	863.9571246	830.618903	676.572283	570.5418092	631.9441104	681.4442514	629.5549163	544.1222557
ARMC9	1002.609588	723.7545467	1128.828353	1091.633314	812.8108989	908.0657499	455.5239686	1063.197519	814.680691	714.1691626
ARMCX1	1184.943181	1820.040137	1464.019308	1973.809517	1636.474126	1635.808999	1771.016894	1570.525402	1228.268582	1610.638657
ARMCX2	843.5138684	939.0649887	830.0135754	1080.614277	563.2008212	471.7178438	419.9886164	487.6095957	350.212708	364.106872
ARMCX3	4209.949513	4672.265757	4299.374535	5106.595997	3935.017202	5475.665564	7224.44055	5813.316825	5917.149747	5257.563773
ARMCX4	172.8074329	466.1345425	158.2701667	201.6882935	401.5283799	621.3742215	767.7752812	402.0794275	304.8421955	465.5969244
ARMCX5	118.957293	135.5921903	120.6904049	139.1271248	109.9351223	113.1110297	111.845503	104.4628469	78.76654764	135.1073951
ARMT1	2736.401041	2476.426045	3105.391808	3099.045873	3184.218024	1494.840278	1720.799575	1784.428592	1958.964664	1768.141067
ARNT	3690.505076	3662.667255	3804.433808	3297.213388	2863.167568	4609.709661	3867.725186	4938.032515	4735.481766	3563.144742
ARNT2	3596.178505	2631.725064	4204.407496	5235.107355	2812.638567	2532.362535	2058.420056	2732.060926	2812.516455	2438.526395
ARNTL	1000.039101	1486.266589	818.2495809	544.5594208	928.3956666	1041.02739	1049.438238	954.3769847	748.4304791	1070.087282
ARNTL2	1637.766082	2245.330602	1154.442324	1289.569804	2385.242599	869.1978774	2207.953205	548.8920409	392.3826418	1028.934734
ARPC1A	4354.472432	4808.594862	4343.647936	4733.949021	4968.030298	4994.178674	5196.565241	4302.237654	5607.407921	5478.80617
ARPC1B	20122.15045	24171.15199	18304.77663	14293.58165	25921.03788	25314.28816	33777.82096	24451.30592	24628.41735	31011.71938
ARPC2	18575.94765	21032.68263	18247.25326	19436.13216	23702.848	16671.3117	19206.31214	16343.82227	14470.39777	18759.79616
ARPC3	3598.353297	4612.091624	3496.876689	4209.100825	4373.071597	5010.716972	5707.510484	4163.556606	5098.372654	5263.30961
ARPC5	14413.88432	21719.15381	13678.27919	16130.44108	24722.5742	17811.86725	23302.41092	16025.14937	15934.18932	20941.81413
ARPC5L	2359.566213	3395.475773	2035.820451	1841.946084	3784.922562	2573.551044	3222.081618	2374.892923	2614.136701	3372.095981
ARPIN	2056.143769	2020.667395	2259.889105	2989.247878	1858.935385	1480.915828	1807.859147	1446.67906	1553.673566	1674.939319
ARPP19	5725.924179	6814.764088	5880.377788	6444.407628	6807.245872	5197.106074	5935.017	5380.848229	5012.890125	5050.619655
ARPP21	0	0	0	0	0	0	0	0	0	0
ARR3	0	0	4.835552347	0.929576216	1.747628747	1.947012348	2.42981905	6.039101403	0	0
ARRB1	508.444772	351.8399295	488.9555521	229.8322534	145.7250649	49.50691953	57.89123851	79.64117091	60.17157306	32.10211018
ARRB2	503.2901933	487.3932172	541.2803094	654.779816	549.8385573	401.3012151	323.0994205	359.8166027	460.0510309	379.7910559
ARRDC1	902.100779	935.7393174	763.8432448	788.5415649	876.9099321	975.3945446	998.9266743	822.8341996	835.2086635	911.1668935
ARRDC2	1688.35418	1285.6264	1712.179049	1323.739816	1250.386845	709.5936842	884.2975902	1199.348392	998.547938	869.4844072
ARRDC3	3833.797336	3996.930706	4612.254493	4504.963608	2803.563428	4801.927224	6422.483098	5875.784125	8123.505785	4761.016323
ARRDC4	1974.551639	1546.623612	2619.539851	1258.933727	1240.884049	793.3236777	564.9443326	1453.626465	578.4640812	746.6046087
ARRDC5	23.12481125	1.738241953	8.608233337	4.644061394	6.091034302	4.919108006	1.205556997	3.024796769	1.047844369	10.78679836
ARSA	2218.36762	2093.989299	1880.145447	2933.482126	1685.377303	2942.054903	1966.584128	2027.279587	3282.850339	2865.748414
ARSB	2721.632817	1974.579067	2784.663925	3518.030932	2388.077789	2931.779788	2388.570868	2409.067716	2923.12733	2456.952574
ARSE	3110.229378	2065.333552	2120.928437	3109.825511	1593.534674	1146.763326	484.7062499	980.2480055	1292.725086	840.923946
ARSF	18.6789737	4.356617615	7.72991907	85.74336078	25.22393986	6.828911498	1.207775004	5.022001663	13.63499683	4.297401055
ARSG	131.9341484	131.5964184	122.2129661	88.66311971	85.02937727	156.5325692	331.8644181	136.9082848	245.4086011	192.4635083
ARSH	32.87318431	11.22482042	152.1150127	63.86359227	43.74277245	23.86653933	9.344289244	211.0944993	45.73614648	67.8530018
ARSI	1915.509471	1177.67188	1066.119373	1548.972075	1980.729509	2400.157425	2655.239128	1414.754101	1075.824028	2222.511769
ARSJ	2384.590809	1885.400876	2329.320782	2587.315968	2019.455415	9061.233558	6875.979314	10917.64508	12719.16291	8361.365037
ARSK	229.0312028	271.9993659	372.5269572	312.1557657	281.8870915	161.0382228	157.8549687	230.6947266	118.0170152	160.1430407
ART1	0	0	0	0	0	0	0	0	0	0
ART3	0	16.90988116	0	0.894809471	3.862522433	1.878680889	1.325958826	0	4.244285519	18.50345658
ART4	0	4.383988129	0	0	0	0	0	0	0	1.06776584
ART5	0	0	0	2.798783197	0.874882116	0	0	0	3.139754362	1.069277543
ARTN	4.40306305	0.8740329	9.671121336	13.07964825	0	7.91158504	1.207733282	3.98269538	5.204677274	15.97273418
ARV1	1444.726524	1360.754997	1513.783886	1504.119137	1501.630505	1478.115418	1845.431497	1405.920092	1758.060299	1750.651515
ARVCF	373.142741	364.9240088	395.9155641	707.7615463	448.0749573	178.866787	170.7498188	321.9732382	142.6710391	254.6795936
ARX	2.204990127	0	0	0.927219541	1.793682091	0	0	0	1.023076124	1.054927069
AS3MT	74.28217923	91.7412256	97.47217319	68.74266585	78.33700354	101.8522841	71.59715997	91.86673552	22.94078895	69.75899978
ASAH1	1601.137663	1268.024626	159.053791	1822.466228	1240.601462	839.2382649	336.1487974	690.4605445	607.6772927	787.632992
ASAH2	1.195839073	9.787070165	0	1.023224491	0.964643442	0	0	0	0	0
ASAP1	6374.238759	5504.552401	5988.708891	11069.9011	4430.487712	9598.664964	7028.054212	8821.172378	14030.28104	7210.07175
ASAP2	2791.915165	4280.880478	2951.777277	3498.309137	4867.809233	3911.450558	4157.630815	5554.080762	3999.727186	4194.600819
ASAP3	1103.565011	695.1055526	1781.947763	1537.698326	564.2411056	597.3182313	303.7948531	964.9896534	850.2550423	571.7372514
ASB1	635.8488889	701.5188864	563.2687829	531.4438041	722.7924343	946.2267689	1157.511989	1074.664434	1011.065493	960.1077718
ASB10	0	0	0	0	0	0	0	0	0	0
ASB11	4.274219785	4.260338385	3.745400016	0.945512239	1.768033403	1.987391139	1.237733172	3.916243171	2.127981929	4.381221568
ASB13	1608.001351	935.6450403	2142.986798	1597.460656	1714.751901	1220.034781	555.1428089	1167.970396	769.7101935	1356.319981
ASB14	1.195897407	1.6595495	0	0	0	4.213079503	0	2.859245766	2.964145544	0
ASB15	0	0	0	0	0	0	0	1.01120031	0	0
ASB16	15.38008416	9.650935317	12.54430403	0.934868905	13.15406735	11.72969975	5.966857847	3.997658631	0	13.870376
ASB17	0	0	0	0	0	0	0	0	0	0
ASB18	0	0	0	0	0	0	0	0	0	0
ASB2	0	1.755575312	0	0	0	0	0	0	2.105758389	0
ASB3	1178.523004	1247.0469	1215.288671	1279.590837	1104.36694	971.2620663	1089.296665	1088.434635	948.9847362	998.8901058
ASB4	11.83968174	7.178870987	10.80515851	0.944152393	9.747181912	0	1.176956564	11.49225165	4.230093528	2.174306894
ASB5	202.2237829	166.8693957	182.3458124	141.9474157	192.3874995	410.8955694	328.378696	282.4005031	251.6145122	262.5574435
ASB6	5939.648765	5355.10974	5244.167178	3977.358436	6656.565117	5563.168844	5218.497978	6161.64258	5034.408751	6740.734578
ASB7	636.2447425	711.5875565	687.9211626	632.664795	592.5569495	808.6644716	1030.388203	715.4767474	651.3949108	734.6052622
ASB8	1094.874833	1214.254645	1209.828116	1317.551472	1069.495916	869.7751985	1150.494824	947.7095123	1066.638491	981.5508431
ASB9	3.758387034	7.295234727	17.22247464	5.66382881	5.873359795	8.079458819	5.112435193	8.558729553	7.040804947	3.753592767
ASCC1	745.048096	920.8804894	709.9303894	603.5403072	671.3849848	741.4877594	919.7865163	795.6614606	687.7699108	750.2274123
ASCC2	1469.23248	1950.100301	1422.531186	1454.026926	2042.05645	1626.141199	1747.485898	1438.483555	1754.822199	1876.785391
ASCC3	2333.803096	2726.292002	2203.786094	2035.433717	2383.608843	2401.702983	2375.505679	2892.23344	2270.151958	2457.865496
ASCL1	0	0	0	0	0	0	0	0	0	0
ASCL2	1.117450326	0	0	0	0	0	0	1.960566823	0	0
ASCL4	12.07822987	52.90445283	16.44352259	60.59020043	61.11485492	61.20823937	149.5552225	114.5810121	492.9950082	119.7138245
ASCL5	0	0	0	0	0	0	0	0	0	0
ASF1A	535.1661952	645.0722962	597.7292561	496.5450116	708.676346	427.7676352	510.632521	509.7540051	494.5360413	578.4703011
ASGR1	1.091593978	0	0	0	0	0.975222057	0	4.017932793	2.09105639	4.29095989
ASGR2	0	7.012293175	0	0	0	0	0	0	0	0
ASH1L	4592.629935	4605.999684	5043.9627	4771.539296	3540.504559	3359.869931	3556.742394	4979.236476	3720.144727	3139.017807
ASH2L	1722.12557	1953.99347	1654.974223	1727.268644	2050.089179	1769.654184	1749.499467	1664.790629	1751.077374	1847.095371
ASIC1	6.681227891	1.77082723	1.96265596	2.545529077	0.893506146	0	0	1.016151804	1.063917469	0
ASIC2	4.377072519	6.968902072	8.686549057	4.658847715	12.19942214	14.60212897	3.619327743	6.050082239	2.104692104	13.96434415
ASIC3	49.37254779	8.765394303	60.97715726	33.0062245	13.19436305	64.47460034	8.988493897	20.31147959	16.34794247	45.96724335
ASIC4	0	0	1.940592071	0	0	0.976271355	1.198814537	0	2.117331031	0
ASIC5	0	0	0	0	0	0	0	0	0	0
ASIP	108.6631203	122.0755191	134.1285585	96.70411233	141.1367454	134.786423	125.8698675	242.4610146	105.004777	144.3798301
ASL	315.359361	377.2049215	346.2701537	625.8898381	507.3697029	385.4644142	488.627499	385.3606815	902.9390303	540.0822511
ASMT	14.23952033	6.096310317	14.41222875	4.657639418	8.733378215	12.71670305	3.603509975	10.08446014	6.309009957	17.22196356
ASNA1	4073.037626	4106.958492	3522.574922	4103.151747	5006.698071	5520.298693	5482.500386	4057.23859	5968.960349	5918.155228
ASNS	10047.55174	6443.281629	9655.683322	7800.780034	4136.55528	2219.29368	1834.838291	1651.396105	1195.212255	1944.593727
ASNSD1	550.6678319	686.1149865	649.2317948	532.7948081	704.1463865	720.0012798	956.2994604	649.2699097	711.8584302	754.7990604
ASNSD1_1	1895.38652	1648.232031	1665.391518	1503.749242	1923.220905	2194.757367	2593.301356	1811.608827	2081.292876	2242.480151
ASPA	0	0	0	0	0	0	0	1.01120031	0	0
ASPDH	9.074340867	4.560308057	11.50098534	13.46364036	4.557352977	0.511860265	0	2.097809921	38.4208449	6.014849114
ASPG	0	0	0	0	0	0	0	0	0	0
ASPH	9863.766803	10213.29887	11626.30691	11744.77153	7792.839423	10694.2974	11759.03477	11915.80489	9939.523369	9320.133844
ASPHD1	2766.594586	2790.35069	1468.601062	1386.022458	2420.65461	4769.650884	4117.651546	2691.701802	2334.328307	3354.282063
ASPHD2	597.7894505	845.5510191	520.7816618	667.1079286	485.9710649	310.0930376	351.5465602	382.0621807	696.3486868	318.9901337
ASPM	1006.389873	2926.385028	794.0446021	713.8326165	2601.928135	550.8046686	531.4836968	393.4264921	249.6722949	503.3351373
ASPN	19928.91107	4146.618595	26607.08069	25654.55973	6105.096717	61.58491113	3.665148021	598.5989505	58.15024843	76.40637987
ASPRV1	0	0	0	0	0	0	0	0	0	0
ASPSCR1	5445.597535	4858.265394	5006.805937	4360.062127	6091.512711	7042.634465	7098.377577	6057.729718	5385.362713	7877.15014
ASRGL1	58.79314632	64.60904699	117.6951506	122.201331	73.8014403	39.08258407	52.14591252	127.1994598	75.16787777	80.57743062
ASS1	24.59879087	7.805680191	37.47994085	3.629852903	8.06940829	29.69865356	18.84757305	33.36735299	33.71283253	15.74627128
ASTE1	171.916691	199.7172109	204.101331	180.8099414	201.5571976	288.5083499	282.8989563	276.2402884	253.8021506	226.4922296
ASTL	0	0.876536647	0	0	0	0	0	0	0	0
ASTN1	0	0	0	0	0	0	0	0	0	0
ASTN2	233.3718218	244.3783378	202.7085962	241.4729525	137.1850977	1249.905711	370.1846431	1525.119603	317.2394049	749.0334168
ASXL1	3693.620244	2807.863187	3884.077829	3422.819862	2872.509691	3152.53142	2158.32489	3923.772761	2755.564899	2621.335587
ASXL2	2574.532835	2713.107412	2722.976197	2080.117702	2455.253221	2814.869185	2872.818625	3417.337566	2801.789595	2421.629735
ASXL3	0	0	0	0	0	0	0	0	0	0
ASZ1	1.156900845	0	1.947036954	0	1.858202485	4.688769535	3.515259831	1.066565101	0.980919365	3.061271821
ATAD1	1345.699635	1567.017838	1412.412401	1148.773073	1624.029759	2392.128154	3133.525385	2096.56182	2195.292923	2281.28814
ATAD2	1313.133699	2061.209679	984.9706981	968.8157285	2954.592739	1001.820271	899.6856226	592.4174203	1140.96265	833.588855
ATAD2B	635.0742079	664.1208767	730.1070014	571.7487328	700.7688455	783.5727632	796.733233	1172.641891	768.3041429	704.8400959
ATAD5	204.4002842	328.4155786	183.7128888	93.34748175	429.7134121	186.8045084	180.0610921	197.3127115	106.2898549	147.7915015
ATAT1	266.4896129	277.6130163	264.3063509	356.8893017	206.0516317	338.3158237	294.7250064	366.8648499	341.1754603	282.2771537
ATCAY	1.090691261	0.872049452	0.962476856	0	6.123787166	0	0	0	0	1.067335657
ATE1	1967.521581	2620.564115	2484.357093	2846.850799	2481.378117	1827.871301	2336.781496	2246.717102	2469.824585	2034.51486
ATF1	1386.147141	1450.291478	1523.843	1328.787482	1551.126818	1372.226426	1748.001252	1271.46244	1604.900139	1421.063682
ATF2	2102.231138	2130.541693	2226.762803	1825.359211	2064.49283	1907.618976	2200.852848	2374.328106	1886.271162	1887.72714
ATF3	589.6979897	794.0034124	548.4706743	205.3918153	727.2453344	611.6410411	1624.358062	1840.959589	1171.882892	1548.780773
ATF4	32269.12097	27265.20742	27139.50909	21631.71544	22768.41648	20533.90594	32529.12676	20052.21493	19593.83507	26752.04886
ATF5	3519.317418	1356.065053	1534.617838	1769.920701	930.9385918	1178.788482	1591.931358	650.1017842	1178.362406	1227.380612
ATF6	3965.139098	4106.634504	3566.037956	3759.400543	3506.351863	4161.066559	4475.933582	3537.195462	3871.791574	3406.406309
ATF6B	3733.275198	3564.577946	3311.186817	3573.320416	3529.379936	4477.665458	4502.253473	3742.726712	4753.338466	4472.81213
ATF7	3253.407594	3084.153333	3454.897504	3125.001985	2895.0964	2980.944972	2740.902042	3582.349484	2643.345394	2496.991346
ATF7IP	2664.29139	2994.158866	2747.938679	2232.850618	2500.409264	3047.868666	2999.580502	3278.989815	2272.125577	2684.070447
ATF7IP2	0	0	0.965782302	0	0	0	0	0	0	0
ATG10	311.5768366	384.1014273	425.3609306	418.1723391	296.7855906	307.3509418	456.2766269	270.6589746	355.0908619	358.2593122
ATG101	1786.80128	1748.366988	1387.107153	1606.251357	1607.783251	1793.870664	2427.04036	1584.953444	1716.752229	2056.143838
ATG12	1496.28496	1958.914597	1715.93917	1539.485019	1749.730331	1741.754408	1976.090573	1678.925919	1563.40275	2060.101339
ATG13	4121.777182	4232.830369	4568.218686	4825.207824	4095.789712	4024.773328	4923.650316	4580.807644	4660.380796	4263.510847
ATG14	813.0796964	797.4088576	1016.41755	689.2983094	641.3494037	829.4676817	868.1205146	832.5145286	776.1906185	697.6855302
ATG16L1	2563.798423	2052.877418	2517.026762	2414.259869	2407.105895	2742.59189	2607.775759	2709.460574	2807.864942	2686.288759
ATG16L2	1134.919541	728.3275633	952.4232456	1361.956956	1067.77737	759.0773287	1011.652395	923.8050483	1197.826141	862.994665
ATG2A	2131.99528	1902.799482	1947.108135	1868.711583	1996.965595	3574.247848	2862.160718	2920.150215	2527.090157	3325.224894
ATG2B	2128.235878	1948.141134	2273.332026	1817.720009	1585.207929	2297.674883	1789.268851	2504.653702	1773.807017	1732.942018
ATG3	2437.264726	2641.396245	2471.61296	3204.072594	3060.854489	2184.963227	2315.430179	1997.63722	2840.790776	2734.306864
ATG4A	330.9679145	233.7968102	321.7072738	515.5298749	293.430151	149.2857509	115.3457264	166.6755259	228.0914913	180.7312032
ATG4B	2211.468612	2240.719523	2141.160224	2186.462338	2413.607323	2337.540517	2606.100185	2377.206488	2607.341143	2588.632036
ATG4C	847.4357952	1035.265392	806.9840155	1080.816045	828.0799648	883.1558702	1208.25115	705.0883905	888.7715724	751.9543376
ATG4D	363.9997894	419.010684	397.067836	280.8038483	488.2578695	617.6905653	657.6324675	588.894926	552.6282499	654.2295524
ATG5	1262.846433	1302.576663	1320.410669	1507.507516	1388.357941	1234.932016	1674.646079	1117.107455	1271.69372	1366.961088
ATG7	808.3884138	718.7935227	661.0551041	895.5277487	728.9790202	822.9539494	680.5256722	676.666597	935.3350303	771.7371677
ATG9A	3064.835535	3000.611143	2704.650498	2799.349971	2953.918029	3274.35238	3424.986104	3080.602298	2940.1458	2987.03744
ATG9B	60.06816285	83.07002948	48.83487971	76.07224077	58.97783038	59.28962753	11.35112197	42.50778845	46.63550529	69.37259198
ATIC	5456.498048	5245.68832	5155.34791	4938.954246	7589.652957	6628.697805	5872.985528	5157.7431	6688.886607	6832.317567
ATL1	90.38518503	81.00135004	199.7428539	347.1458706	91.08447519	16.16331427	13.85008432	34.85566872	53.58785181	56.73592549
ATL2	1253.499976	1183.508581	1472.944982	1329.039147	1816.939832	1262.42948	1450.582419	1558.416388	1613.366532	1418.429154
ATL3	10919.70053	12649.12765	13430.62222	12981.13876	12445.28475	8841.28912	8711.149277	10663.64778	9753.121344	8070.701026
ATM	4673.274363	4552.392846	4605.313794	3912.979157	5027.428098	4539.147011	4704.653995	4963.795774	4459.031506	4104.412499
ATMIN	1933.689283	1775.636894	1908.959689	2145.832762	1720.722594	2004.596753	2309.936054	1988.657696	1858.732857	1726.448716
ATN1	6567.6081	5653.85135	6002.046563	7455.836212	4466.480188	7685.349293	6134.833827	7681.056641	6853.01171	5674.108324
ATOH1	0	0.876536647	0	0	0	0	0	0	0	0
ATOH7	1.096194764	0	0.968888498	0	0	8.792414598	1.210136981	6.050237872	6.241693092	7.475405157
ATOH8	1887.871675	1535.828188	1716.163337	2372.438993	1004.785108	643.6636502	357.0322334	519.8229011	675.8739141	612.1059911
ATOX1	1669.894909	3112.809997	1353.065347	1306.409652	2065.935883	2153.982703	2050.136819	1756.38005	3419.603756	3755.648186
ATP10A	824.1635655	599.6289419	880.6980747	193.1719142	1082.337961	223.0839327	30.92495462	243.8072436	23.87689397	193.6972601
ATP10B	0	0	0	0	0	0	0	0	0	0
ATP10D	331.4671746	661.3889156	559.5319532	679.8690201	608.3137135	531.384343	807.5154574	639.2509226	782.6025366	596.3561028
ATP11A	10147.9921	8923.702337	10212.41166	4179.150653	10252.88969	4092.872709	3852.210183	5333.12322	2539.719071	5240.036567
ATP11B	4862.086911	6519.348997	5162.446115	4664.072625	7621.126514	4866.918252	9560.756034	5702.630489	4083.998336	5893.614311
ATP11C	1127.986274	1639.80104	1124.894953	1038.678563	1779.358587	2344.557751	2032.89412	2029.788649	1907.982337	1980.825764
ATP12A	0	1.758336511	0	0	1.740151529	0	0	0	0	0
ATP13A1	2140.44305	2113.726476	2024.5561	1991.187079	2224.360079	2878.538265	3319.993073	2543.008682	2586.164543	2641.595549
ATP13A2	2563.190704	2291.32201	2703.848416	3183.5959	2469.735794	2252.164246	2433.817426	2434.78461	2600.428361	2689.15791
ATP13A3	4223.583336	5613.915751	3874.432434	3661.856731	6137.356954	8666.815739	11375.4275	10744.8632	5855.344389	7921.724747
ATP13A4	0	5.237874481	0	0	10.13455719	10.30800886	26.97341651	4.709902963	3.117136484	6.2247947
ATP13A5	0	0	0	0	0	0	0	0	0	0
ATP1A1	12287.7516	13811.26943	10680.86652	11137.35228	12279.9245	14516.61344	9916.979627	11343.92018	10083.39534	9460.207877
ATP1A2	185.5078519	622.1344039	174.3544592	158.7186912	220.761551	35.89624292	8.455986939	131.0611793	2.107940661	8.56200237
ATP1A3	0	0	1.933356396	2.80077108	0	0	1.204704599	1.011130274	9.514480233	0
ATP1A4	2.274586243	6.345832611	1.572021738	1.999695316	2.453444822	1.593375153	1.970248326	0.652452571	0	0.698769114
ATP1B1	2056.469386	3626.413186	1860.559557	1571.081229	3918.71849	4463.947191	3088.974612	3393.92653	2870.094595	2494.330379
ATP1B2	6.412194421	13.67249436	9.428360237	30.35421142	10.19747198	13.2850489	29.46733737	12.72509054	26.41626663	15.69227668
ATP1B3	3882.755859	3969.096147	3688.990351	3842.7488	4848.604982	7716.302683	8719.684364	5930.308542	8585.633403	7896.98248
ATP1B4	1.089450316	1.765947588	3.871728817	1.859756312	2.613204939	5.791413642	0	14.06593043	0	4.271258596
ATP23	260.2738992	267.1700635	362.262796	309.3807812	352.0531451	230.0408409	378.083651	219.3683606	250.0213822	247.0929897
ATP2A1	214.6234527	91.3526486	192.0389455	156.4347674	123.9125742	204.3800567	80.98878468	234.5613915	142.1492757	128.8825413
ATP2A2	6182.916826	8328.609637	7119.815925	5115.729728	8531.322036	10116.5327	15269.75217	11793.44469	9218.640132	9434.90024
ATP2A3	60.68911746	57.76974726	42.21004326	170.2420751	82.20270954	13.70162608	7.237109505	10.45171524	38.48523618	29.00726971
ATP2B1	4616.068827	5266.619806	4874.516398	4321.734406	7277.220431	3292.811477	3951.944574	6125.205398	3927.695626	4126.033984
ATP2B2	2.166569782	0	0	0	0	0	0	0	0	0
ATP2B3	6.653020038	0	2.796916992	2.698805132	3.155028933	8.395445063	0	2.891623057	1.518958014	3.087256494
ATP2B4	12377.77529	10163.13573	12465.86799	7665.684003	10853.16846	9938.864432	5942.530218	9557.973365	4944.076594	6508.873647
ATP2C1	3022.335475	3879.830466	2889.698025	3299.038036	2942.392874	2955.327419	4053.142222	3139.405187	3604.284208	2731.940155
ATP2C2	0	0	0	0.962671674	0	1.811613046	0	0	13.67793045	4.436363666
ATP4A	0	0.869945411	6.753836712	0.932902425	0	1.946858501	0	1.009296127	0	1.073847636
ATP4B	0	0	0	0	0	0	0	0	0	0
ATP5F1A	16755.01137	21083.06546	18897.66062	19506.30994	20577.55619	20275.19344	21665.72809	18901.55958	20603.45815	20427.95046
ATP5F1B	20197.51403	20683.95749	17809.62918	20484.13023	24031.51741	24510.07024	21836.38313	19790.71934	23142.95155	24449.63492
ATP5F1C	4911.00571	5847.284138	4398.233894	5459.382264	6047.456274	6466.754479	6831.834524	4600.98085	6702.301509	6592.545493
ATP5F1D	6046.545345	6069.429683	4820.373577	5934.250443	6277.439261	6664.662833	6394.976143	5691.645583	6459.661031	7620.936897
ATP5F1E	2400.508076	2857.416984	2452.880935	2945.057808	3082.727584	2392.650962	2607.65211	1970.192766	2508.878359	2618.050108
ATP5IF1	2370.574358	2685.023855	2317.720463	2290.594232	3021.175454	3168.604142	3397.464441	2771.191985	2625.369982	3531.003001
ATP5MC1	1507.057031	1621.332079	1222.508961	1256.432155	1893.983329	1880.878548	1938.029804	1405.857146	1841.279851	2251.875939
ATP5MC2	4131.753082	4815.30803	3876.744392	4786.13431	4882.326213	5167.353867	4869.777777	3943.22658	4374.394614	5384.497242
ATP5MC3	4120.632494	5186.330275	4020.25765	4348.253673	6157.069074	5306.490667	6194.53593	4452.60048	5251.368272	6086.143737
ATP5MD	2085.31762	2579.602236	2113.886592	2478.257052	3002.146483	3163.664521	3791.100876	2677.403251	4248.20458	3629.241155
ATP5ME	777.4950043	972.3444351	655.7629116	804.0873424	1022.144302	904.5197305	909.8882497	756.198291	1004.710073	1029.432786
ATP5MF	959.6304454	1290.490864	849.6083319	1030.70892	1260.350029	1563.027081	1569.720226	1095.244428	1471.355806	1560.376926
ATP5MG	2309.899759	3205.66519	2434.443762	2522.986761	3673.234545	3554.128713	3665.802008	2359.407161	3438.101385	4150.155535
ATP5MPL	2950.231783	3756.850946	2852.843302	3348.864871	3639.766272	3926.861247	4474.975548	3124.471091	4315.709544	4312.106482
ATP5PB	5261.280602	5832.717335	5328.532494	5828.062862	6683.17706	6585.808531	6838.085085	5691.204674	6463.791278	6807.234737
ATP5PD	3279.822633	4262.1551	3170.977738	3628.608106	4623.706409	4343.605757	4603.871086	3565.238564	4834.681035	5048.607943
ATP5PF	2061.908315	2604.128321	2092.502339	2270.297941	2742.393672	3111.251156	3679.220649	2710.474669	3901.539236	3697.303883
ATP5PO	4523.921019	4922.989529	4635.485633	5670.026724	5436.173155	4830.697357	5196.699204	4006.140312	5459.456047	5521.725101
ATP5S	392.1047124	338.6225574	556.9116684	582.9376346	392.3916166	377.1697444	368.1705521	353.2631831	300.9837055	339.8492837
ATP6AP1	8381.034847	6934.793803	7777.704588	8115.052999	6594.724902	11588.09329	9969.748576	10216.20538	10612.37365	10017.63696
ATP6AP1L	92.79806206	88.86837856	130.663562	28.26801671	54.74591608	50.72584347	36.40084208	79.78545859	5.316571249	51.86280828
ATP6AP2	4716.333999	4846.686719	4796.445874	7407.329412	4712.162652	9550.793793	7328.439325	7101.289385	16052.1347	7734.72271
ATP6V0A1	1862.360518	1817.103824	1915.292229	2313.764592	1360.706226	1846.535573	1561.485499	2032.714334	3931.59802	2137.37048
ATP6V0A2	3599.268027	3638.71398	3423.50142	3129.181747	3936.273819	4817.324436	5278.350187	4784.115525	4668.545407	4540.817208
ATP6V0A4	0	0	0	0	3.250431866	3.132229549	0	0	0	0
ATP6V0B	3282.38876	3365.302042	3093.560029	3418.864202	4114.228291	9006.003883	9759.630148	5953.267961	10349.37167	9287.603395
ATP6V0C	5729.503518	5432.951679	4981.159527	6058.517172	5858.485935	9023.03987	9007.228184	6920.556192	10255.14551	9478.862411
ATP6V0D1	3318.868714	3045.101531	2924.089926	3548.920674	3472.323779	6476.315778	6373.731292	4630.145313	6718.006008	6722.907108
ATP6V0D2	3.283600116	0	2.889599504	4.643069415	0	64.15453146	12.09157526	44.16967474	10.57135521	6.42352065
ATP6V0E1	6004.422062	6588.9982	6107.459102	7080.349946	7803.370838	11457.06332	10509.2393	7946.956096	12819.47712	11926.69204
ATP6V0E2	1658.423953	1538.408246	1489.557893	1536.885531	2010.855414	2711.357916	2692.020664	2387.421659	2965.941696	3064.801149
ATP6V1A	2194.856039	3722.840802	2283.104791	2692.608702	3049.737739	6146.296602	5627.221508	4736.431954	7085.713952	4910.602258
ATP6V1B1	5.477342052	2.599184595	3.854458385	5.592132053	3.487129525	0.976409804	1.203841482	7.070715898	1.054647119	3.223991938
ATP6V1B2	6505.020969	7747.656457	7684.890253	7519.075799	8342.07347	10922.49917	19399.27444	15798.72888	12266.64153	14589.30154
ATP6V1C1	2009.064892	2213.011697	2630.693967	2685.501127	2829.22209	2779.384651	2578.39994	3102.767436	3139.232755	3114.902533
ATP6V1C1_1	1297.953011	1295.496226	1225.943955	1123.71422	1622.920482	2030.065427	1957.929415	1595.050288	1734.211254	1979.424638
ATP6V1C2	0	0	0	0	0	0	2.663114724	0.958948592	0	1.027167525
ATP6V1D	1785.119836	2240.975395	1946.089172	2511.09038	2268.062211	2991.614647	3388.936239	2410.081345	3779.857626	3361.578192
ATP6V1E1	2968.254216	3380.066312	2650.747949	3030.442469	4362.772467	5688.429135	6420.207387	4503.166134	6273.613791	6394.308337
ATP6V1E2	1.105272079	0	2.874610724	0.926098926	1.728991327	1.959926331	1.211633416	0	1.040080694	1.077450961
ATP6V1F	2063.344639	2205.505501	1999.209246	2201.29826	2519.577346	2838.708624	3032.051639	2640.975184	3292.876841	3598.11938
ATP6V1G1	3768.902618	4173.38288	3898.360987	4832.341905	4579.313589	6994.017499	10642.74866	6894.43047	8433.572539	8407.79427
ATP6V1G2	4.399708001	1.747466208	3.855878142	6.508931245	2.604719775	1.947732777	0	1.005736582	7.317438583	3.226006536
ATP6V1G3	0	0	0	0	0.86306303	1.000064794	0	0	4.145726783	0
ATP6V1H	2037.296782	2340.07139	1978.043228	2162.974666	2637.96598	3782.996318	3834.601293	2958.011254	3971.283973	3531.146784
ATP7A	983.9587737	1380.789265	1022.657445	1048.029112	1032.622869	1972.504478	2924.467983	1839.540971	2577.399431	1680.843921
ATP7B	26.69064209	38.19778857	42.17775834	60.40397485	22.44887651	10.86350718	13.12731455	29.86396565	29.16118576	19.08900923
ATP8A1	14.91346894	19.27308088	16.11330569	0.970156326	12.84794692	23.41306637	72.63547188	27.66735712	35.61609603	36.46435187
ATP8B1	656.6516652	693.4564145	683.9284704	603.543776	758.0746234	729.6965352	485.4971289	962.3803908	340.0697484	520.0812653
ATP8B2	7623.616439	6515.50803	9519.168977	7451.032156	6915.741024	3431.505843	3147.264444	5212.69659	4036.714551	3374.375252
ATP8B3	5.13878325	30.92426418	51.74189503	60.29290013	22.66567345	1.14518089	17.24937742	22.7445137	10.11598101	21.58697678
ATP8B4	2258.256093	2588.752798	1396.92205	1473.542411	1691.051416	1170.844766	1267.245243	1047.818449	1084.976449	893.7059274
ATP9A	3443.861717	3379.214287	3203.166042	3645.844286	2008.779282	2079.108104	1620.286548	2175.995227	1555.342823	1361.212232
ATP9B	2255.460431	2020.984423	2370.71891	2121.941931	1939.895432	2842.647326	3233.166201	2838.878498	3047.42044	2687.936821
ATPAF1	1085.259682	1073.023642	1001.844412	1055.700557	964.130561	1272.897602	1452.559069	1301.627354	1623.579096	1237.040763
ATPAF2	1156.623581	944.2694418	899.8432673	1274.299755	1105.66976	1092.871439	1093.819689	960.0969666	1068.629387	1327.634855
ATR	1343.595585	1145.523387	1240.234963	1160.193352	1300.556821	1441.638148	1353.818325	1722.83496	1445.507166	1324.887123
ATRAID	2553.445118	2014.903751	1959.637358	3215.007233	1588.588845	2597.18195	2121.509245	1542.861449	3080.990628	2168.390957
ATRIP	425.4080218	370.9145153	434.3113727	360.5114284	450.9307829	530.39847	455.8787499	437.1063003	372.0980885	447.548394
ATRN	3398.105346	3545.035077	3122.505264	3058.015375	2459.478423	3242.40433	3049.333043	3465.46682	3186.23058	2476.014842
ATRNL1	95.84792338	56.45557161	138.0923466	576.7019962	76.6184102	85.8092087	12.62299753	73.7042286	243.4600323	64.04698573
ATRX	3898.978704	4467.58893	3990.604879	4014.124858	3715.499002	2711.611527	3427.763777	4160.727498	3360.286235	3241.00801
ATXN1	947.3969892	1290.223593	1181.481605	1123.704627	617.1384462	635.2045426	898.8848948	704.145697	587.6048783	618.1756456
ATXN10	2952.258907	3620.311638	2868.594817	3728.216941	2679.730135	2329.723542	1913.564549	2443.835777	2275.207292	1986.555281
ATXN1L	2266.923898	2055.265216	2502.238492	2058.871038	1781.468326	2220.281627	2095.996937	2765.333996	1960.074202	1726.285571
ATXN2	1751.65262	1810.516584	1838.229404	1498.009453	1680.98214	2428.924383	1874.463365	2334.964575	1790.583079	2121.503726
ATXN2L	4585.095208	3963.122915	4650.114747	3340.910968	3731.138106	4083.826295	3612.170961	4029.437213	2963.903541	3599.334611
ATXN3	1539.984342	2406.597765	1999.704265	1569.621705	1983.384049	1663.640803	2609.803284	1932.244473	1534.781265	1767.298846
ATXN7	1404.042782	1444.036282	1599.626974	1277.395314	1150.823593	1388.574101	1442.505599	1888.029889	1508.148192	1269.83043
ATXN7L1	192.0328395	304.7708734	164.2661081	232.0443033	180.6229634	296.4468354	294.4906015	255.0783649	292.0599869	252.8712176
ATXN7L2	1778.52927	1370.158897	1780.378623	1640.802058	1525.736004	1983.438812	1904.965093	1872.000297	2051.888701	1816.219881
ATXN7L3	3366.926697	3433.567953	3318.981084	2816.497376	3440.155753	3485.583735	3499.67342	3721.596559	2753.850408	3331.884428
ATXN7L3B	3605.565214	4121.30144	3990.995734	3308.611323	2810.095724	3486.806723	4208.783041	3939.788119	3434.015957	3173.314653
AUH	1202.239823	1267.481956	1232.663633	1428.583625	943.1281715	1112.69243	1729.758519	1317.235322	1839.398577	1301.586448
AUNIP	25.44584557	65.42349251	15.38383788	16.71482144	91.02642307	21.62356658	18.13675959	5.007495405	10.41752717	15.11562524
AUP1	3340.342802	3187.99138	3274.768105	3093.576822	3744.867659	4571.931959	6362.053123	3541.920642	4583.572934	5217.494136
AURKA	461.3451175	791.031999	342.780852	315.0297416	1152.451471	674.8812537	554.3840298	360.6533398	334.8594613	601.2058429
AURKAIP1	1775.443888	1889.749368	1664.015322	1736.281833	2358.486651	1499.298303	1732.875813	1331.31406	1751.432965	1678.423045
AURKB	265.2691875	602.064642	140.3654585	119.1013855	747.5795835	311.205149	240.7338426	62.36884962	83.28991558	224.4234914
AURKC	338.0124031	221.1055635	312.1570557	275.692281	315.4777008	268.8450313	191.4683784	248.0350016	250.2342189	243.7024869
AUTS2	4979.3374	3098.329943	5355.669644	3944.212964	2206.978351	1798.27431	1106.23424	2031.676788	1839.414796	1625.039591
AVEN	1725.728669	1601.666109	1481.376269	1618.827567	2089.403778	943.8387292	859.7595809	786.8279036	745.7305234	1079.981593
AVIL	89.6336095	95.93250506	211.794627	163.1577142	87.15303672	36.92618365	33.85044154	119.9467787	85.18351062	57.88571966
AVL9	1921.096947	2302.560402	2141.202445	1735.249644	2223.926704	2978.367663	3339.034094	3292.481697	2431.720355	2847.620476
AVP	0	0	0	0	0	0	0	0	0	0
AVPI1	6636.815396	6439.849261	6404.943444	4563.829059	7955.405077	7072.713939	6297.208158	4049.676219	5046.573354	8180.019426
AVPR1A	2.183928624	0	0	0	0	7.789337888	22.95468958	2.020422126	0	4.257989934
AVPR1B	0	0	0	0.929394651	0	0	0	0	0	0
AVPR2	0	0	0	0	0	0.972197301	0	0	0	0
AWAT1	0	0	0	1.862554601	0	2.929237449	0	6.028797321	0	0
AWAT2	0	0	0	0	0	0	0	0	0	0
AXDND1	11.73857262	11.68207126	7.156929819	16.4341319	10.26864151	0	3.859181264	16.73044357	6.150283284	9.089568509
AXIN1	3302.214125	3035.416427	2898.596509	2844.000664	2938.896247	2891.157746	2882.316192	3021.245662	2676.970546	2854.723963
AXIN2	1762.251671	2051.519774	2272.969217	2242.515134	1849.898326	2397.641588	603.2287379	2681.245502	2493.18076	1292.10129
AXL	29404.74192	32559.78407	29261.10445	23814.76458	29973.1998	8782.715914	8621.718276	11084.27454	8069.430478	9970.324985
AZGP1	0	0	0	0	0	0	0	0	0	0
AZI2	3332.407071	3843.624111	3886.143201	4737.393192	3980.16951	2363.348533	3542.917389	2951.677982	3684.133232	3260.332665
AZIN1	3841.66017	4147.523641	3627.863459	3694.177338	4645.314822	4679.695781	5558.904578	4103.543135	4860.778267	4780.601236
AZIN2	69.89213976	39.2517851	39.11053607	201.7544904	32.58120269	111.3804853	116.1141874	90.1534547	232.9840575	146.5288171
AZU1	5.551809685	4.396995855	3.822139638	1.860125325	0.876778137	0	0	0.988528658	0	0
B2M	8070.662463	91217.67851	7001.370085	16196.86197	27930.27689	17113.44012	34363.5497	12843.30963	103190.1532	47528.54985
B3GALNT1	946.7123937	315.3119354	1221.925403	1119.064665	455.828973	388.0182518	71.00015036	946.1309941	297.0677743	341.7350221
B3GALNT2	686.8842352	732.2794261	650.3084703	846.2675693	561.0414157	1137.166426	965.0187488	1040.732914	1124.200504	888.9716953
B3GALT1	0	0	0	5.630101508	0	0	0	0	2.088637757	0
B3GALT2	9.514139534	11.21217557	5.584160794	3.02520158	11.74261053	2.813945274	1.332367814	8.950500081	3.935529732	2.025634365
B3GALT4	92.07142945	121.6680436	74.08306034	71.89953003	143.5486762	195.8426354	240.1208553	165.9907332	203.6258354	204.9580883
B3GALT5	0	0	0	0	0	0	0	0	0	0
B3GALT6	449.24114	659.253153	453.6184242	326.0444633	718.9836939	718.3589996	1214.330209	725.3093845	948.7978201	868.0637162
B3GAT1	0	0	0	0	0	0	0	0	0	0
B3GAT2	3.297000914	1.758420385	2.865258035	3.694189379	0	0	0	0	0	0
B3GAT3	2206.773738	1633.833432	1547.60047	2103.255221	1765.041299	2419.091156	2264.773182	1775.868206	2557.028896	2118.653794
B3GLCT	1254.402394	1405.145542	1267.215921	1306.490149	1228.166665	1217.061289	1277.417783	1166.001282	869.312117	1000.313408
B3GNT2	2146.559666	3424.43186	2342.164288	2427.12843	3816.068038	2376.707994	1975.773214	2414.030483	2286.523753	2316.687181
B3GNT3	0	0	0	0	0	0	0	0	0	0
B3GNT4	0	2.610603998	0.961444198	0.933012764	2.621228896	3.938334686	1.207523536	2.023792821	1.053301278	0
B3GNT5	119.6862212	93.0244694	120.0834887	97.73554735	131.2528775	80.43995069	88.90250549	162.2752642	126.9463661	95.83999099
B3GNT6	0	2.362504035	6.629280647	3.342738291	3.141591704	4.374422561	0	7.089123113	1.640971394	0
B3GNT7	2.181423513	0	13.44069241	13.98788401	4.373430056	0	0	2.010856223	10.50273917	3.214198059
B3GNT8	701.1843452	711.5213371	626.9765025	461.7014453	1034.114713	394.9762274	417.9416956	359.4183666	267.7275879	542.0201005
B3GNT9	4417.268112	3955.808686	4202.002358	5241.607185	4239.109286	3775.276858	4436.027104	3895.877806	4008.850381	4111.69499
B3GNTL1	394.8466438	324.5980232	325.9124408	321.2341161	270.3060386	309.3419432	267.1922563	227.136305	331.2650021	287.1972436
B4GALNT1	3.447905539	0.916205494	2.017804292	2.626700952	3.669709812	7.324046645	1.246388021	0.938461407	0.979247878	2.234958215
B4GALNT2	0	0	0	0	0	0	0	0	0	0
B4GALNT3	15.28422923	1.742409205	18.33229242	10.24656547	5.242945568	8.767903804	0	4.017448832	0	1.068552531
B4GALNT4	107.3909673	102.2621163	158.3440363	223.7238348	110.6072255	9.872630964	2.386254486	12.9363976	7.31291553	11.46016963
B4GALT1	9951.791805	12480.26201	14761.3303	7541.830696	9496.526022	7025.268585	10578.14844	8801.387418	5284.740531	7648.090867
B4GALT2	3709.663	3715.059334	3579.303218	4351.687221	3554.063722	2737.605109	2526.760439	2729.157556	2341.251341	2757.110828
B4GALT3	1221.546664	1325.006765	1219.533053	1454.781717	1898.788774	2893.245611	3043.382112	3432.94963	2917.780873	3469.792816
B4GALT4	1371.559157	1470.90766	1223.228538	1404.624674	1001.256357	1371.977714	1465.475646	1227.041295	1137.200166	1074.600489
B4GALT5	2148.85388	1894.588109	1870.894492	2210.019179	1619.64982	1920.720012	1821.52005	2073.892228	2474.702406	1876.129928
B4GALT6	987.8356363	1384.408104	805.2242618	1150.844803	1008.304457	1126.543291	2394.662353	1600.23525	1457.605966	1150.042861
B4GALT7	985.6193653	848.528634	1123.282178	1174.077534	1132.138716	967.6128851	1273.348725	1000.160768	1098.375154	1129.149311
B4GAT1	770.1896194	1065.641981	783.7874163	930.7867605	870.8918717	1194.385101	1111.818452	1268.435279	1395.131433	1103.890631
B9D1	677.8568431	616.0085972	548.9065629	646.9989575	581.4828293	489.6367689	472.907372	515.4395082	542.5409537	549.7187218
B9D2	887.3576214	1090.928379	827.0600943	997.6834697	1324.306469	1012.140349	987.3020303	826.7240766	1183.034235	1220.507046
BAALC	218.6262042	180.4365868	552.1429727	363.0351361	240.7772926	19.45341072	2.419038773	91.31204948	28.15017452	22.4704027
BAAT	0	0	0	0	0	0	0	0	0	0
BABAM1	4533.021185	3862.329373	3628.966531	4478.448734	4133.526032	4152.159058	3646.121065	3261.54853	3728.523027	4101.266206
BABAM2	956.6894897	980.0833695	882.8190826	1143.373096	949.8759793	755.3321064	982.4254225	587.5355978	710.2040583	937.3007519
BACE1	1209.52783	1392.119717	1338.162189	1470.055841	1152.886945	1439.239642	1062.237195	1292.471432	1157.492114	1233.018506
BACE2	5306.752424	8347.683993	6749.749252	9145.065616	6141.789413	9950.326304	11711.73467	10572.35321	11685.35029	11677.27884
BACH1	3502.490839	3843.869324	3088.347901	2906.048598	3129.193499	2564.560063	4303.206231	3170.395982	3437.351033	2954.474378
BACH2	1777.929735	2018.239375	2462.241193	1057.091169	2344.086647	704.4854683	822.1476063	1361.520003	369.2512792	899.9417418
BAD	1815.169808	1721.66398	1321.71035	1841.084903	1963.452133	1990.285832	1741.442213	1454.664379	2154.811724	1923.689913
BAG2	335.3852207	493.3281714	428.4454167	805.9572546	355.3977883	193.0255854	370.1499466	207.78595	409.3060399	220.8121059
BAG3	4107.778029	4041.868099	3823.966583	4398.969621	5089.464188	4608.02119	4963.370799	4146.619249	3919.983132	5163.870701
BAG4	995.8182716	1194.620197	1140.685056	982.0820156	1210.179017	1013.206057	1239.539142	1113.769083	1087.53434	986.7623474
BAG5	2556.607006	2689.496455	2790.602719	2928.667641	2691.432974	2380.172592	2708.632517	2735.824193	2685.950627	2248.475214
BAG6	8891.293662	9580.006952	8645.811639	8906.906343	11414.52882	12311.6907	11571.39214	11981.82393	13266.77423	13250.44512
BAHCC1	3111.103865	2267.66933	3412.229479	2810.868691	2442.727934	1821.919879	1248.926494	2529.335568	1472.674727	1472.593544
BAHD1	1894.416697	1786.519583	1876.776233	2574.539462	1546.718211	2079.777734	2003.930041	2352.091157	2326.255419	2116.107117
BAIAP2	1317.37389	946.1381991	1488.409915	1389.756271	1316.937694	427.024954	392.1209604	835.5208424	826.479745	570.7775273
BAIAP2L1	585.5494961	787.6347473	773.323592	286.2730706	1450.529163	1111.856329	1533.999378	838.1235867	441.3698384	1303.991716
BAIAP2L2	36.27183498	35.172763	77.92487036	62.69962205	64.3689187	0.982976431	3.574430144	9.000379747	13.58801448	6.387854103
BAIAP3	25.13244761	14.09885383	35.65493788	64.62071658	23.80104559	18.50564372	13.07703404	15.06740166	17.86024764	21.36650472
BAK1	2050.900748	2235.128453	1753.989396	1761.386446	2571.615595	1931.975578	2022.929331	1594.231665	1601.598525	2102.652839
BAMBI	120.8210064	227.6308727	170.9556079	131.2277488	660.8996499	809.5618999	985.0335578	348.2139572	1546.537194	324.9340516
BANF1	8513.600242	10302.16553	6870.004789	9043.230133	9972.024262	8466.065518	9993.605186	6811.22249	9257.039854	9743.83913
BANF2	9.608085758	1.414565046	5.128225034	5.9728037	6.521823259	7.510446134	0	7.587777884	1.120068653	3.520422324
BANK1	262.4744316	343.6591124	247.0736637	351.6368669	424.1251752	599.0080358	1148.501908	510.7576708	913.268604	646.7533347
BANP	504.1420376	582.7133299	339.6604815	354.7701679	460.6972295	664.4259634	1583.231314	513.9221778	468.3340943	736.7823658
BAP1	5768.206429	5611.597723	5514.288374	6457.566389	5297.320294	5348.770317	5109.777889	4808.453959	5557.557651	5140.372059
BARD1	246.0244129	643.1053771	294.5755095	204.5338157	658.5929315	236.470342	178.2979262	215.552349	122.3656591	149.3979572
BARHL1	0	0	0	0	0	0	0	0	0	0
BARHL2	0	2.624554501	0.964882581	0	0.875184275	0	0	0	0	0
BARX1	6.648995585	6.17416946	8.556114817	36.16050133	10.59887424	4.007661734	5.971721875	0	11.29783088	3.172147103
BARX2	0	0	0	0	0	0	0	0	0	0
BASP1	2386.573691	2210.598756	1604.800379	1765.89171	2323.745947	5395.059947	4834.911261	4660.964767	5135.599563	5951.962894
BATF	0	0	0	0	0	2.955229482	0	0	1.04059657	0
BATF2	58.07972056	1433.219912	54.21977461	47.73003875	633.7234397	290.4540363	511.0904344	268.3988036	2245.284049	1586.390302
BATF3	0	17.40367225	2.850726207	0	2.623788005	8.004346797	54.47485286	46.24622876	16.64146888	22.77268145
BAX	3656.435771	3953.684654	2572.36033	4738.40214	3270.500326	5822.825485	5752.634665	4938.017746	5657.522232	6197.745571
BAZ1A	3118.53549	4700.22451	2650.648977	1827.994683	4480.847813	4744.300595	10445.35695	4318.750563	2964.070684	4832.720985
BAZ1B	5664.776006	6895.709935	5615.798726	5221.330988	6172.916797	6283.147424	5754.219194	6680.360359	5606.209282	5588.461855
BAZ2A	3601.872999	5188.786796	4026.579286	2737.340222	4300.32672	5387.05788	4914.811926	6256.485699	4557.000645	4951.076188
BAZ2B	1218.014684	1254.468958	1514.57992	1432.768711	1346.436656	1174.102935	1525.681848	1969.651422	1604.549418	1587.391125
BBC3	672.2887723	533.554152	548.3385579	682.0748006	435.0696377	519.0026692	529.7659701	491.1829389	394.3390485	441.28265
BBIP1	286.3285557	268.5324839	210.1153568	277.7051301	271.4152704	279.2927461	339.8890873	232.7745521	385.8002384	293.6754043
BBOF1	70.96797785	73.4658185	93.07110458	90.23130395	56.52260057	52.99034273	50.43694446	67.6117822	78.88331645	49.25121252
BBOX1	0	0	0	0	0	0	0	0	0	0
BBS1	943.5295742	1097.607733	1208.861082	1548.670346	879.1013557	1173.981555	731.2129173	1531.04289	1774.207879	1176.098874
BBS10	518.0923572	470.4134954	581.696447	569.9034544	613.1236898	632.3763158	608.4802819	601.5010022	599.1351827	602.3386761
BBS12	413.6637711	469.3586422	478.5097601	408.7950674	355.6953337	334.6154813	444.4219575	409.0038451	317.5933838	274.7943517
BBS2	739.6084412	366.8924735	812.541891	693.8651993	638.3003895	616.5141602	257.2208107	661.009768	861.89292	828.3281445
BBS4	1036.211726	1079.101303	1115.215173	1187.533187	1014.23386	1299.573843	1508.426194	1357.784815	1978.488626	1491.996461
BBS5	247.1075029	270.7483567	314.9685198	252.3532127	277.1429547	239.9627986	266.2953926	264.9851133	281.3329439	279.8583907
BBS7	873.9014235	735.0803884	1024.433667	1036.131347	649.0484261	689.4033853	579.7120645	957.7494543	835.5681747	700.3639096
BBS9	608.3145962	690.6121406	598.7175149	967.5096848	399.9379674	674.7641853	645.0208152	472.1477614	841.086894	448.2226672
BBX	3568.757877	4741.715672	3826.464258	4155.86336	3430.085208	2372.691462	2726.522094	3021.5579	3439.411572	2271.29856
BCAM	52.81292523	138.1448008	36.62519428	98.69555795	82.0106818	38.23095819	94.52888179	30.05202399	105.7046456	72.39901054
BCAN	32.81940094	28.57189589	15.40797695	35.59571947	6.134588361	41.15794899	8.345291178	4.016605453	70.70541902	10.6876443
BCAP29	4527.113909	6587.234288	4705.360624	4720.744005	5407.433637	7346.197334	8668.438414	5080.455062	6336.473416	5909.804132
BCAP31	8055.230911	8819.829048	6454.807396	8068.579761	8933.571767	13710.47009	14056.55097	10475.54153	13401.95822	15605.8039
BCAR1	7887.842836	9627.181194	6443.629426	6716.662081	8855.224366	8103.539461	9013.875979	7931.138244	6484.527935	9018.989729
BCAR3	1530.17666	857.2644061	1862.790129	1524.181333	1451.474292	1533.796334	909.5196883	1343.311166	2053.461579	1576.606222
BCAS1	22.22662893	6.79227038	15.8575295	22.57756931	20.05042198	15.49446317	5.881002937	14.82634757	13.40119854	10.37076976
BCAS2	1747.005768	1860.734035	1836.33932	1867.140241	2304.558154	1662.415634	1831.642106	1555.441109	1728.872065	1966.372344
BCAS3	1154.73864	1207.353646	1259.128043	1700.699214	1055.055101	1170.572176	1146.653992	1174.44858	1532.529615	1164.645312
BCAS4	462.2647915	596.2440187	421.1003474	498.624385	506.354912	355.7203632	362.2995262	321.1294914	302.9261554	450.4083184
BCAT1	6381.000102	5359.210058	7456.948242	4433.114671	5442.543876	11329.56633	23446.96037	11274.60338	14765.66707	11497.95389
BCAT2	4277.476148	3507.99691	4088.195104	4854.813829	4226.256332	4394.503863	4200.347655	3826.284805	3228.590256	3984.588318
BCCIP	3665.584066	3440.004985	3022.59532	3376.427643	5086.179822	2339.168352	2261.174392	2225.490913	2249.447481	2816.791751
BCDIN3D	436.1594404	491.6561654	472.1144831	436.1848472	525.9626871	510.3882718	693.6274512	538.7665418	590.422008	630.82739
BCHE	5.48058206	2.636902382	9.619141256	4.634141228	3.466847416	195.2448098	15.81701867	541.2228714	37.55375975	49.54274398
BCKDHA	2328.090554	2055.771232	2344.915041	2616.426753	2181.216693	2549.63215	2028.433989	2447.428105	3000.019575	2689.852732
BCKDHB	955.815069	1252.074887	1179.634893	1452.023468	1625.164778	1458.146063	2028.062591	1194.324837	1937.385339	1543.291821
BCKDK	2833.528041	2596.943967	2656.126223	2737.328412	2830.610845	3207.645636	2997.403694	2944.443706	2892.009677	3212.098585
BCL10	779.4891695	767.3653932	869.9387773	754.3475628	886.5678567	650.4282181	726.9264797	676.3605209	716.4017198	752.8102852
BCL11A	9.794161401	26.12965908	2.866211216	11.58335388	20.32853046	2.885550971	16.13516751	8.435438151	6.119972477	10.68327394
BCL11B	14.2038107	6.209770537	2.893926271	3.709341637	5.266802929	7.805873331	3.591164044	0	0	5.275352308
BCL2	119.8101438	86.72113939	211.2338532	544.6916375	115.9280683	290.4411989	1652.325484	249.5505842	653.7613513	343.6598862
BCL2A1	0	0	0.961549026	0	0	0	0	0	1.045596962	1.081799416
BCL2L1	3617.911377	3753.374572	3053.220897	4529.205503	3803.937714	2820.818094	2790.564888	3717.475886	3866.882196	3558.123616
BCL2L11	1636.572172	1612.124175	1720.912604	1503.141707	1464.126857	872.6767996	918.4466762	1553.871177	1319.478608	979.2188398
BCL2L12	1630.626521	1773.929985	1557.291074	1828.132004	1807.011758	1796.936242	2043.080632	1564.285809	1845.595905	2090.415977
BCL2L13	3479.366602	3587.623166	3577.834061	4286.924992	3012.341912	3450.021393	3913.659623	3367.752268	3825.455535	3199.030107
BCL2L14	2.212017358	10.45386062	2.954493835	1.885185432	6.231855441	4.938055849	4.949957361	1.962765882	3.018668847	5.202961163
BCL2L15	113.5012646	58.33750319	76.36110832	77.10409115	80.16311137	127.9893581	131.2027348	105.8500093	113.4794734	93.24065439
BCL2L2	2493.197618	2302.069239	2615.063234	2051.79362	2418.729488	3095.851572	3001.369789	3537.846883	2824.421937	2833.76647
BCL3	81.0455887	83.47504268	73.08989974	89.43113799	66.32526708	59.64731632	88.92994457	69.62647657	61.0557965	59.17677419
BCL6	3939.948269	4221.028056	4515.468686	6721.559328	4205.751758	5992.349948	8562.82417	8112.528836	9366.218643	6634.131256
BCL6B	42.31751929	87.96710203	74.15421063	106.726135	99.53410014	49.23488233	104.173252	86.44531796	226.4483672	97.99523357
BCL7A	588.5970283	823.9241341	596.2082078	521.8563171	1070.120253	248.1070249	210.821591	182.7216251	225.6630343	271.6534067
BCL7B	1326.431328	1165.79679	1354.152975	1247.681358	1740.643172	1542.267805	1625.354629	1480.482797	1490.641207	1660.615204
BCL7C	2535.67933	2506.723128	2120.090665	2633.978206	2414.770302	2094.733719	2487.667583	1667.071237	2078.495558	2387.848285
BCL9	2829.493709	3284.675533	2752.372317	2696.462309	3055.897624	4790.944445	5206.657447	4736.157015	4100.590504	3843.411443
BCLAF1	7422.469468	6363.418016	7693.368178	7375.880279	7479.139904	6762.722896	6263.532191	7719.096192	7656.36113	6985.962796
BCLAF3	446.3131364	292.7967718	618.1479085	427.8495849	356.3641555	284.0717992	222.1906053	454.2666532	295.7230635	330.1228411
BCO1	0	0	0	0	0	0	0	1.01120031	0	0
BCO2	136.5602643	216.6968627	88.97148348	77.47815551	119.3250192	496.674502	382.02278	412.2561148	298.382556	331.4783193
BCOR	1685.794288	1852.025735	1546.56742	1552.401631	1643.41535	2298.931013	2247.689849	1800.022852	2098.721966	2030.520408
BCORL1	641.9116838	637.2892819	543.1531846	373.3918091	443.5049768	609.956579	533.2513868	722.3480283	328.4850218	456.1664889
BCR	6807.440761	5327.845431	8113.724042	8757.787187	7979.817117	2426.24606	2301.971062	2762.806097	2606.301558	3303.425587
BCS1L	785.0381469	611.3659683	495.2200769	517.7580515	675.4166055	748.8545405	669.2419296	531.2133783	765.0076054	689.7574962
BDH1	116.2990576	105.9517202	99.99599333	480.2218061	345.0085031	315.18254	230.1296211	222.9811677	735.0736505	435.697871
BDH2	277.9419069	199.521252	280.3244443	463.97021	241.7475172	246.9732863	272.8410304	258.6242462	413.5232072	287.4503229
BDKRB1	1291.756309	3704.050517	1048.307433	636.9338825	4772.973106	4300.920422	6599.444929	2538.083301	4095.097717	5340.23158
BDKRB2	661.2595662	3765.613314	607.7557318	1384.142508	3852.28866	2303.391766	6039.054393	1828.810642	4658.743168	4244.358447
BDNF	514.8567975	875.3708677	329.3405271	343.2220662	1280.687717	1208.405634	1240.658196	473.9308114	173.5348149	1005.589627
BDP1	3806.027231	2636.374025	4096.792609	2659.698516	2258.917554	2394.907529	1819.943902	3766.046852	1820.034243	1963.394898
BEAN1	367.8125707	341.1777253	364.095486	429.9755626	345.9357445	121.9508823	154.2169067	74.63794986	69.45236246	158.7669182
BECN1	2774.735717	2649.301748	2784.192198	3026.386558	2966.539666	3154.573301	3120.928739	3086.58719	3187.002068	3165.988825
BECN2	0	0	0	0	0	0	0	0	0	0
BEGAIN	12.71037581	0.906471617	0.73020257	3.825525098	1.905018765	6.562048872	0	0	30.02257122	1.103496152
BEND2	0	0	0	0	0	0	0	0	0	0
BEND3	399.0716348	420.764607	394.2973643	409.1920685	445.3059658	544.8036919	522.3907849	497.6852878	537.1482634	450.8474006
BEND4	3.280165884	2.65736072	6.78319543	0	1.751972617	0	4.841660902	1.003338424	1.039555046	2.13259647
BEND5	385.2034159	285.368996	517.6192147	338.7011716	247.0711654	149.0783637	145.3035571	335.9296071	214.3099921	205.5216384
BEND6	455.1560239	282.9174813	568.5443392	899.8365393	244.6754534	143.7463086	88.72713348	173.2673306	107.4239643	172.2337025
BEND7	152.8693096	211.2075169	119.4846663	275.1942275	120.0516805	148.2608002	269.4625559	188.8933677	444.4569352	241.2760535
BEST1	35.31302853	15.35042672	20.75780649	10.2806085	17.87674054	36.41948754	23.29004656	16.02568809	9.848476409	29.11714732
BEST2	34.16591626	27.21518314	35.51079731	26.08098401	28.28730698	40.69210339	50.44660535	38.77642287	30.11039838	54.19913876
BEST3	0	0	0	0	0	0	0	0	0	0
BEST4	3.290267437	0.876492625	0.966368948	1.867754397	0.875763772	4.877935885	6.003205225	2.007382489	2.096367197	0
BET1	1968.030516	2617.932422	2087.089241	1586.580048	2612.410217	2533.098781	3180.035007	2276.769366	2213.004832	2616.140463
BEX3	1919.208354	2264.202671	2143.83897	3400.54104	1927.099168	1707.169422	1458.089464	1882.090272	2228.835544	1735.017308
BEX4	114.2724212	50.56061648	120.8536597	208.5181643	67.49497137	12.86551394	13.36852725	44.29456134	14.51834543	28.18090507
BEX5	0	0	0	0	0	0	0	0	0	0
BFAR	2410.124101	2144.796589	2168.406488	2343.963466	1877.039286	1781.876523	2003.986366	1747.284085	1739.885201	1872.365928
BFSP1	6.5783971	2.614948787	6.740289566	11.16288311	5.243003735	17.64213285	20.5725639	5.016777127	28.28436978	16.0849717
BFSP2	0	0.874414269	0	0.935598961	0.876337987	0	1.204216621	0	0	0
BGN	112710.9564	117757.9858	100659.3542	99302.06676	80875.54256	102716.1189	91649.32557	74637.93886	66129.60925	66635.96511
BHLHA15	60.27005261	60.51530786	40.44932395	45.7827023	152.031117	154.7399648	824.0965435	73.21195093	173.9837762	512.9422056
BHLHA9	0	0	0	0	0	0	0	0	0	0
BHLHB9	5.441174234	5.340653677	8.718925766	2.786436847	6.99924139	7.764906351	2.431997112	9.046421936	3.105322504	5.339440163
BHLHE22	1.100373177	69.56387492	2.871519647	0	6.243537452	15.09375215	18.40954689	23.49194686	2.039540553	4.220578881
BHLHE23	0	0.880165047	0	0	0.905561498	0	2.449110557	1.972311349	1.028992578	0
BHLHE40	10499.41875	10021.32669	10719.22703	10005.83149	11615.00221	7500.259996	2685.667605	11842.04135	9315.620637	8118.739863
BHLHE41	5450.061181	6594.428539	5293.458565	5386.55079	7495.578251	8391.21406	11917.03831	8409.58596	12677.19461	8187.07469
BHMG1	0	0	0.965782302	0	0	0	0	0	0	0
BICC1	7612.756325	6157.326518	9907.297699	8774.669034	5628.396094	4319.132582	4041.128722	5042.412502	6210.386816	3959.343039
BICD1	1.879474993	5.425751122	7.537481454	18.38484338	3.343631146	0	2.074289681	1.738424532	1.633774036	1.676101916
BICD2	5423.330983	5531.100761	5355.287232	5709.906754	5774.28831	5509.654207	5837.15857	5599.319217	4842.841257	4865.124838
BICDL1	675.972153	587.9398064	710.2007658	364.2534701	810.6062591	524.3444735	395.8503346	704.1788523	521.0642369	620.8410266
BICDL2	173.3717183	103.995441	155.9391909	108.1367041	292.6084632	94.42063714	274.6426626	51.0399202	130.5543224	301.8660484
BICRA	1292.826152	1240.426614	1312.14651	986.2823709	934.0053941	1381.057373	1066.846147	1581.888236	924.2170027	932.4924225
BICRAL	1115.464481	1063.646105	1258.21295	979.1547073	918.7613419	724.8379838	719.745544	935.9439928	878.0546902	667.9971842
BID	667.2031986	782.2237463	786.0403895	760.7931333	799.7580345	681.6652435	785.9112399	734.3682871	912.1944124	801.2276071
BIK	185.7213476	719.7814436	259.2016756	967.5692889	1145.278118	998.1613056	1750.734944	749.4349491	1525.191681	1556.59541
BIN1	2767.314429	3192.795107	2087.709335	2697.509232	2087.798532	2070.620166	1828.578618	2064.454521	1529.024374	2064.627383
BIN2	0	0	0	0	0	0	0	0	0	0
BIN3	807.9716816	874.4434993	882.8534369	888.0029065	927.4479547	834.7513358	933.8931584	905.7160887	1094.60818	1102.524651
BIRC2	4263.318985	8175.989657	4629.780462	5374.956132	8831.91653	9436.638534	20674.27275	9348.385855	12626.10831	11069.31024
BIRC3	889.0730798	8298.845773	840.3546819	2710.135088	7041.352269	10527.09585	64249.22295	17279.50471	25777.30078	23792.48575
BIRC5	537.4406574	843.3395611	345.461651	331.6355174	1365.231078	498.2915287	252.1925847	141.5603802	168.3201519	289.8894099
BIRC6	3893.898013	3870.229674	4111.757249	3054.30896	3720.573378	5065.072616	5349.016867	6692.326778	4318.986153	4340.645735
BIRC7	0	0	0	0	0	0	0	0	0	0
BLCAP	1558.964772	1504.346106	1552.507849	1562.569498	1252.087519	1667.124862	2441.786519	1589.592817	1677.174706	1764.188979
BLID	1.088103349	0	0	0	0	0	0	3.020167207	0	0
BLK	24.45472025	74.3029781	18.56829606	11.8854206	45.93236251	1.053982404	2.602354625	6.448260524	0	1.157202498
BLM	825.6102096	801.0959176	709.9122039	451.1840676	975.7803513	619.0816927	675.3495243	566.4594779	486.2541331	554.4403625
BLMH	3475.958949	3872.752276	3580.239623	4232.911635	3826.629871	3750.555242	5358.567563	3212.390772	4226.408517	3937.844225
BLNK	0	0	0.969058941	0	0.875656747	3.90723212	3.655409626	13.06902341	27.02147778	3.221548553
BLOC1S1	2821.032085	2417.637853	2691.488094	3201.708225	2416.00494	2813.55851	2341.232839	2268.223116	3050.948356	3119.20736
BLOC1S2	478.859074	544.1769827	427.1715219	496.7181308	542.3878704	603.9545568	797.934967	490.6431096	596.2827097	717.3684436
BLOC1S3	615.5697208	682.6753602	725.108475	655.9027807	680.6010512	922.5079729	791.9489784	874.478627	701.2539458	974.6122624
BLOC1S4	1855.055384	1649.969106	1876.621882	1732.487357	1791.570577	1530.372524	1941.982371	1675.999453	1929.135986	1873.075372
BLOC1S5	1300.973742	1921.522037	1144.324405	1183.59195	2065.494237	2050.44509	3125.529864	1539.70266	1556.83733	2085.446455
BLOC1S6	1471.588923	1568.878638	1616.280488	1521.179144	1738.461032	1917.645492	2007.252461	1952.367409	1935.45253	1728.048224
BLVRA	734.6885775	654.1490055	963.7928015	1162.964564	760.8086982	384.7349164	348.9999448	384.0838927	555.198632	479.4918673
BLVRB	1104.799918	1507.408719	1141.792545	1628.90184	2244.957918	4534.097507	10173.28352	1861.49836	7595.10359	7184.781891
BLZF1	1733.437589	1852.952143	1739.743451	1749.003117	2060.843643	2121.612658	2965.164241	2082.528852	2822.156087	2493.213632
BMF	888.5468278	578.8634704	966.116439	1195.021708	406.8515122	147.685677	263.463669	403.3069464	660.6731914	212.1945881
BMP1	17063.82655	15805.28806	16339.53547	15531.70944	17411.84788	20806.58799	24090.87959	21263.7197	15011.31537	21338.86035
BMP10	0	0	0	2.788183953	0	0	0	0	0	0
BMP15	0	0	0	0	0	0	0	0	0	0
BMP2	578.1153146	648.4194265	487.3024307	229.9038701	1006.205357	733.5424271	2016.0269	1179.692503	1173.004135	1512.93489
BMP2K	724.5130027	663.308383	812.9747082	1136.396179	702.3627985	912.9824228	635.2935895	1005.710843	904.8504364	845.838039
BMP3	1.088044882	0.894236209	0	10.18847806	3.50611556	0	0	0	3.083963213	0
BMP4	713.3666684	1251.06507	769.4394496	365.4724707	1416.402143	809.4785698	775.1464269	867.3762362	554.3601865	840.2502021
BMP5	0	1.145620389	0	0	0	2.975388951	0	0	0	0
BMP6	478.8438783	659.7856592	92.60175445	92.08053227	530.7564893	816.1514203	672.6548936	225.3020903	179.5599943	239.9399435
BMP7	4.393707346	17.41907675	1.913000121	1.860953249	36.67943495	7.858095494	103.1756161	1.008235424	4.196290671	49.63114394
BMP8B	3.290997896	16.65604965	8.714476538	10.26895314	42.1645654	0.975994889	4.832105436	2.996722873	5.217415119	4.262475465
BMPER	10.91120735	52.00311374	18.38049704	7.443163519	13.08928618	151.6091544	234.0336043	131.7589017	48.0115997	60.99721804
BMPR1A	3326.684125	3191.347717	4527.688423	3941.961384	3025.32409	2462.579874	2828.895354	3673.945373	3304.290757	2665.372326
BMPR1B	492.0088743	511.9832146	818.4721709	345.1669659	1366.138909	420.4613483	217.820151	605.6801103	285.4520726	582.8102882
BMPR2	5743.191686	6082.105877	5017.913794	3546.607972	5155.61603	3415.361519	3552.277064	4360.725264	2387.970447	2687.846793
BMS1	3928.743741	3710.134372	3835.781519	3535.545776	4537.973035	3767.459604	3846.341961	3849.510321	3871.375736	4029.515077
BMT2	1121.963956	1260.998576	1412.200479	1323.970279	1110.739941	865.9345789	1003.0272	1196.550914	1000.220953	868.6687834
BMX	1.735339387	1.574325431	0	0	0	3.840639647	20.16060844	1.804006263	0.82722322	12.73870446
BNC1	0	0	0	0	0	0	0	0	0	0
BNC2	4687.723925	3691.908728	4865.533995	5660.712123	3083.352855	2832.148559	2551.951694	3826.776357	2749.241226	2178.30644
BNIP1	529.5748893	521.3873057	487.6539008	524.4954939	514.9088083	430.3450372	474.0536298	346.1779896	506.9331223	439.2833541
BNIP2	1438.261566	1679.614128	1687.420394	1342.354401	1930.314316	1758.618687	2105.399901	1954.871709	1574.802043	1904.861454
BNIP3	28282.22669	22090.55928	22190.83774	10711.729	15962.65235	9392.163781	4947.840788	18111.85957	3506.951426	7628.53915
BNIP3L	12246.58913	12830.72226	15693.21409	13801.57642	11819.44714	10998.7889	13731.96031	16279.30644	12034.54421	12404.11027
BNIPL	45.85185653	24.340842	45.69636468	25.21451471	31.93005603	92.1512856	37.48289238	73.22530179	43.84792448	60.81175678
BOC	10660.01289	9957.336889	10474.84112	8788.202747	7460.782218	1972.988746	1027.604108	3505.623961	1608.422828	1466.37924
BOD1	1643.745653	1423.943882	1654.721461	1445.758071	1353.558622	1356.509191	1437.392891	1197.973826	1397.631694	1438.827821
BOD1L1	4199.298863	3849.75105	3617.495094	3513.660881	3198.212594	2721.137872	3170.334749	3931.3906	3471.829131	3031.006783
BOK	2289.805027	1567.254695	2102.829034	2823.286863	1770.183461	547.9236637	371.9962088	648.1305041	215.6787344	386.61242
BOLA1	1173.266545	1205.979718	1228.667548	1101.422051	1356.102879	1454.753037	1996.069314	1260.191323	1526.988546	1830.051263
BOLA2B	1085.339482	1093.816926	846.5422798	852.2100632	1186.720762	1319.221042	1535.092641	985.2401227	1113.865145	1402.364958
BOLA3	1616.330794	1532.962062	1205.020998	1415.579559	1593.413302	1719.474863	1980.349078	1155.010457	1561.372382	1505.351107
BOLL	1.099998978	1.838053856	0	0	1.757353111	5.905261038	1.213636331	3.059408869	2.987892333	3.10138664
BOP1	4203.228903	3559.77514	3036.381367	3353.586622	4953.373136	4117.769032	3851.612397	3244.734611	3504.362049	4680.299541
BORA	145.4772147	203.2096383	137.4535142	165.8455697	227.2990558	240.8334167	154.7512226	123.547119	154.1968757	182.6543808
BORCS5	953.7702378	821.4240595	1053.623879	939.6333242	820.6223148	738.2610914	878.6248337	809.3900961	870.6134835	778.5212786
BORCS6	486.4781692	508.4183903	454.3603155	539.3383401	530.15507	671.6060947	630.4571563	629.2936531	711.4416756	759.4793526
BORCS7	781.2146792	859.7834077	725.7420711	833.7763277	915.9599509	749.766808	788.085334	650.7876118	954.3160596	877.546298
BORCS8	475.905062	438.0732564	447.0270182	530.692214	363.6453865	532.6656885	617.4774113	388.9244292	541.9474946	546.583844
BPGM	873.7414388	874.6173143	960.6259055	1234.296336	1200.250575	726.1799743	852.1459447	830.9107213	1275.854735	949.009405
BPHL	1579.489462	1543.881992	1617.231383	2182.412318	1090.366004	1257.980971	1159.769576	1053.109754	1442.598531	1118.516218
BPI	0	0	0	0	0	0	0	0	0	0
BPIFA1	0	230.4834724	15.49102326	0	6.726324411	1.038526872	74.55502151	12.62589954	0	2.279804973
BPIFA2	0	0	0	0	0	0	0	0	0	0
BPIFB2	0	0	0	0	0	0	0	0	0	0
BPIFB3	0	0	0	0	0	0	0	0	0	0
BPIFB4	1.091591351	6.089484753	0	6.509028337	1.742929408	3.897896976	0	4.022106179	0	2.144985758
BPIFB6	0	0	0	0	0	0.972197301	0	0	0	0
BPIFC	0	205.296648	425.9007125	0	168.5077846	4.877326813	358.6222906	449.2680264	0	162.2917891
BPNT1	954.587607	1214.289282	944.4974178	854.9855159	1383.220041	1420.348565	1693.854791	1078.486428	1311.809944	1405.658738
BPTF	2454.223831	2623.291294	2241.529449	2233.888958	2035.563029	1862.712152	2304.755665	2673.444602	2047.170236	1920.694152
BRAF	1086.993518	1181.254649	1334.391142	992.4567862	1048.547957	1030.409942	1193.899028	1361.181102	1123.568187	1052.102511
BRAP	1939.496534	1731.079528	2206.662789	1869.919806	2080.6316	2079.531334	1868.931838	2326.023615	2495.477979	2017.684865
BRAT1	934.8482744	654.6581323	868.6962763	806.3742897	752.1506224	873.9570304	664.3796422	869.0673424	670.2871199	644.5639298
BRCA1	288.0831364	374.8279605	218.4128941	170.108554	581.5979607	267.7374537	204.0176675	157.2076322	154.6472689	203.4005947
BRCA2	144.6602911	230.3356171	112.425881	100.158514	248.5369874	118.4204395	103.6691924	60.56623211	69.2947001	79.9939846
BRCC3	743.7824853	801.9328913	762.1192605	743.9632996	660.5147897	531.5971874	592.8886694	684.1128868	631.5980542	565.2654158
BRD1	2606.670037	2671.420776	2616.516673	2037.047946	2390.599054	2796.494215	3134.120937	3629.763296	2040.046622	2469.284108
BRD2	14688.40127	12732.4434	13410.6082	11396.81876	13484.5659	13957.85279	14998.03133	14167.18474	14900.23298	14104.80796
BRD3	4278.419479	5424.511247	4210.701733	4234.013174	4255.255192	4484.059338	4993.370455	5368.302499	4360.223403	4092.557573
BRD4	5028.282267	5440.439948	4305.896546	4400.243201	4259.776095	5084.530788	5004.053106	5117.669906	4553.294227	4314.566427
BRD7	3684.192725	3380.012191	3237.930629	3234.472012	3150.258563	3900.529651	3562.599889	3890.560225	3464.556517	3787.020007
BRD8	1807.21073	1697.401019	1738.252252	1780.10349	1746.165177	2143.024712	1995.61422	2263.38434	2248.566389	2066.86745
BRD9	2347.045046	1884.630726	2239.995155	2092.316651	1765.77712	1906.870378	1818.835731	1737.561147	1573.68348	1918.637082
BRDT	0	0	0	0	0	0	0	0	0	0
BRF1	3612.240499	2321.82839	2942.596193	2440.859103	2449.147143	2426.762405	1796.450921	2704.358442	1973.465038	2345.452684
BRF2	283.2854648	305.4620564	317.3438865	277.8733167	324.2086535	352.0655851	316.7118895	289.2004386	373.5731355	332.2110477
BRI3	617.6495768	611.0494211	560.8724615	724.4644367	485.9025701	1112.382377	1164.453775	832.9883081	1076.019514	1093.52677
BRI3BP	239.5095407	372.3457689	219.9220527	218.4113442	380.1181617	311.6632227	321.733475	270.3258583	283.3929629	293.8440722
BRICD5	1.099590314	2.620880106	2.890420629	0	0	0	1.20471411	1.009956312	0	0
BRINP1	0	0	0	0	0	0	2.428756513	0	0	0
BRINP2	0	0	0	0	0	0	0	0	0	0
BRINP3	0	0	0	0	0	0	0	0	0	0
BRIP1	212.631801	384.7460983	274.0357717	133.8029805	520.5998723	205.6887416	162.4691242	116.8448113	110.1075434	123.6910302
BRIX1	1248.780377	1006.479772	1114.750498	1054.770452	1468.054083	1121.588423	1319.718577	1168.704719	1237.676156	1469.770299
BRK1	4391.780641	5217.666703	4537.598063	5148.105182	5836.812039	5066.264034	5978.634563	4828.228337	5493.650408	6024.066093
BRMS1	2297.492827	2292.032121	2030.665449	2232.117936	2524.416411	2647.780785	3035.783373	2399.391872	2656.564996	2927.65174
BRMS1L	1060.722688	922.0909331	1239.135009	1240.370823	904.6652361	751.6704991	696.8759855	883.8765931	752.5217549	750.6971776
BROX	1703.381871	1623.760913	2115.370993	1644.292011	1548.65346	1488.273566	1771.563675	2070.992893	2117.918622	1652.22644
BRPF1	1351.068064	1341.085754	1301.093619	1136.643453	1434.693299	1653.036465	1531.642807	1623.135913	1578.687466	1397.87257
BRPF3	1134.230663	1174.971857	1079.987978	1123.759687	929.3923704	1377.108827	1391.927267	1536.867325	1569.475607	1135.734792
BRS3	0	0	0	0	0	0	0	0	0	0
BRSK1	408.2660926	376.982388	688.8852784	442.6020502	593.6107936	877.2802126	1107.934214	1657.796403	1008.696575	1316.151404
BRSK2	2.983319678	3.545316089	2.631158298	5.607922118	3.000769505	2.576558859	10.51443865	3.65164898	21.69700418	6.498067819
BRWD1	2163.449088	1401.686511	2388.395307	1851.647095	1525.729522	1668.264384	1425.765391	2614.187788	1481.839904	1401.061947
BRWD3	1036.801147	1182.755235	1305.145335	897.697728	1040.354912	1025.101883	1197.804253	1578.80044	982.0283609	950.7370206
BSCL2	2381.87277	1751.886996	1983.711089	2439.165827	2134.009601	2332.515772	2142.556101	2016.568031	3017.740247	2497.410449
BSDC1	3394.165236	3712.528322	3307.163353	3593.910607	3299.386056	3877.38987	5022.15042	3977.833779	4224.160638	3888.571535
BSG	27142.48843	23829.78703	23711.58908	29410.95521	22006.8913	20388.06868	17988.46082	20082.25401	22638.7557	19917.9271
BSN	30.53123904	14.85706142	14.51140176	38.3582049	7.889975581	28.16362252	2.397869584	18.11883356	39.00487483	5.351961231
BSND	0	0	0	0	0	0	1.214378256	0	0	0
BSP1	0	0	0	0	0	0	0	0	0	0
BSP2	0	0	0	0	0	0	0	0	0	0
BSPRY	3.285362725	2.602837867	0.961974598	17.65600486	0	2.940233968	0	0	2.093001262	3.213516838
BST1	295.0791781	155.4363334	568.1893508	560.5029656	83.89964619	248.7060865	147.6887092	607.4810191	1614.865663	251.1617541
BST2	5.510039259	802.803829	11.42291252	12.98098053	217.7444593	131.2558242	253.852285	121.0922745	967.2278016	706.2943239
BSX_1	0	0	0	0	0	0	0	0	0	0
BTAF1	2451.122949	3727.815717	2811.71645	2093.375533	4511.248019	3394.841487	3649.329116	3371.582631	3366.796924	3449.078805
BTBD1	3646.031998	3617.54232	3802.245173	3550.494005	3253.595714	3269.258468	3668.210367	3663.827583	3416.215824	3359.607274
BTBD10	1722.225149	1825.2554	1857.52047	1854.872911	2185.488427	1876.100269	1933.952796	1960.486426	2119.494488	1848.144826
BTBD11	463.3604497	183.414196	1220.349071	1307.00455	683.4998071	97.02685645	53.46681145	334.9496096	195.951374	234.8503725
BTBD16	15.39814486	32.30575781	12.56370521	18.64330303	45.24209397	28.29004999	59.10481532	7.022644237	16.7557142	73.07614777
BTBD17	0	0.876536647	0	0	0	0	0	0	0	0
BTBD18	35.01041527	19.29413778	33.87765489	19.6136102	20.95346592	17.48200156	13.26790313	20.09323427	19.93391696	18.17957063
BTBD19	433.9470744	345.2996449	401.1523775	515.3376092	299.9655243	548.3531604	677.9914335	540.8995619	408.5952782	514.5545711
BTBD2	3402.312411	2804.763436	2876.823896	4159.976266	2051.224791	2161.136769	1983.922831	1983.818534	2333.388632	2035.540567
BTBD3	611.3724971	661.2212178	504.5203315	431.5762632	661.0118226	766.7632996	657.2864251	577.9669713	580.5314938	681.4317382
BTBD6	1921.146047	1998.231459	1855.437008	2069.207291	1604.793876	1361.124686	1845.597237	1212.074887	1273.786573	1525.619932
BTBD7	1457.908679	1544.348887	1799.259231	1411.028875	1177.356064	1293.909211	1187.558671	1499.423212	1136.364689	1152.396176
BTBD9	1734.70021	1529.461625	1631.384105	1838.049855	1653.658404	1377.448478	1363.871233	1457.932989	1437.000593	1469.075278
BTC	1.122647644	11.34162994	0.99353833	0	6.872364442	6.700845697	21.67703659	6.22118791	6.116090376	22.18395722
BTD	1297.016514	1774.261348	1471.130331	1792.88441	1582.940973	1080.607297	1463.314575	1123.777477	1395.176287	1461.014497
BTF3	9473.134533	10208.4967	10087.87356	11685.31317	9806.872223	7420.311986	9045.014719	7011.567807	7835.972607	8876.553888
BTF3L4	2227.710054	2285.838079	2479.455808	2716.930626	2506.722629	1760.464049	1840.38406	2033.936959	2263.98434	1965.003274
BTG1	7431.202046	8031.579431	9291.547894	4818.724631	7596.45482	9738.001092	15821.53867	12887.89379	13731.83349	12137.00295
BTG2	357.5945926	365.4976959	426.7211799	349.197716	373.6786314	130.0682991	256.1053553	172.9029153	175.9985307	280.8112359
BTG3	3219.120594	4264.242033	3240.302957	3053.76528	5156.557778	4504.430466	5758.397349	4325.112412	5236.074099	5239.098531
BTG4	0	0	0	0	0	0.972197301	0	0	0	0
BTK	0	0.879203056	0	0	0	1.945094529	1.210259683	0	0	0
BTLA	0	9.79649854	0.968404876	2.787717497	18.36463926	2.910707577	3.658306446	2.012333384	7.244762482	3.207159785
BTN1A1	2.166569782	0	0	0	0	0	0	0	0	0
BTNL2	0	0	0	0	0	0	0	0	0	0
BTNL3	0	0	0	0	0	0	0	0	0	0
BTNL9	2.178391532	0	0	0	0	0.966921356	0	0	0	0
BTRC	1237.581955	1644.702082	1458.873778	1324.897113	1296.917297	1549.995004	1420.412293	1548.88227	1689.932128	1299.217105
BUB1	417.9932459	844.122037	315.6629227	321.9021623	1142.008909	346.8015552	241.7622294	138.8571271	137.2366807	266.5348919
BUB1B	646.8366708	1371.738972	456.2534783	409.269976	1769.260763	552.8545291	375.0159154	238.5861683	145.2652468	326.6944951
BUB3	2939.345996	3582.653568	2808.460938	3040.877231	4354.986704	3677.09578	3712.011385	3328.676945	3434.753297	4009.490484
BUD13	749.2132303	850.100097	773.6415469	731.4445737	721.7334314	775.8658902	699.1709181	822.8489491	648.8362871	695.5742193
BUD23	3060.302032	2907.645365	3804.612957	4311.071123	5142.574087	4140.490887	4602.489358	4688.184865	5584.039654	6933.05433
BUD31	2268.132547	2382.140939	2176.018009	2209.848502	2347.843434	2089.609904	2333.160242	2074.594679	2073.772464	2419.126036
BVES	216.6526504	154.3127691	37.74694801	1013.317664	98.49010781	153.0610101	107.8362625	64.39141443	515.4542472	120.9690347
BYSL	1200.762001	1113.868106	954.5848501	850.7859068	1440.171519	1600.248822	1587.583641	1204.912228	1040.271649	1598.427645
BZW1	9429.241828	12391.95721	10641.3586	8973.462953	14432.18626	11237.17851	13502.22895	11765.6569	11442.28123	11761.14683
BZW2	3155.537391	5043.131984	3439.397607	3133.354163	5542.602244	5000.043365	5027.766568	4681.164726	3960.19613	5379.575746
C10H19orf12	1491.057638	1350.423372	1295.930188	1684.629579	1138.619628	1736.974934	1608.276666	1391.498406	1833.861777	1539.624219
C10H19orf18	0	0	0	4.675010873	0.872684071	4.884964558	6.069604241	7.060602658	2.096445385	2.13151919
C10H19orf33	5672.144388	4667.06502	5211.962481	6370.024261	4521.679776	3410.862482	2832.010683	3702.399833	3023.396557	3896.085793
C10H19orf47	1317.546998	1074.934399	1174.339036	1008.638377	1104.546478	1193.129175	1061.093997	945.0300861	936.9373556	1030.754311
C10H19orf54	297.471186	351.2654121	379.4273058	411.6005318	362.0498048	362.7019223	298.5108513	458.8490565	359.5895454	307.5443756
C10H19orf73	0	0	0	1.890131161	0	0	0	5.045294016	2.078197755	0
C10H19orf81	0	0	0	0	0	0	0	0	0	0
C10H19orf84	28.70548354	19.22447246	23.98995536	79.29771235	16.62748875	26.60314304	13.11974237	5.023814034	28.21077444	18.23076213
C10H6orf163	0	0.881375325	2.899950419	0	5.229495156	0	0	3.039141444	1.047068424	0
C10H6orf203	446.5536103	484.2956397	450.4229284	472.9060883	433.419997	415.9965135	453.3469026	383.5649304	472.153703	501.8735465
C10H6orf58	0	0	0	0.929394651	0	0	0	0	0	0
C11H17orf100	83.82071594	77.41186838	85.10266425	36.64924745	32.67632127	99.39073746	80.41372754	80.07525522	59.0222221	79.98992691
C11H17orf107	26.89007706	27.19303412	34.18370135	42.75040924	33.32751741	16.02458902	13.06263398	11.99070428	28.85766206	21.46660036
C11H17orf112	0	0	0	0	0	0	0	0	0	0
C11H17orf49	1137.106835	1037.209365	1009.646609	1214.508194	1184.106999	833.3965814	875.8473594	895.0467527	1278.23654	1193.225921
C11H17orf50	0	0	0	0	0	1.046440916	0	0.93945697	0	0
C11H17orf53	74.33693992	113.7236372	60.8460993	34.50884597	134.2834194	106.0798617	90.41998194	48.46211859	16.88525336	66.53276082
C11H17orf58	126.3166593	132.4593533	203.5977071	227.5803837	129.0701824	119.034136	131.6268354	155.2941205	233.8423093	128.4261952
C11H17orf62	4181.375313	3412.977336	3609.953062	3495.824116	3910.670202	4349.446606	5418.217036	3509.629726	4475.995638	5118.9263
C11H17orf64	17.592143	37.24822301	39.28289447	34.31212903	52.0847176	31.41953089	46.01012151	39.38528257	74.55949489	60.4636084
C11H17orf67	0	0	0.874542017	0	0	0	0	1.116698048	0	0
C11H17orf75	1283.369353	1512.203665	1565.280337	1706.57006	1586.855265	1293.570449	1147.759348	1606.770682	1421.20004	1291.543175
C11H17orf78	0	0	0	0	0	0	0	0	0	0
C11H17orf80	1136.248801	1041.736716	1069.955562	887.1760049	910.901971	1148.841419	1138.319532	1224.061066	1029.609567	1092.425822
C11H17orf97	0	0	0	0	0	0	0	0	0	1.068083755
C11H17orf98	0	0	0	0	0	0	0	0	0	0
C11H17orf99	1.082235658	0	2.876487092	4.632643777	6.073776681	0	1.257245661	2.001460575	1.046767705	0
C12H11orf24	1983.110863	1469.738492	1639.865988	1918.793352	1777.600425	1482.616421	1397.82896	1163.023572	1169.766079	1333.517829
C12H11orf49	520.1408216	429.4116618	596.361876	1016.852339	471.5825861	337.0301543	95.73751306	495.1870851	522.737975	412.9002207
C12H11orf68	2521.255749	2212.223242	2110.196795	2999.754964	2562.788566	3027.714847	3324.755405	2621.434855	2845.768584	3047.523428
C12H11orf74	1261.584146	1424.76261	1181.778102	1367.821489	1418.678509	1132.963295	1425.219859	1033.124058	1288.906379	1418.099845
C12H11orf80	0	0	0	0	0.875652347	0	0	0	1.050812454	0
C12H11orf86	0	0	0	0.929394651	0	0	0	0	0	0
C12H11orf91	30.33549543	34.27189477	14.0228101	22.82761558	16.82185848	7.260035128	13.49653292	30.31031805	17.19703174	25.5541894
C12H11orf94	0	0	0	0	0	0	0	1.01120031	0	0
C12H11orf95	3280.663503	2752.435651	3489.236147	3144.967829	3006.345801	4489.982603	4154.935831	6062.51686	4128.77581	3905.694442
C12H11orf96	5616.711906	7140.581065	3559.719978	4160.740321	6115.259786	2212.476596	2522.260558	2643.490079	1815.145907	2288.578884
C12H11orf98	1215.141229	1128.600772	1038.873299	957.9762911	1727.860702	1431.887667	1557.585899	1229.593609	1484.327297	1914.134144
C13H16orf45	5.471070156	6.118308024	8.681328203	8.379451392	7.850652724	1.949811499	1.207092154	1.007399761	2.096943617	4.295193706
C13H16orf52	185.0870368	201.386941	218.7971311	179.3166526	199.197989	230.5816812	305.4738021	265.665465	234.0085536	210.3229271
C13H16orf54	38.3617358	57.58943147	58.69454187	17.72805663	34.94451154	325.0989546	686.1965115	180.2568831	201.734293	281.3693391
C13H16orf58	1449.909287	1501.310147	1297.216703	1444.828805	1361.594587	1744.76604	2156.150217	1369.629355	1324.869678	1739.20871
C13H16orf71	224.7197185	122.4808636	114.7954678	138.1943514	199.0643936	114.6550519	50.11959929	77.97979247	158.0604364	89.37294647
C13H16orf72	6517.474317	6766.558741	6763.045107	5195.609685	6421.581092	4649.810784	6625.716957	5049.373547	4135.406858	4996.100134
C13H16orf89	1790.171533	166.1493076	2404.255978	904.105082	313.0450663	262.2337819	6.037856775	221.7238522	63.92766786	293.5981059
C13H16orf90	0	0	0	0	0	0	0	0	1.054381883	0
C13H16orf91	1099.459842	986.4918204	1021.65647	1017.696335	1204.874888	1126.017483	1224.571969	1049.012989	1102.045451	1233.604616
C13H16orf92	0	0	0	0	0	0	0	0	0	0
C13H16orf96	13.88253006	8.150525271	38.83626402	34.00706822	9.837968518	16.81852905	2.481850695	22.90922155	22.86220455	13.10659051
C13H7orf26	3618.713148	3392.544624	3095.702684	3039.441753	3110.293745	3090.714991	4149.014291	2554.188179	2994.520597	3341.405155
C13H7orf43	634.3081613	553.487351	613.5307232	504.4879931	691.9214909	1180.326404	1259.606415	1051.59748	1066.906042	1253.99927
C13H7orf50	1525.930138	1087.280824	1451.134917	1824.000088	1319.280924	1012.532102	772.7349067	900.5681238	1480.8865	1288.983235
C13H7orf61	116.3434953	93.17182765	117.4849383	104.4113949	63.64450523	181.9291955	99.86746474	183.2688649	80.8856484	115.9746176
C14H1orf35	1262.561777	891.0332647	978.7141792	968.296999	945.0855519	1263.957371	978.9080292	1303.659512	1174.814035	1107.037947
C14H5orf15	4942.526131	6008.312291	5587.090198	5598.368874	6987.344115	6692.218271	7259.1546	6819.37306	6171.976511	6341.259903
C14H5orf24	2755.002719	3582.631933	3357.032023	3110.279755	3751.870813	3485.095861	4357.630053	4233.493393	4145.805059	3628.293815
C14H5orf30	75.38586614	76.1709927	77.31790568	24.89898269	125.2986321	41.14338013	79.12670792	46.44759861	9.216662197	22.27370828
C14H5orf46	0	0	0	0	0	0	0	0	0	0
C14H5orf47	0	0	0	0	0	0	0	0	0	0
C14H5orf58	0	0	0	0	0	0	0	0	0	0
C14H5orf63	463.2980312	512.0156843	454.4625191	583.7737681	374.5949316	386.9304926	570.503942	367.3791938	471.5597278	463.9924554
C15H2orf15	0	0	0	0	0	0	0	0	0	0
C15H2orf40	37.2161247	32.98113817	28.62082815	163.6481268	102.2316122	3.305857738	12.93714764	5.893827862	6.568741504	48.18523045
C15H2orf42	808.8939896	825.8226135	706.6650921	737.1419203	828.7528199	759.4656376	1025.217195	683.1919042	831.1276551	787.3983617
C15H2orf49	1180.389108	988.39432	1228.926009	1371.645246	1188.617347	1420.572767	1331.572052	1545.3721	1367.558379	1299.003992
C15H2orf50	0	0	0	0	0	0	0	0	0	0
C15H2orf68	1703.702149	1550.950029	2573.06943	2046.112127	1427.993192	1137.439155	943.8958746	1729.929168	1129.272175	1163.071832
C15H2orf70	0	0	0	0	0	0	0	0	0	0
C15H2orf71	0	0	0	1.858789302	0	0	0	0	0	0
C15H2orf73	7.585582773	22.22249906	10.75561204	7.490269624	7.839323153	18.36253202	16.97650145	5.09745059	21.55876012	12.73693261
C15H2orf74	1.188844253	0	0	4.932137291	0	2.112262025	0	1.081677016	1.103878483	0.753721535
C15H2orf81	60.48800615	50.16611802	57.84761173	62.58332741	75.21405844	45.94745691	27.04340265	37.33360656	39.18733317	49.9403743
C15H2orf91	0	0	0	0	0	0	0	0	0	0
C16H3orf14	94.48390379	100.1492123	71.26749536	107.8787912	94.45893042	90.08084431	177.5128847	38.82789253	98.81370866	76.73129898
C16H3orf18	103.406398	84.93332012	255.8841159	91.37031814	76.52621608	21.2290709	18.56610177	80.18123457	12.38335095	41.02392943
C16H3orf20	20.7588187	18.32997806	23.19751211	19.59642164	20.94087283	30.10279883	21.70947797	38.29848635	44.21820289	49.32000258
C16H3orf33	440.7774432	348.8577197	571.78587	472.0780751	527.2686708	379.1208932	391.8035684	601.8745341	521.7710086	480.4585361
C16H3orf35	7.671051743	3.511389514	22.34668406	5.608341915	8.720758663	7.73772304	1.207165849	19.07481785	2.094992124	5.34468397
C16H3orf56	0	2.607771517	0	0	1.743711721	12.84257681	16.82237498	1.00878506	1.045951989	4.333775751
C16H3orf58	2154.86275	2420.123728	1517.225544	3018.297257	1657.41039	1026.694149	1360.810458	792.1723243	1440.249898	1572.305978
C16H3orf62	254.5862993	147.9192814	289.4691655	208.593861	192.8179652	252.5571897	126.6935587	401.7617092	150.0509033	213.8341217
C16H3orf67	523.5114883	850.0913797	579.8955196	713.5394485	574.5431009	262.3588698	277.2058114	307.6037882	225.7751201	235.7743031
C16H3orf84	0	0	0	0	0	0	0	0	0	0
C17H13orf46	23.34227665	20.72190742	25.8514667	23.3845916	23.32074341	34.54873314	17.81457475	30.59671302	41.45866581	60.27756395
C18H2orf66	0	0	1.932191169	3.717381776	2.626273768	0.985472791	0	0	11.4030961	0
C18H2orf69	412.7511606	511.0505938	404.1709885	347.0222806	406.2398346	336.5765562	407.8916173	317.9693282	273.5839023	299.7046978
C18H2orf76	76.21604041	96.76776389	93.00962535	108.617789	74.14117331	62.34538074	79.41373096	67.51952854	91.34167656	105.5192851
C18H2orf80	106.1655888	100.2169098	179.9048141	54.86560154	132.751403	147.6498849	170.6704581	186.9187536	120.068732	209.9009873
C18H2orf88	1.767558053	5.630330905	1.026771954	2.972092381	4.664842411	4.196451583	3.250418535	1.073473633	1.108131599	2.192529412
C19H3orf30	0	0	0	0	0	0	0	0	0	0
C19H3orf52	2.198309777	4.349341455	0.961141036	0.928081139	11.26799324	0	0	0	0	1.074651847
C19H3orf70	1115.143047	760.1085471	1204.214969	1614.615772	753.2485932	830.4210463	549.4677511	789.2153488	678.8736848	521.5354683
C19H3orf80	31.90501537	8.06759909	12.49244688	54.57498862	8.883628952	0	0	0	5.095741811	7.387816
C1D	2803.549435	2890.756914	3123.028457	3059.973218	3210.100924	2961.508607	3322.799744	3636.600514	3522.245636	3080.150673
C1GALT1	979.3153182	1098.338531	1099.363324	709.2365814	1295.598838	1505.915891	2758.781394	1876.862934	909.8510319	1548.041324
C1GALT1C1	787.6557824	947.8714102	878.9266527	905.2653691	1255.36294	932.9634787	1309.355055	973.4288111	970.3681099	1026.931506
C1GALT1C1L	0	0	0	0	0	0	0	0	0	0
C1H10orf105	172.1904132	76.68678475	179.4751718	24.24255487	130.9454391	5.822204057	0	2.014118687	0	2.142898073
C1H10orf120	0	0	0	0	0	0	0	0	0	0
C1H10orf128	2.166569782	0	0	0	0	0	0	0	0	0
C1H10orf53	0	0	0	0	0	0	0	0	0	0
C1H10orf55	0	0	0	0	0	0	0	0	0	0
C1H10orf62	2.192672181	3.444419332	0	0	0.86596142	4.89192693	0	0	0	1.075779436
C1H10orf71	23.61033734	7.837798455	25.38436255	19.58567141	10.51714836	1.940922768	0	0	0	1.072616601
C1H10orf76	968.4743005	1109.258035	940.9023416	988.574879	979.8701081	1355.753052	1474.358513	1345.208225	1316.458528	1231.333772
C1H10orf82	6.500935242	13.43555572	10.30730576	10.77319998	8.296495162	10.82748399	0	8.903105525	10.29435362	8.468022714
C1H10orf88	332.0671695	305.72964	402.0789162	303.9763804	418.8505418	478.052773	461.2444297	486.3974262	478.4430018	463.2931856
C1H10orf90	0	0	0	0	0	0	0	1.01120031	0	0
C1H10orf99	2.561463825	0	6.327172464	9.813305207	4.018051125	0	0.994230477	3.494444882	0	5.004817184
C1H14orf119	972.0587191	1147.291638	1008.596697	822.1045866	1069.636383	1144.886999	1579.432137	1095.171124	1092.007121	1490.291586
C1H14orf28	186.0832798	156.689178	215.2956605	309.4882726	185.6095871	156.7255026	201.6296327	201.1602285	263.7097698	201.2368356
C1H14orf93	347.6335438	361.434054	280.6549173	325.4866806	254.653977	328.084466	444.3723587	264.770725	346.4979533	291.3579203
C1H15orf32	0	0	0	0	0	0	0	0	0	0
C1H15orf39	1164.166759	1110.5624	1143.847509	851.7850807	1180.535225	878.0792686	1245.512462	601.1569508	519.093679	886.957748
C1H15orf40	2517.253555	2779.449504	2298.206669	2433.572737	2814.728417	2701.774708	2811.587545	2423.074848	2569.549308	2679.58567
C1H15orf41	208.7001846	159.4553622	201.6402218	212.8409299	168.6980454	100.338979	72.53443512	86.02831648	95.76321706	97.38948258
C1H15orf48	48.97460686	86.43012041	32.83776704	102.1717978	82.75689075	982.2697129	4066.758446	1059.859359	4301.33155	2771.409692
C1H15orf53	0	0	0	0	0	0	0	0	0	0
C1H15orf59	4328.366598	4664.037195	3486.710243	4554.776121	3425.739638	6055.324367	8053.731935	5981.283687	6697.312041	5640.746544
C1H15orf61	133.1930275	93.73896074	151.8476835	219.0970791	133.9294484	118.4956388	70.25694863	128.3281825	198.9608725	132.9633436
C1H15orf62	853.2046303	728.2330824	674.2734874	683.0583132	766.6481693	896.5184515	640.9279502	608.55263	686.4015632	727.0240797
C1H15orf65	8.842702437	10.59603841	30.75205329	8.360569998	13.98722007	12.79788441	18.02851867	29.07701289	25.82524036	24.63892866
C1H1orf131	888.2521536	989.3899633	887.9425952	807.0008963	1065.608056	809.8754625	992.3740655	868.5233505	817.4461356	1069.496757
C1H1orf198	7996.505337	6686.643208	8045.089252	10297.04516	5361.436724	1685.632692	934.6646854	2739.396564	1662.484995	1495.14972
C1QA	0	0	0	0	0	0	0	0	0	0
C1QB	0	0	0	0	0	0	0	0	0	0
C1QBP	6361.068954	5744.399992	5790.31014	5517.936891	6962.022219	6218.543391	6053.482646	4862.630511	5475.54198	6751.302293
C1QC	0	0	0	0	0	0	0	0	0	0
C1QL1	12.17304202	35.82206571	19.00174043	54.35845664	57.42141275	21.46461817	27.01637214	8.770518399	49.87652035	22.21174378
C1QL2	3.30386842	1.755639436	0	0	0	3.988769123	2.404746089	0.986226843	0	10.59160761
C1QL3	8.742596695	11.54173992	16.44344314	16.75369451	14.0491555	6.827700444	16.90389329	11.0352292	14.52148232	6.383428309
C1QL4	0.900186024	3.572435855	1.564791962	6.838872512	2.859749469	1.609553748	1.927072538	1.603859407	1.704595788	1.725462127
C1QTNF1	21769.75477	19486.67525	19808.098	27829.44899	16959.32554	25551.10349	22398.86313	22124.09255	22228.43208	16583.09613
C1QTNF12	1533.837792	14544.49958	1671.156525	37.59089298	5198.804769	7084.452661	12548.51815	5288.489561	756.199508	3439.288863
C1QTNF3	12911.78795	21591.07546	12478.49963	24439.94552	24429.38488	3597.162901	821.0780802	2533.524355	2653.292727	3904.707715
C1QTNF4	3.367084718	3.555736615	6.647732596	6.47395932	0.889464959	2.035784105	0	1.952926448	3.03706858	1.049968828
C1QTNF5	50347.4675	43974.9943	38777.67754	55640.24274	45628.78072	50488.81588	35567.61306	33868.6482	51854.23262	39929.69103
C1QTNF6	10575.68029	11509.11243	8458.828475	10707.99951	15195.73312	10987.38515	16000.72393	7271.08018	5983.17141	12543.64173
C1QTNF7	10.34527488	0	15.91689125	0	0	4.164886788	5.215049461	19.01531325	0	0
C1QTNF8	0	0	0	0	0	0	0	0	0	0
C1QTNF9	0	0	0	0	0	0	0	0	0	1.068083755
C1R	1854.496438	4615.880678	1992.393217	1294.651638	960.9093866	793.7295486	764.8343436	1767.83736	4279.467229	1423.306775
C1RL	1394.213201	819.533408	1527.786771	999.3594474	1019.086892	572.0666955	302.5415812	596.9534303	589.4419266	582.849033
C1S	7018.235423	20926.64051	11359.38535	8214.195872	7244.293848	3116.523472	3576.013689	9868.279006	30867.74685	8778.275601
C2	56.94687645	961.1092155	77.29564016	100.6737439	177.6961432	69.10830783	95.38366349	140.8957511	1271.882575	238.3085519
C20H6orf10	0	0	0	0	0	0	0	0	0	0
C20H6orf106	6658.097405	8990.710694	7062.480799	6564.815394	7536.222495	8229.040122	12518.03182	8309.525691	10240.19513	9919.949727
C20H6orf132	6.578624079	7.018907612	6.769058907	20.60262608	4.416164983	27.70899962	2.406947917	3.00939553	0	4.274405263
C20H6orf136	181.6621909	199.4821317	229.422159	184.3591571	264.0124059	413.4717355	377.5819796	306.3929638	463.7680107	381.3965839
C20H6orf141	50.39546875	46.59289227	39.70128838	91.77994994	140.0548468	8.72584903	12.02268722	19.15915763	67.83515895	43.7174397
C20H6orf15	0	0	0	0	0	0	0	0	0	0
C20H6orf201	0	0	0	0	0	0.972197301	0	0	0	0
C20H6orf222	0	0	0	0	0	0	0	0	2.101596833	1.071726169
C20H6orf223	1.083284891	0	0	0	0	0	0	0	0	0
C20H6orf226	375.5932012	331.039079	427.2650039	433.4674632	376.567331	474.0100058	532.9815093	463.0880508	564.1649621	553.3544639
C20H6orf229	0	0	0	0	0	0	0	0	0	0
C20H6orf47	1710.640877	1828.203629	1515.019687	1581.42307	1638.206999	2058.854776	2409.116211	1877.806823	2216.375698	2042.389902
C20H6orf52	75.60926967	40.53297902	85.24741417	103.394237	39.16236003	35.7984803	38.75484844	56.38323903	57.3814719	47.14524252
C20H6orf62	8332.860419	8521.561832	8347.547067	8275.357759	7163.120804	9104.915832	11639.84359	9424.878678	11013.18935	8788.575632
C20H6orf89	4811.241607	4527.443082	5328.809348	5069.911732	3536.743107	3895.205683	3660.150964	3825.280286	4035.82445	3466.545963
C21H19orf44	254.3752046	326.8966949	279.0024842	334.5396006	268.7085595	320.2268917	233.8208985	357.2960663	399.607791	310.6603936
C21H5orf22	808.2043012	538.2702492	881.5748996	786.7180122	968.6248421	785.1956687	517.906886	948.34672	950.0307224	774.2566361
C21H5orf34	73.15524699	116.8814216	55.84179309	35.92353504	128.0979451	75.26912087	40.03705693	32.49060173	34.4535502	69.87733834
C21H5orf42	1411.839693	1330.936307	1428.364356	835.0438299	1038.510287	1082.384788	934.762499	1305.04791	556.7381416	709.7332795
C21H5orf49	38.80501682	11.23552763	57.93904095	115.3175449	28.52657384	10.91243909	6.076897939	8.072756176	29.2094628	10.85498079
C21H5orf51	2963.230464	2873.902005	3175.854014	3039.96521	2387.058996	2740.001304	2460.606431	3024.182839	2445.63562	2510.488807
C22H20orf141	0	0	0	0.929394651	0	0	0	0	0	0
C22H20orf144	0	0	0	0.929394651	0	0	0	0	0	0
C22H20orf173	0	0	0	0	0	0	0	0	0	0
C22H20orf196	276.5961121	325.1139123	297.0706648	314.3235514	265.4966092	308.6593781	458.2391195	241.9112921	330.9092519	243.5242598
C22H20orf24	3775.232847	4119.293731	3696.958546	3697.164665	4941.333089	4162.105367	5781.833424	3225.474199	3855.578681	5231.991608
C22H20orf27	1592.714004	1492.091144	1271.635175	1616.119066	1176.489372	2034.182531	2231.827132	1343.055561	1845.670358	2024.441354
C22H20orf85	0	0	0	0	0	0	0	0	0	0
C22H20orf96	320.1245328	256.0646472	214.8400337	177.6365382	250.0231435	319.9502643	137.352558	266.1375255	169.0306215	243.7754771
C23H9orf135	26.29424074	9.196211471	15.19808941	8.565935404	21.79652416	11.60577808	5.201918857	7.971930673	6.089008479	14.45168717
C23H9orf153	0	4.333434278	0.987714718	0	0	0	1.239561588	0.979667391	0	0
C23H9orf24	0.910997025	1.24940541	0	0	0	3.272309746	0	2.511216049	1.501782539	1.79619292
C23H9orf3	3775.355877	2605.785065	5208.889638	2338.908534	5208.674073	853.8116965	551.8704245	1513.203319	1504.835923	1390.010491
C23H9orf40	647.201129	873.176671	651.8681856	589.4282917	829.2787893	599.4786359	1086.891474	579.2903919	615.143806	750.5257512
C23H9orf57	0	0	0	0	0	0	0	0	0	0
C23H9orf64	2281.249525	2456.240205	2629.84647	2531.23902	2031.233188	2070.131509	2409.677616	2421.075301	2080.897172	2139.331194
C23H9orf72	1058.29329	1176.422329	1235.146862	909.6819957	1625.470339	1601.538637	2673.535252	1859.972537	1546.161858	2185.814277
C23H9orf85	203.5681252	324.6823884	246.0037136	190.6897193	308.9922133	166.0317671	315.2346655	195.0986313	228.3114996	250.2881996
C23H9orf92	0	0	0	0	0	0	0	0	0	0
C24H14orf132	950.1800988	1719.602563	685.4029405	818.7842682	948.0428787	848.6177328	496.4319851	369.1629179	383.1011136	485.8101878
C24H14orf180	0	0	0	0	0	0	0	0	0	0
C24H14orf37	8.716831723	15.91389319	18.4111543	12.10394182	26.17223299	8.706137531	67.94520166	33.22154365	11.47564481	11.76916364
C24H14orf39	1.100783045	0	8.403836221	2.412487899	1.773705023	1.012427863	2.492799264	0	1.015035901	0
C25H9orf116	297.1254996	276.3145987	207.6063909	329.6247108	294.8611877	436.7255107	374.0691528	302.8527702	534.7745386	447.3928693
C25H9orf131	0	0	0	0	0	0	1.214378256	0	0	0
C25H9orf152	67.9878858	23.57594033	105.4210162	80.28649916	72.35301816	90.29023768	8.444351891	126.7944801	55.6810215	92.16006191
C25H9orf16	2600.810796	1546.273624	2484.508685	2559.932019	1951.283191	2058.103615	2115.097973	1893.857968	2182.385417	2874.741936
C25H9orf43	49.80388745	51.52215712	99.29852267	83.88810988	70.80311417	41.91559691	22.57943684	64.29223865	84.80090738	36.69509631
C25H9orf50	378.8196926	365.9108472	317.442915	1068.477062	265.2923012	683.0647903	326.9878074	561.6523542	895.2998394	653.3225115
C25H9orf78	3053.248644	3146.730346	2729.620416	3578.792862	3451.737102	3280.236479	3248.611735	2642.559657	3333.888747	3757.725789
C25H9orf84	3.264643377	0	0.966819635	0	0	0	0	1.010283827	0	1.063068079
C26H21orf140	0	0	0	0	0	0	0	0	0	0
C26H21orf2	707.4086647	552.7818149	706.5314051	728.0678906	565.9075303	2294.483082	948.5234841	2515.419411	2324.599099	1399.409054
C26H21orf33	4410.985978	4541.746113	3744.45118	4827.949178	4005.66558	4838.032559	4706.436908	3890.864648	5159.464155	4737.010997
C26H21orf58	2.166569782	0	0	0	0	0	0	0	0	0
C26H21orf59	635.7694485	755.1150234	621.5308082	877.0346462	706.2672694	572.948444	525.6576323	648.2732586	900.7006284	643.690166
C26H21orf62	0	0	0	0	0	0	0	0	0	0
C26H21orf91	385.6726017	778.086787	484.7639127	441.6559745	520.6660917	287.9228781	592.4811969	406.3204511	852.4225312	646.5908427
C27H4orf47	57.80458701	93.8622968	108.8593465	85.35734088	110.5796576	51.389442	105.4018224	84.39884146	83.07810756	111.9741206
C27H8orf48	67.50262824	65.33864699	78.35843522	86.01232925	64.73579597	42.80161965	52.37323405	66.61266859	65.85130074	72.4595495
C27H8orf86	1.089129792	0	1.93115448	0.928217679	1.738579648	0	0	0	0	0
C28H12orf29	660.4192982	716.9432512	820.0076294	612.9323264	688.7515767	642.050943	712.2513429	725.6469674	693.7547148	682.8716873
C28H12orf42	0	0	0	0	0	0	0	0	0	0
C28H12orf45	369.2325663	409.7598958	380.6110934	523.7155502	611.3365526	319.864938	303.5613099	313.227102	359.5059271	459.4135305
C28H12orf50	0	0	0	0	0	0	0	0	0	0
C28H12orf73	305.3985377	409.7950648	331.7421527	424.1927742	408.4740369	364.8350998	548.5363082	342.7992196	416.9301485	383.851882
C28H12orf75	3126.947038	4529.183814	2572.519104	4697.511703	4972.510473	1141.153108	1298.816636	1201.675505	1106.901857	1442.585214
C28H22orf23	7.422618298	5.866969472	4.982709451	15.56852739	2.752130759	19.28022705	3.669941235	7.537620922	43.0508286	22.98074343
C28H22orf46	1.08852382	0	0.962981122	0.927612061	0	0	0	0	0	0
C29H10orf67	0	0	1.922266984	1.881825528	1.735085428	0	0	2.012707043	0	3.214605279
C2CD2	894.9772709	877.215331	882.3776502	754.2394876	612.1629651	704.1692733	733.1692004	1138.359966	540.0441644	609.8382647
C2CD2L	1339.033864	1356.652209	1204.368047	854.1246476	1987.768215	2925.34823	4417.594062	2376.077473	1926.031114	3123.649589
C2CD3	1073.586789	1149.600818	991.587491	922.7011691	1070.3447	1389.450356	1156.181088	1265.647221	1122.475497	1158.034633
C2CD4A	0	0	1.935362418	0.927570875	0	0	0	0	0	0
C2CD4B	0	0	4.149153057	1.564190967	0	0	0	6.281869606	2.195098039	1.850302758
C2CD4C	3.302688285	0	0	5.591274414	0	0	0	0	2.069497456	0
C2CD4D	0	0	0	0	0.899376964	0	0	0	2.046186255	0
C2CD5	1778.054506	2153.509748	2098.025668	2216.846232	2302.417304	1647.208302	1666.507152	1623.563374	1747.106366	1620.090974
C2CD6	0	0	0	1.811542842	0	0	0	0	1.006001774	1.1486456
C2H1orf109	650.7405166	631.0053693	659.7384138	529.3461792	609.7090608	637.6686311	548.1653398	619.9972584	564.4393668	586.233869
C2H1orf122	1716.471929	1262.386992	1429.979083	1787.857613	1417.463728	1903.362522	1613.688599	1443.656778	2081.265452	1770.320964
C2H1orf123	1578.452409	1865.352865	1668.210291	2184.983187	1847.211163	1760.796804	1741.275415	1340.606168	1748.902761	1818.447367
C2H1orf127	0	0.8742157	0.961570155	0	0	0	1.205855415	0	0	1.083212837
C2H1orf158	0	0	0	0	0	0	0	0	0	0
C2H1orf159	659.4961673	617.5510754	508.9398178	586.5791699	590.3040065	622.9951624	558.5558071	512.8086259	727.9687566	567.8884968
C2H1orf167	1.088345999	0	0	0	0	0.967676316	0	0	0	0
C2H1orf174	1232.732133	1367.45496	1149.722788	1062.139492	1171.554818	1206.785431	1630.768324	1206.317413	1038.726611	1353.274006
C2H1orf185	185.545258	175.5589861	216.9404049	331.6755894	211.2635278	91.13278594	37.9890115	77.7444876	156.5921198	82.83424914
C2H1orf210	0	0	0	0	0	0	0	0	0	0
C2H1orf216	642.3114906	556.04436	560.3025215	821.603419	457.9549003	374.6218499	407.2204331	349.2788029	554.4111511	439.7393221
C2H1orf228	53.39225114	23.99085677	50.9618446	125.7275158	37.4753819	88.70421085	58.94230781	95.1464594	132.7667611	113.6395642
C2H1orf50	973.7211717	1389.71895	1084.153098	991.2779473	1240.036221	1006.707929	1631.584482	1066.350719	1292.172974	1305.129283
C2H1orf94	2.173208943	0	0	0	0	2.907681704	0	0	0	0
C2H4orf3	5872.008265	5425.675877	6546.27236	5179.600355	5563.40315	4012.22069	4458.510147	5138.230552	4275.879739	4509.331578
C2H4orf33	134.0365991	198.751996	155.9860224	131.2841745	338.2002919	297.2373221	311.2420905	310.0586931	300.1507894	349.3468177
C2H4orf45	1.10296156	0	1.926198055	0.928715168	0.866188409	0.970865027	0	1.00958668	1.042407616	2.151987097
C2H4orf46	371.411357	338.5673044	546.3029409	466.2491414	380.9468138	215.8129707	186.5647262	271.3842839	274.0058304	267.4216182
C2H4orf51	5.487811096	3.532341936	1.940737906	5.59259791	3.487640408	2.901699331	3.633412289	3.016000173	3.119904142	2.136350311
C2H8orf58	48.09438337	166.4690431	13.86273564	100.1381832	12.05508279	17.28225413	54.16065998	20.57197323	18.38895072	18.22541352
C2H8orf74	0	0	0	0	0	0	0	0	0	0
C30H1orf100	0	0	0	0	0	0	0	0	0	0
C30H1orf115	0	0	0	0.935381987	0	0	0	0	5.238164172	0
C30H1orf53	852.2351796	698.9620589	656.6739188	946.6336271	675.3233889	893.4330588	940.6506676	706.0204838	1070.36144	899.0814
C31H6orf118	0	0	0	0	0	1.944394601	0	0	0	0
C31H6orf120	2203.012522	2196.375862	2446.465474	2469.534117	2169.281094	1264.435742	1359.612003	1488.327284	1158.437962	1679.454689
C3AR1	16.40883493	168.2986655	11.61501711	0	75.02539332	184.4876249	463.6225924	83.54356203	26.96169022	88.73447792
C3H16orf46	46.74882166	76.8619822	54.50785801	65.35035018	40.67841528	76.16193948	47.80652465	60.00403777	88.8520268	59.61194938
C3H16orf70	1142.382695	912.5341554	1224.900942	748.2403124	906.9180231	1361.766243	925.2039022	1329.592463	1010.002903	1062.644073
C3H16orf74	688.5476658	158.5815699	350.2981476	183.1125887	711.9498852	419.6297744	62.68604438	196.8234135	27.14116373	291.3024777
C3H16orf78	0	0	0	0	0	0	0	0	0	0
C3H16orf86	2.915426632	0	0	0	0	0	0	0	3.525989492	0
C3H16orf95	33.50503812	9.012540018	35.38023737	11.00376756	14.9355007	18.02534348	11.06441593	20.05265937	13.34579739	19.0298522
C3H4orf17	0	0	0	0	0	0	0	0	0	0
C3H4orf19	0	0	0	0	0	0	0	0	0	0
C3H4orf22	81.76511239	106.7023695	78.22777771	334.9378776	112.3586912	21.6128415	28.03236449	21.16262409	92.14440684	39.19526204
C3H4orf36	46.69974947	61.09520007	57.58846202	67.70522852	68.35655155	52.9469031	61.91686712	34.13356272	46.71485819	49.60392734
C3H4orf48	2452.809969	2952.227861	1931.745525	2238.669252	2678.682699	2779.94676	2962.59307	1964.211675	2066.722667	2567.806577
C3H4orf50	6.524138781	0	17.34181783	11.17985149	4.358843798	0	0	0	0	2.130425001
C4BPA	0	0	8.535343893	0	0.888709291	0	0	0	0	0
C4BPB	0	0	0	0	0	0	0	0	0	0
C4H7orf25	1172.636313	1269.562018	1271.666882	1304.267229	1210.278525	1466.790597	1533.892337	1395.339876	1676.488501	1425.356095
C4H7orf31	19.74641053	14.06465089	38.60778585	47.41898404	13.90556263	14.54714743	21.85868905	22.18036957	17.73782413	16.09775688
C4H7orf49	391.7467473	351.3481573	447.8408924	263.154364	261.8285432	387.2558667	411.1747037	432.9700233	380.761037	330.2405927
C4H7orf57	0	0.868405876	0	0	0	0.981299857	0	0	0	0
C4H7orf66	0	0	0	0	0	0	0	0	0	0
C5	1.088386744	2.634235278	0	0	1.734144176	0	0	0	0	0
C5AR1	1.101021028	19.25147322	5.817785664	2.80853135	20.12643505	29.03059414	135.8004937	25.57165994	184.8704729	50.37608066
C5AR2	174.9643798	250.724419	704.5206107	444.7413203	530.9652567	56.5800022	164.7299421	189.343065	1372.90779	428.0636772
C5H1orf105	3.275261492	2.657072179	2.896975538	8.345221655	0.87080787	0	0	2.020599163	1.038265328	3.212966736
C5H1orf112	199.4822285	237.0632228	155.954877	121.5592397	239.1140838	266.2526917	171.6574881	178.4836924	126.7906782	170.0725342
C5H1orf116	117.0942629	191.0474872	137.2914388	103.6031953	185.8830285	167.3182378	108.2719083	121.7766731	114.6759498	138.4721824
C5H1orf141	1.904657384	0.679786464	0	0	0	0	0	0	0.77325248	0
C5H1orf146	0	0	0	0	0	0	0	0	0	0
C5H1orf162	9.536171174	6.030144473	19.68510765	5.41328215	8.527041093	14.88155377	0	32.55509695	3.940689817	9.893745807
C5H1orf194	0	0	0	0	0.860789145	3.004928854	1.219046757	0	1.033558912	0
C5H1orf21	6239.796188	4525.275691	7431.973385	5977.517053	5868.332075	3349.242889	3792.061976	4594.351354	3548.976633	4629.764419
C5H1orf52	924.059082	1178.214275	866.7299756	814.4974365	968.0023316	968.9992527	1432.369004	949.6632493	919.5779238	1050.346936
C5H1orf54	5.498164963	7.845320363	5.669690038	2.780836634	0.865001926	3.952645065	9.409871098	2.014087159	0	6.694039019
C5H1orf56	4.407501123	0.872102018	2.87262769	0	0	9.836799061	1.195791554	4.021260868	0	6.447996561
C5H1orf61	0	0.458661833	0	1.162968342	1.087403844	0	1.527514033	0	5.954492115	0.921457222
C5H1orf68	0	0	0	0	0	0	0	0	0	0
C5H1orf74	192.8105491	99.47320201	213.9063072	118.1870755	125.0426251	184.1722185	95.82951332	201.1265043	191.4860029	146.0671942
C5H1orf87	0	0	0	0	0	0	0	0	0	0
C6	0	0	0	0	0	0	0	0	0	0
C6H12orf10	1149.064428	806.6635846	814.9125062	1109.533868	1036.935285	943.0589866	761.6387372	729.8308516	991.1434786	958.3411368
C6H12orf4	1147.932854	968.3890231	1035.625795	1092.034072	1053.207974	949.0951882	983.1862112	922.7018921	928.4937517	1040.922498
C6H12orf54	0	0	0	0	0	0	0	0	0	0
C6H12orf56	14.01260957	17.82369298	38.74833738	20.88149705	15.57969332	11.14537292	22.33630889	13.77936865	9.860174031	12.68790454
C6H12orf57	1862.425114	1757.052055	1936.376368	2122.93866	1917.264251	2155.765092	2398.173283	2156.111594	2404.109623	2491.677294
C6H12orf60	1.20790134	1.377770404	1.044972396	3.027146724	0	0	2.07299662	1.109735988	3.280340451	0
C6H12orf66	187.0934374	171.9651359	185.8389191	128.7338081	174.492645	218.3492901	233.124647	185.0274043	228.3141518	246.3713675
C6H12orf71	0	0	0	0	0	0	0	0	0	0
C6H12orf80	0	0	0	0	0	0	0	0	0	0
C6H2orf54	0	0	0	0	0	0	0	0	0	0
C7	102.2618438	62.51222652	76.87433878	116.5926563	55.89383656	196.3264304	129.4303285	229.864588	169.0282968	131.8769717
C7H11orf1	135.4296992	105.8696362	119.8631854	124.3614274	86.60957002	100.6271344	86.35165358	83.65336189	72.69711484	59.12347667
C7H11orf42	0	0	0.954982934	0	0	0.983191337	0	0	0	0
C7H11orf52	12.69005832	6.352676195	11.78286245	25.40875903	15.3523705	15.73249962	15.1871601	18.85905647	39.466517	18.31491018
C7H11orf53	0	0	0	0	0	0	0	0	0	0
C7H11orf54	476.1736193	358.8898779	597.9930303	648.3695903	533.185175	791.9823177	719.8439613	739.6879924	1061.513865	935.1434817
C7H11orf58	5975.516685	6874.01224	6606.132829	6870.756586	8137.602339	6484.112318	8252.44025	7152.670261	7905.109095	8062.589911
C7H11orf65	13.32711961	5.835193512	16.37162589	5.767995231	14.91625495	20.05703074	5.626827982	21.5227256	10.7572958	12.31835423
C7H11orf70	448.2771122	396.9570124	489.8933262	635.9460348	415.0140052	374.1035439	155.2338335	396.9499379	647.7553781	392.1549037
C7H11orf71	51.37427913	43.15252504	56.88757073	49.25624246	34.82943303	64.08281498	44.88024973	91.81843498	108.5596814	53.6660818
C7H11orf87	1.085582201	10.62692454	1.930489799	0.928106653	13.1061616	0	3.615690669	0	0	4.25492307
C7H11orf88	27.51952699	6.988256963	22.13383938	28.77908809	7.805067942	14.63410624	4.84795504	33.28396926	32.38918047	23.69907742
C7H19orf24	2885.543521	2465.429681	2268.328373	2556.979104	3160.878611	3668.128136	3894.192298	2407.106021	3200.783149	3812.547659
C7H19orf25	2512.74394	2048.193268	1746.307214	2342.913242	2031.945436	1952.839194	1886.756969	1619.946802	2178.274215	1959.744376
C7H19orf38	240.0943874	117.4292625	212.7495457	146.0958885	199.0393164	151.7896887	141.8604988	135.2345284	96.71233022	218.9226452
C7H19orf53	2040.428758	1907.3607	1462.172959	1746.662081	2520.661941	2618.689264	2778.81966	1906.701837	2425.890785	2905.490429
C7H19orf57	442.1657775	299.4369276	362.7333021	375.0837573	339.5215833	174.452157	160.0587739	179.7152847	217.197622	169.121076
C7H19orf66	681.1523498	1083.615533	591.346359	856.2809073	749.4919011	659.6506317	518.1711544	756.2645082	1352.055126	1157.944781
C7H19orf67	8.786802693	3.538800862	5.80549024	10.21391852	4.416521524	10.78799924	10.79261957	10.01581091	15.55405583	9.555132117
C7H19orf70	1424.377657	1540.777721	1321.702135	1457.880877	1848.924223	1832.241195	1907.770156	1473.68173	2221.030942	2185.857039
C7H19orf71	14.45462466	6.164237024	21.12595993	19.65952897	16.70403861	22.79618032	9.442415829	23.98012932	22.81864705	18.11981772
C8A	0	0	0	0	0	0	0	0	0	0
C8B	0	0	0	0	0	0	0	0	0	0
C8G	255.5485396	125.9283926	277.8951481	234.5262608	243.6994301	228.2134111	194.4007949	228.1670625	170.7434604	243.9027191
C8H12orf43	481.3027771	433.7421511	401.1893406	505.1375509	510.8294871	464.5086714	458.9288361	350.6225324	436.942512	452.3982088
C8H12orf49	1064.005019	880.5011402	957.5719731	1069.800478	956.6151035	877.2628922	1174.04545	788.0263846	972.2456494	1067.692419
C8H12orf65	148.0222135	156.1065206	121.8076604	122.9018577	125.3146326	154.9419188	146.7497967	151.9980431	153.8173443	160.4648497
C8H18orf21	967.2478436	860.5647757	1018.838064	1120.981113	1140.319441	948.1572371	1042.302319	912.8077257	1134.691965	957.548616
C8H18orf25	1338.224694	1551.654477	1597.858521	1551.871068	1515.19539	1772.975941	1856.669109	2147.951278	2818.463188	1732.520607
C8H18orf32	1489.542573	2032.455048	1812.195462	2002.214624	3109.101721	3909.017395	6973.626543	3406.509405	4475.982133	4716.218319
C8H18orf54	444.3165548	521.904044	388.3111037	808.041292	551.8657526	470.9971718	460.2038849	268.1590984	718.1139386	444.6153088
C8H18orf63	2.499215041	0	0	0	0.666715902	0	0	0	0	1.211971882
C8H18orf65	0	0	0	0	0	0	0	0	0	1.068083755
C8H22orf15	66.57969428	18.52347323	94.44139536	149.1947571	42.29541198	13.14948398	0	19.34318837	15.87867479	16.58769389
C8H22orf24	0	0	0.966660665	0.93176476	0.869677182	0	0	0	0	0
C8H22orf31	0	0	0.965782302	0	0	0	0	0	0	0
C8H22orf39	693.3703618	674.2768305	847.4816251	809.9516195	692.3581453	562.3809167	620.5584849	659.9546076	625.9221753	698.2599702
C9	0	0	0	0	0.869264236	0	0	0	0	2.144581157
C9H8orf33	1432.418235	1438.296623	1433.488998	1463.926523	1537.943995	1433.033287	1565.756583	1221.485116	1476.793167	1474.759793
C9H8orf34	1.098676567	0.886089474	1.930562769	0	1.750694215	0	0	0	1.031925917	3.185263075
C9H8orf37	1199.560244	1563.837303	1474.02392	1888.537072	1253.564228	888.0215976	1028.807583	1227.446695	1570.700555	1125.429474
C9H8orf46	14.63635495	14.98918229	6.913753734	19.12227344	19.48940772	9.534712397	3.340080769	3.596997451	3.723852363	2.870625362
C9H8orf59	641.4641027	773.9279472	610.3775529	636.9838635	988.3066738	952.3235873	1303.403941	734.0873905	906.6296271	1170.144147
C9H8orf82	820.6260708	723.7485205	881.4975375	949.5937763	805.3239142	902.3646206	766.3618838	699.2803714	852.0718571	885.0744238
C9H8orf88	0	0	0	0	0	0	0	0	0	0
C9H8orf89	20.72077052	7.507093309	13.40741542	37.14980862	5.551326541	8.22913173	3.86022059	15.05134075	18.76348546	4.397328068
CA1	0	0	0	0	0	0	3.650461986	1.009170626	0	0
CA10	0	0	0	0	0	0	0	0	0	0
CA11	64.69249967	49.60795503	154.9699543	161.0140648	105.5025122	33.18115979	31.28581261	84.96741178	48.49454847	90.54789036
CA12	5360.900165	6743.68196	1687.562769	3666.129377	1291.944421	24768.21338	20086.50049	10097.20325	15829.87203	7150.002142
CA13	952.2932191	1145.740315	1178.31327	790.1073653	1106.597089	1407.18294	1408.024966	1510.655838	729.8175052	1162.350475
CA14	0	0	0	0	0	0	0	0	0	0
CA2	628.4930791	1841.196471	507.2874692	350.2599046	1184.637708	2351.624294	3812.331603	2819.287852	1735.764705	2948.714354
CA3	94.34804285	58.70778051	46.40705674	95.73100931	27.59705986	28.81940259	34.1705822	5.048110895	7.294762531	18.49161306
CA4	34.11540641	83.98073085	33.49708685	102.905197	108.4426454	807.5095613	2828.374598	797.8452887	496.4505271	1378.669108
CA5A	40.5340892	66.83881827	33.31833226	43.56084866	23.23429959	28.49588097	51.2231072	54.11104588	108.4301646	29.90200621
CA5B	5229.711237	8335.776975	5556.788399	4466.394711	7283.731642	3664.554461	4732.561811	4251.620624	2637.33626	3523.910185
CA6	4.63784611	2.745903939	2.019701448	0	0	0	2.538597948	1.053084428	1.094561865	1.617600906
CA7	0	0	0	0	0	3.914423193	3.609513662	5.0424992	7.354190143	5.388538234
CA8	13.21613829	5.334564256	2.905771934	25.0288428	8.737743156	3.89781432	0	10.07746404	1.029666401	11.66117113
CA9	6956.640714	3426.882785	5500.03714	2349.061214	3175.529512	1359.564769	230.7946667	3150.99073	257.0581856	1546.834169
CAAP1	514.3764288	593.562363	537.8699131	590.5942233	488.6233569	397.3773594	336.7397981	408.6004437	427.1577492	376.4577382
CAB39	4874.960158	4514.134884	5028.942339	8363.299183	4499.226195	3745.867425	4427.292326	4870.440998	5560.345445	4283.467017
CAB39L	1061.306746	1119.429714	931.4282437	1705.604846	1307.787755	1255.69075	1247.219669	917.4543438	1406.605239	1178.382259
CABCOCO1	10.9200821	9.827341534	37.73252301	37.02131138	27.99014438	7.788829392	0	21.20237494	7.208978427	11.70976349
CABIN1	3773.262623	3744.214433	3693.833762	4449.881711	3437.607116	3625.856886	2838.440093	3987.679303	3920.308617	3315.376088
CABLES1	435.5031033	496.8870477	669.4733884	1233.882906	399.4404978	264.1408737	201.8300308	448.7031246	302.7957	269.917875
CABLES2	836.1802707	948.328661	723.4257905	684.612068	949.318514	1084.09284	1173.788016	1002.963982	780.0896619	882.79402
CABP1	304.7234365	150.1874479	179.8269215	91.56878322	81.56557182	199.5232444	85.92233381	419.1663978	1061.436929	279.314677
CABP2	7.745634786	0.87622109	6.708882249	9.306420328	0.875693219	1.974394038	4.772900214	3.010346196	6.243344747	3.220878509
CABP4	0	0	0	0	0	0	0	0	0	0
CABP5	0	0	0	0	0	2.916591902	0	0	0	0
CABP7	0	0	0	0	0	0	1.200421663	2.023484524	1.05657449	1.07768189
CABS1	0	0	0	0	0	0	0	0	0	0
CABYR	194.4020976	181.4089254	194.6164608	160.0434145	225.7248015	227.869377	268.702513	199.721141	290.2912068	227.3952355
CACFD1	2089.679633	2068.313305	1914.656835	2114.793188	1867.376498	2308.683525	2652.722673	2027.451765	1932.224454	2158.079865
CACHD1	641.8197721	659.8472608	382.6658311	263.5782869	906.376372	685.6058997	889.3742402	662.1787237	71.83011835	506.0704837
CACNA1A	318.884145	406.6218436	286.6655886	360.6500792	324.4617447	322.4932562	470.8020533	336.114032	403.0964142	408.7680275
CACNA1B	39.92487541	8.592595607	23.50920636	61.39276982	5.28480517	2.607915042	1.486010375	6.217318961	32.4177864	0.94652939
CACNA1C	1607.557279	801.8649536	2095.869239	1632.722078	833.9705384	588.805918	162.5178739	678.7852578	544.7669107	341.2243952
CACNA1D	4.892067914	1.473711319	11.66638499	0	2.648229723	6.270564373	3.996671028	12.21408355	1.338617883	8.112405716
CACNA1E	4.121297339	109.7488508	2.71557594	0	21.01675074	88.48395175	171.4084036	43.60995375	86.90584128	25.60561192
CACNA1F	0	0	0	0	0	0	0	0	0	0
CACNA1G	1002.24873	1453.619234	897.3675728	531.3226967	304.6154121	123.9486525	146.5183665	1425.603677	129.0084723	104.3445349
CACNA1H	2570.041249	283.3486333	3118.70309	3107.810459	309.6094851	6.877730277	23.72953777	53.92340867	71.13264221	49.89586869
CACNA1I	0	0	0	6.556780087	1.769523624	9.712131664	1.205296199	3.006365322	52.46609232	3.206806383
CACNA1S	0	0	0	0	0	0	0	0	0	0
CACNA2D1	3549.942781	3736.935036	3539.439669	4056.021152	3154.427382	2651.816408	2906.120843	2786.079717	2621.688862	2319.501982
CACNA2D2	21.72464885	14.75479204	16.35332723	30.64752323	19.1036433	12.7349945	3.647274631	2.031035991	13.80768626	3.193113403
CACNA2D3	46.94684597	93.37020212	31.77179953	4.634025927	65.92257279	8.823859165	0	10.91868645	1.059354496	4.332829065
CACNA2D4	7.636779367	4.381669566	4.843474547	6.529057833	3.487383961	3.872376262	0	5.029458339	11.5445932	3.20960409
CACNB1	296.4423148	206.198113	320.4977082	323.9323557	171.9652163	207.9188476	121.2280072	261.8935737	229.6074358	197.7335456
CACNB2	213.2280411	107.2231401	267.3214541	313.3696329	134.874018	169.6003391	27.42584379	112.5047074	99.551636	93.447402
CACNB3	2786.717023	3092.190571	2666.560901	3407.262393	2400.45257	2706.976396	2450.847335	2761.491791	2402.045666	2598.399497
CACNB4	9.64746209	2.023032214	11.93458743	11.79990278	8.781335523	5.42463182	5.213251939	47.05226864	15.60546188	13.29343586
CACNG1	0	0	0	0	0	0	0	0	0	0
CACNG2	0	0	0	0	0	0	0	0	0	0
CACNG3	0	0	0	0	0	0	0	0	0	0
CACNG4	46.01388598	44.32258415	33.69000007	32.60657184	47.97026175	17.58232967	18.05859945	11.09702678	6.315380491	35.48795867
CACNG5	2.191600688	1.749986307	0	0	0	4.863617913	3.614421126	0	1.048329527	1.071725476
CACNG6	0	0	0	0	0	0	0	0	0	0
CACNG7	5.472213965	15.7011684	44.23685918	36.39336154	19.25301109	11.71358712	3.600391908	66.50700134	21.03433542	61.23544905
CACNG8	0	0	0	0	0	0	0	0	3.125970132	2.161571826
CACTIN	2404.685639	2792.614898	2019.024485	1967.217328	2418.697398	2638.165416	2749.879809	2373.502467	2290.556575	2520.352424
CACUL1	2241.846772	2841.224398	2636.360666	2505.547237	2478.251174	2474.905776	2913.428227	2992.872505	2622.553516	2319.686573
CACYBP	4666.265104	5905.37982	4104.066342	4648.652621	5301.51705	4655.224842	4884.282576	3373.81409	4362.713261	4464.86647
CAD	1666.382647	1778.557473	1470.834687	1506.541026	1737.774743	2411.739566	1726.563286	1788.022493	1749.154914	1728.109154
CADM1	814.8226853	229.5969365	719.9572824	2001.241476	285.8442114	406.2801348	213.5645151	773.9331616	1196.158572	384.9106025
CADM2	0	0	0	0	0	0	0	0	0	0
CADM3	1460.532816	379.3278751	757.1555196	61.59252659	937.6967768	394.2305397	30.20809729	211.6801282	49.5026905	525.9503181
CADM4	490.58963	1417.544781	371.4993013	648.1731382	920.0568123	625.1414572	777.0621936	1087.894853	826.3635871	533.6595956
CADPS	202.6328385	258.346527	246.6127575	131.0684524	107.4670001	46.71138917	208.0867569	23.96805753	47.10745891	91.98800284
CADPS2	14.29960728	48.79778106	10.57131967	14.01956312	23.59076711	89.22165512	415.57652	47.41119781	106.7226427	156.5031959
[truncated: 27,197 more rows]
