# Supplementary material for: Exogenous interleukin-1 beta stimulation regulates equine tenocyte function and gene expression in three-dimensional culture which can be rescued by pharmacological inhibition of interleukin 1 receptor, but not nuclear factor kappa B, signaling
Source: Mol Cell Biochem. 2023 Jun 14;479(5):1059–78. doi: 10.1007/s11010-023-04779-z (PMC11116237; doi:10.1007/s11010-023-04779-z)
Supplement: Supplementary file 13 — Online Resource 6: GO-slim enrichment analysis for the 954 DE genes upregulated by IL-1ß Supplementary file13 (CSV 186 KB) [file 11010_2023_4779_MOESM13_ESM.csv]

PANTHER GO-Slim Biological Process	Equus caballus - REFLIST (20864)	upload_1 (740)	upload_1 (expected)	upload_1 (over/under)	Fold Enrichment	upload_1 (raw P-value)	FDR
inflammatory response (GO:0006954)	139	34	4.93	+	6.9	1.04E-16	2.31E-13
cell surface receptor signaling pathway (GO:0007166)	890	82	31.57	+	2.6	4.05E-14	4.50E-11
response to cytokine (GO:0034097)	161	31	5.71	+	5.43	6.30E-13	4.66E-10
signaling (GO:0023052)	2282	149	80.94	+	1.84	9.81E-13	5.44E-10
cell communication (GO:0007154)	2294	148	81.36	+	1.82	2.69E-12	9.96E-10
biological regulation (GO:0065007)	5429	281	192.55	+	1.46	2.65E-12	1.18E-09
response to organic substance (GO:0010033)	562	58	19.93	+	2.91	4.48E-12	1.42E-09
response to lipopolysaccharide (GO:0032496)	41	17	1.45	+	11.69	5.45E-12	1.51E-09
cellular response to lipopolysaccharide (GO:0071222)	37	16	1.31	+	12.19	1.39E-11	2.81E-09
cellular response to cytokine stimulus (GO:0071345)	148	28	5.25	+	5.33	1.20E-11	2.95E-09
response to molecule of bacterial origin (GO:0002237)	44	17	1.56	+	10.89	1.34E-11	2.99E-09
cytokine-mediated signaling pathway (GO:0019221)	139	27	4.93	+	5.48	1.64E-11	3.04E-09
cellular response to organic substance (GO:0071310)	460	50	16.32	+	3.06	2.66E-11	4.55E-09
defense response (GO:0006952)	325	41	11.53	+	3.56	2.89E-11	4.58E-09
cellular response to molecule of bacterial origin (GO:0071219)	40	16	1.42	+	11.28	3.55E-11	5.25E-09
cellular response to biotic stimulus (GO:0071216)	41	16	1.45	+	11	4.78E-11	6.63E-09
response to lipid (GO:0033993)	68	19	2.41	+	7.88	9.01E-11	1.18E-08
signal transduction (GO:0007165)	2116	134	75.05	+	1.79	1.25E-10	1.55E-08
cellular response to lipid (GO:0071396)	56	17	1.99	+	8.56	3.01E-10	3.52E-08
cellular response to chemical stimulus (GO:0070887)	596	56	21.14	+	2.65	3.79E-10	4.21E-08
response to chemical (GO:0042221)	829	68	29.4	+	2.31	8.28E-10	8.75E-08
biological_process (GO:0008150)	10692	461	379.22	+	1.22	2.98E-09	2.88E-07
Unclassified (UNCLASSIFIED)	10172	279	360.78	-	0.77	2.98E-09	3.01E-07
cell migration (GO:0016477)	278	33	9.86	+	3.35	9.78E-09	9.04E-07
response to oxygen-containing compound (GO:1901700)	170	25	6.03	+	4.15	1.48E-08	1.31E-06
regulation of biological quality (GO:0065008)	831	64	29.47	+	2.17	2.82E-08	2.41E-06
cellular response to stimulus (GO:0051716)	2567	144	91.05	+	1.58	5.08E-08	4.18E-06
biological process involved in interspecies interaction between organisms (GO:0044419)	290	32	10.29	+	3.11	7.70E-08	5.51E-06
response to other organism (GO:0051707)	290	32	10.29	+	3.11	7.70E-08	5.69E-06
response to biotic stimulus (GO:0009607)	291	32	10.32	+	3.1	8.27E-08	5.74E-06
positive regulation of molecular function (GO:0044093)	386	38	13.69	+	2.78	7.42E-08	5.88E-06
response to external biotic stimulus (GO:0043207)	290	32	10.29	+	3.11	7.70E-08	5.89E-06
regulation of biological process (GO:0050789)	4981	242	176.67	+	1.37	8.99E-08	6.05E-06
cellular response to oxygen-containing compound (GO:1901701)	149	22	5.28	+	4.16	1.01E-07	6.60E-06
regulation of molecular function (GO:0065009)	730	57	25.89	+	2.2	1.14E-07	7.05E-06
response to stimulus (GO:0050896)	3091	165	109.63	+	1.51	1.11E-07	7.06E-06
cellular process (GO:0009987)	9726	417	344.96	+	1.21	2.15E-07	1.29E-05
cell motility (GO:0048870)	323	33	11.46	+	2.88	2.48E-07	1.41E-05
localization of cell (GO:0051674)	323	33	11.46	+	2.88	2.48E-07	1.45E-05
response to external stimulus (GO:0009605)	527	44	18.69	+	2.35	5.64E-07	3.13E-05
regulation of cell population proliferation (GO:0042127)	155	21	5.5	+	3.82	7.03E-07	3.81E-05
homeostatic process (GO:0042592)	329	32	11.67	+	2.74	1.01E-06	5.33E-05
chemical homeostasis (GO:0048878)	285	29	10.11	+	2.87	1.42E-06	7.32E-05
regulation of cellular process (GO:0050794)	4773	227	169.29	+	1.34	1.58E-06	7.95E-05
ion homeostasis (GO:0050801)	233	25	8.26	+	3.03	3.18E-06	1.57E-04
immune system process (GO:0002376)	629	47	22.31	+	2.11	4.53E-06	2.19E-04
cation homeostasis (GO:0055080)	223	24	7.91	+	3.03	4.76E-06	2.25E-04
regulation of catalytic activity (GO:0050790)	574	44	20.36	+	2.16	4.95E-06	2.29E-04
inorganic ion homeostasis (GO:0098771)	224	24	7.94	+	3.02	5.10E-06	2.31E-04
positive regulation of NF-kappaB transcription factor activity (GO:0051092)	71	13	2.52	+	5.16	5.35E-06	2.38E-04
metal ion homeostasis (GO:0055065)	194	22	6.88	+	3.2	5.51E-06	2.40E-04
cell population proliferation (GO:0008283)	180	21	6.38	+	3.29	6.02E-06	2.57E-04
response to stress (GO:0006950)	855	58	30.32	+	1.91	6.28E-06	2.63E-04
antimicrobial humoral immune response mediated by antimicrobial peptide (GO:0061844)	23	8	0.82	+	9.81	7.15E-06	2.94E-04
leukocyte migration (GO:0050900)	74	13	2.62	+	4.95	7.96E-06	3.21E-04
positive regulation of cell population proliferation (GO:0008284)	87	14	3.09	+	4.54	8.82E-06	3.50E-04
neutrophil migration (GO:1990266)	42	10	1.49	+	6.71	9.00E-06	3.50E-04
response to bacterium (GO:0009617)	171	20	6.06	+	3.3	9.64E-06	3.69E-04
external encapsulating structure organization (GO:0045229)	78	13	2.77	+	4.7	1.32E-05	4.87E-04
extracellular matrix organization (GO:0030198)	78	13	2.77	+	4.7	1.32E-05	4.95E-04
extracellular structure organization (GO:0043062)	79	13	2.8	+	4.64	1.48E-05	5.40E-04
leukocyte chemotaxis (GO:0030595)	56	11	1.99	+	5.54	1.58E-05	5.66E-04
granulocyte chemotaxis (GO:0071621)	46	10	1.63	+	6.13	1.79E-05	6.31E-04
myeloid leukocyte migration (GO:0097529)	57	11	2.02	+	5.44	1.83E-05	6.34E-04
locomotion (GO:0040011)	398	33	14.12	+	2.34	2.01E-05	6.85E-04
positive regulation of biological process (GO:0048518)	1308	77	46.39	+	1.66	2.42E-05	8.15E-04
RNA processing (GO:0006396)	465	2	16.49	-	0.12	2.54E-05	8.40E-04
positive regulation of DNA-binding transcription factor activity (GO:0051091)	84	13	2.98	+	4.36	2.65E-05	8.65E-04
developmental process (GO:0032502)	1309	77	46.43	+	1.66	3.27E-05	1.05E-03
granulocyte migration (GO:0097530)	50	10	1.77	+	5.64	3.35E-05	1.06E-03
intracellular signal transduction (GO:0035556)	825	53	29.26	+	1.81	6.14E-05	1.89E-03
transition metal ion homeostasis (GO:0055076)	43	9	1.53	+	5.9	6.07E-05	1.90E-03
regulation of DNA-binding transcription factor activity (GO:0051090)	94	13	3.33	+	3.9	7.53E-05	2.29E-03
anatomical structure development (GO:0048856)	1163	68	41.25	+	1.65	9.77E-05	2.93E-03
antimicrobial humoral response (GO:0019730)	47	9	1.67	+	5.4	1.11E-04	3.28E-03
regulation of GTPase activity (GO:0043087)	146	16	5.18	+	3.09	1.46E-04	4.28E-03
regulation of multicellular organismal development (GO:2000026)	131	15	4.65	+	3.23	1.51E-04	4.30E-03
cell chemotaxis (GO:0060326)	74	11	2.62	+	4.19	1.50E-04	4.33E-03
cell differentiation (GO:0030154)	805	51	28.55	+	1.79	1.57E-04	4.41E-03
cellular developmental process (GO:0048869)	808	51	28.66	+	1.78	1.61E-04	4.48E-03
cellular metal ion homeostasis (GO:0006875)	168	17	5.96	+	2.85	2.21E-04	6.06E-03
positive regulation of catalytic activity (GO:0043085)	289	24	10.25	+	2.34	2.33E-04	6.30E-03
regulation of signaling (GO:0023051)	766	48	27.17	+	1.77	2.51E-04	6.40E-03
regulation of cell communication (GO:0010646)	765	48	27.13	+	1.77	2.47E-04	6.45E-03
regulation of multicellular organismal process (GO:0051239)	271	23	9.61	+	2.39	2.50E-04	6.45E-03
negative regulation of response to stimulus (GO:0048585)	248	22	8.8	+	2.5	2.43E-04	6.51E-03
I-kappaB kinase/NF-kappaB signaling (GO:0007249)	53	9	1.88	+	4.79	2.47E-04	6.53E-03
cellular chemical homeostasis (GO:0055082)	205	19	7.27	+	2.61	2.73E-04	6.74E-03
response to interleukin-1 (GO:0070555)	31	7	1.1	+	6.37	2.69E-04	6.78E-03
positive regulation of hydrolase activity (GO:0051345)	188	18	6.67	+	2.7	2.73E-04	6.81E-03
regulation of leukocyte proliferation (GO:0070663)	32	7	1.13	+	6.17	3.18E-04	7.35E-03
regulation of mononuclear cell proliferation (GO:0032944)	32	7	1.13	+	6.17	3.18E-04	7.43E-03
positive regulation of GTPase activity (GO:0043547)	125	14	4.43	+	3.16	3.05E-04	7.44E-03
cellular cation homeostasis (GO:0030003)	191	18	6.77	+	2.66	3.26E-04	7.46E-03
regulation of lymphocyte proliferation (GO:0050670)	32	7	1.13	+	6.17	3.18E-04	7.50E-03
regulation of neurotransmitter levels (GO:0001505)	55	9	1.95	+	4.61	3.15E-04	7.53E-03
divalent inorganic cation homeostasis (GO:0072507)	141	15	5	+	3	3.13E-04	7.55E-03
cellular homeostasis (GO:0019725)	235	21	8.33	+	2.52	3.38E-04	7.66E-03
cellular ion homeostasis (GO:0006873)	193	18	6.85	+	2.63	3.66E-04	8.20E-03
positive regulation of gene expression (GO:0010628)	114	13	4.04	+	3.22	4.23E-04	9.40E-03
immune response (GO:0006955)	475	33	16.85	+	1.96	4.61E-04	1.01E-02
endothelial cell migration (GO:0043542)	15	5	0.53	+	9.4	4.70E-04	1.02E-02
positive regulation of macromolecule metabolic process (GO:0010604)	597	39	21.17	+	1.84	5.15E-04	1.11E-02
regulation of signal transduction (GO:0009966)	689	43	24.44	+	1.76	5.87E-04	1.25E-02
positive regulation of cellular process (GO:0048522)	1173	65	41.6	+	1.56	6.73E-04	1.38E-02
iron ion homeostasis (GO:0055072)	26	6	0.92	+	6.51	6.69E-04	1.39E-02
localization (GO:0051179)	2382	116	84.48	+	1.37	6.67E-04	1.40E-02
cellular divalent inorganic cation homeostasis (GO:0072503)	136	14	4.82	+	2.9	6.61E-04	1.40E-02
ribonucleoprotein complex biogenesis (GO:0022613)	230	0	8.16	-	< 0.01	6.97E-04	1.42E-02
ameboidal-type cell migration (GO:0001667)	50	8	1.77	+	4.51	7.70E-04	1.55E-02
T cell proliferation (GO:0042098)	27	6	0.96	+	6.27	7.95E-04	1.58E-02
regulation of T cell proliferation (GO:0042129)	27	6	0.96	+	6.27	7.95E-04	1.59E-02
system development (GO:0048731)	826	49	29.3	+	1.67	8.14E-04	1.60E-02
regulation of intracellular signal transduction (GO:1902531)	413	29	14.65	+	1.98	8.31E-04	1.62E-02
regulation of response to stimulus (GO:0048583)	934	54	33.13	+	1.63	8.44E-04	1.63E-02
lipid catabolic process (GO:0016042)	79	10	2.8	+	3.57	9.28E-04	1.78E-02
cellular component biogenesis (GO:0044085)	989	17	35.08	-	0.48	9.71E-04	1.84E-02
positive regulation of cytosolic calcium ion concentration (GO:0007204)	67	9	2.38	+	3.79	1.13E-03	2.13E-02
response to endogenous stimulus (GO:0009719)	250	20	8.87	+	2.26	1.15E-03	2.15E-02
cellular response to tumor necrosis factor (GO:0071356)	41	7	1.45	+	4.81	1.17E-03	2.16E-02
regulation of hydrolase activity (GO:0051336)	286	22	10.14	+	2.17	1.25E-03	2.28E-02
response to tumor necrosis factor (GO:0034612)	42	7	1.49	+	4.7	1.32E-03	2.40E-02
regulation of cell adhesion (GO:0030155)	85	10	3.01	+	3.32	1.54E-03	2.75E-02
multicellular organism development (GO:0007275)	922	52	32.7	+	1.59	1.52E-03	2.75E-02
negative regulation of response to external stimulus (GO:0032102)	44	7	1.56	+	4.49	1.68E-03	2.98E-02
second-messenger-mediated signaling (GO:0019932)	220	18	7.8	+	2.31	1.72E-03	3.04E-02
icosanoid biosynthetic process (GO:0046456)	12	4	0.43	+	9.4	1.79E-03	3.13E-02
positive regulation of cell migration (GO:0030335)	59	8	2.09	+	3.82	2.00E-03	3.47E-02
cellular lipid catabolic process (GO:0044242)	74	9	2.62	+	3.43	2.12E-03	3.64E-02
regulation of cell-cell adhesion (GO:0022407)	60	8	2.13	+	3.76	2.20E-03	3.67E-02
ncRNA processing (GO:0034470)	191	0	6.77	-	< 0.01	2.17E-03	3.68E-02
cellular calcium ion homeostasis (GO:0006874)	122	12	4.33	+	2.77	2.22E-03	3.69E-02
animal organ development (GO:0048513)	381	26	13.51	+	1.92	2.24E-03	3.69E-02
regulation of response to external stimulus (GO:0032101)	90	10	3.19	+	3.13	2.26E-03	3.69E-02
catabolic process (GO:0009056)	887	50	31.46	+	1.59	2.28E-03	3.69E-02
leukocyte cell-cell adhesion (GO:0007159)	60	8	2.13	+	3.76	2.20E-03	3.70E-02
positive regulation of metabolic process (GO:0009893)	670	40	23.76	+	1.68	2.17E-03	3.70E-02
biological adhesion (GO:0022610)	357	25	12.66	+	1.97	2.41E-03	3.86E-02
cell adhesion (GO:0007155)	357	25	12.66	+	1.97	2.41E-03	3.88E-02
calcium ion homeostasis (GO:0055074)	124	12	4.4	+	2.73	2.52E-03	3.99E-02
positive regulation of T cell proliferation (GO:0042102)	14	4	0.5	+	8.06	2.85E-03	4.48E-02
positive regulation of cell motility (GO:2000147)	63	8	2.23	+	3.58	2.90E-03	4.53E-02
enzyme linked receptor protein signaling pathway (GO:0007167)	304	22	10.78	+	2.04	2.93E-03	4.54E-02
regulation of lymphocyte activation (GO:0051249)	94	10	3.33	+	3	3.02E-03	4.65E-02
multicellular organismal process (GO:0032501)	1492	75	52.92	+	1.42	3.06E-03	4.68E-02
regulation of cell migration (GO:0030334)	111	11	3.94	+	2.79	3.17E-03	4.72E-02
positive regulation of locomotion (GO:0040017)	64	8	2.27	+	3.52	3.16E-03	4.74E-02
negative regulation of multicellular organismal process (GO:0051241)	64	8	2.27	+	3.52	3.16E-03	4.78E-02
positive regulation of cellular component movement (GO:0051272)	64	8	2.27	+	3.52	3.16E-03	4.81E-02
leukocyte proliferation (GO:0070661)	51	7	1.81	+	3.87	3.55E-03	5.18E-02
movement of cell or subcellular component (GO:0006928)	644	38	22.84	+	1.66	3.59E-03	5.20E-02
lymphocyte proliferation (GO:0046651)	51	7	1.81	+	3.87	3.55E-03	5.21E-02
mononuclear cell proliferation (GO:0032943)	51	7	1.81	+	3.87	3.55E-03	5.25E-02
lipid metabolic process (GO:0006629)	428	28	15.18	+	1.84	3.71E-03	5.35E-02
ncRNA metabolic process (GO:0034660)	240	1	8.51	-	0.12	3.77E-03	5.41E-02
unsaturated fatty acid biosynthetic process (GO:0006636)	7	3	0.25	+	12.08	4.01E-03	5.71E-02
regulation of I-kappaB kinase/NF-kappaB signaling (GO:0043122)	39	6	1.38	+	4.34	4.13E-03	5.84E-02
chemotaxis (GO:0006935)	181	15	6.42	+	2.34	4.22E-03	5.89E-02
regulation of cytosolic calcium ion concentration (GO:0051480)	83	9	2.94	+	3.06	4.27E-03	5.92E-02
taxis (GO:0042330)	181	15	6.42	+	2.34	4.22E-03	5.93E-02
regulation of leukocyte cell-cell adhesion (GO:1903037)	54	7	1.92	+	3.65	4.71E-03	6.50E-02
positive regulation of multicellular organismal process (GO:0051240)	101	10	3.58	+	2.79	4.82E-03	6.56E-02
regulation of cell motility (GO:2000145)	118	11	4.19	+	2.63	4.85E-03	6.57E-02
signal release (GO:0023061)	69	8	2.45	+	3.27	4.79E-03	6.57E-02
ribosome biogenesis (GO:0042254)	174	0	6.17	-	< 0.01	5.00E-03	6.73E-02
regulation of locomotion (GO:0040012)	119	11	4.22	+	2.61	5.14E-03	6.87E-02
positive regulation of signaling (GO:0023056)	276	20	9.79	+	2.04	5.26E-03	6.96E-02
positive regulation of cell communication (GO:0010647)	276	20	9.79	+	2.04	5.26E-03	7.00E-02
prostaglandin metabolic process (GO:0006693)	8	3	0.28	+	10.57	5.37E-03	7.02E-02
intracellular sterol transport (GO:0032366)	8	3	0.28	+	10.57	5.37E-03	7.06E-02
regulation of leukocyte activation (GO:0002694)	103	10	3.65	+	2.74	5.46E-03	7.09E-02
regulation of T cell activation (GO:0050863)	56	7	1.99	+	3.52	5.63E-03	7.27E-02
regulation of cell activation (GO:0050865)	104	10	3.69	+	2.71	5.81E-03	7.41E-02
negative regulation of signal transduction (GO:0009968)	191	15	6.77	+	2.21	5.78E-03	7.41E-02
positive regulation of signal transduction (GO:0009967)	250	18	8.87	+	2.03	6.16E-03	7.72E-02
regulation of cellular component movement (GO:0051270)	122	11	4.33	+	2.54	6.09E-03	7.73E-02
cell fate commitment (GO:0045165)	57	7	2.02	+	3.46	6.14E-03	7.75E-02
positive regulation of I-kappaB kinase/NF-kappaB signaling (GO:0043123)	30	5	1.06	+	4.7	6.44E-03	8.03E-02
regulation of developmental process (GO:0050793)	230	17	8.16	+	2.08	6.90E-03	8.52E-02
phosphatidylcholine metabolic process (GO:0046470)	9	3	0.32	+	9.4	6.99E-03	8.52E-02
humoral immune response (GO:0006959)	107	10	3.8	+	2.64	6.96E-03	8.53E-02
central nervous system development (GO:0007417)	90	9	3.19	+	2.82	6.90E-03	8.55E-02
transmembrane receptor protein tyrosine kinase signaling pathway (GO:0007169)	198	15	7.02	+	2.14	7.39E-03	8.77E-02
negative regulation of cell communication (GO:0010648)	198	15	7.02	+	2.14	7.39E-03	8.82E-02
sensory perception of chemical stimulus (GO:0007606)	161	0	5.71	-	< 0.01	7.28E-03	8.83E-02
adenylate cyclase-activating G protein-coupled receptor signaling pathway (GO:0007189)	91	9	3.23	+	2.79	7.36E-03	8.83E-02
activation of adenylate cyclase activity (GO:0007190)	91	9	3.23	+	2.79	7.36E-03	8.87E-02
negative regulation of signaling (GO:0023057)	199	15	7.06	+	2.13	7.66E-03	9.04E-02
protein phosphorylation (GO:0006468)	418	26	14.83	+	1.75	7.83E-03	9.15E-02
mRNA processing (GO:0006397)	217	1	7.7	-	0.13	7.82E-03	9.18E-02
cellular transition metal ion homeostasis (GO:0046916)	32	5	1.13	+	4.41	8.18E-03	9.51E-02
cellular response to endogenous stimulus (GO:0071495)	238	17	8.44	+	2.01	8.41E-03	9.72E-02
NIK/NF-kappaB signaling (GO:0038061)	10	3	0.35	+	8.46	8.85E-03	1.01E-01
intracellular lipid transport (GO:0032365)	10	3	0.35	+	8.46	8.85E-03	1.02E-01
positive regulation of intracellular signal transduction (GO:1902533)	160	13	5.67	+	2.29	9.08E-03	1.03E-01
lymphocyte migration (GO:0072676)	33	5	1.17	+	4.27	9.16E-03	1.04E-01
cyclic-nucleotide-mediated signaling (GO:0019935)	161	13	5.71	+	2.28	9.32E-03	1.05E-01
regulation of cell differentiation (GO:0045595)	131	11	4.65	+	2.37	9.79E-03	1.10E-01
apoptotic signaling pathway (GO:0097190)	79	8	2.8	+	2.86	9.90E-03	1.10E-01
cell activation (GO:0001775)	164	13	5.82	+	2.23	1.01E-02	1.13E-01
cellular component assembly (GO:0022607)	859	17	30.47	-	0.56	1.03E-02	1.14E-01
cell death (GO:0008219)	225	16	7.98	+	2	1.12E-02	1.23E-01
G protein-coupled receptor signaling pathway (GO:0007186)	513	30	18.19	+	1.65	1.13E-02	1.24E-01
cellular response to growth factor stimulus (GO:0071363)	143	12	5.07	+	2.37	1.16E-02	1.26E-01
response to growth factor (GO:0070848)	143	12	5.07	+	2.37	1.16E-02	1.26E-01
microtubule cytoskeleton organization (GO:0000226)	357	4	12.66	-	0.32	1.19E-02	1.28E-01
innate immune response (GO:0045087)	146	12	5.18	+	2.32	1.23E-02	1.32E-01
cell-cell adhesion (GO:0098609)	203	15	7.2	+	2.08	1.26E-02	1.34E-01
negative regulation of cell adhesion (GO:0007162)	36	5	1.28	+	3.92	1.26E-02	1.34E-01
nervous system development (GO:0007399)	481	28	17.06	+	1.64	1.32E-02	1.40E-01
neuromuscular junction development (GO:0007528)	12	3	0.43	+	7.05	1.34E-02	1.41E-01
immune system development (GO:0002520)	84	8	2.98	+	2.69	1.36E-02	1.42E-01
neurotransmitter transport (GO:0006836)	52	6	1.84	+	3.25	1.41E-02	1.47E-01
cell-cell signaling (GO:0007267)	397	24	14.08	+	1.7	1.42E-02	1.48E-01
negative regulation of lymphocyte activation (GO:0051250)	24	4	0.85	+	4.7	1.45E-02	1.49E-01
microtubule-based process (GO:0007017)	468	7	16.6	-	0.42	1.46E-02	1.49E-01
defense response to other organism (GO:0098542)	211	15	7.48	+	2	1.47E-02	1.50E-01
icosanoid metabolic process (GO:0006690)	24	4	0.85	+	4.7	1.45E-02	1.50E-01
regulation of macromolecule metabolic process (GO:0060255)	2446	109	86.75	+	1.26	1.49E-02	1.51E-01
organic acid biosynthetic process (GO:0016053)	86	8	3.05	+	2.62	1.53E-02	1.53E-01
carboxylic acid biosynthetic process (GO:0046394)	86	8	3.05	+	2.62	1.53E-02	1.54E-01
organic hydroxy compound transport (GO:0015850)	53	6	1.88	+	3.19	1.53E-02	1.54E-01
mRNA metabolic process (GO:0016071)	302	3	10.71	-	0.28	1.57E-02	1.56E-01
glutathione metabolic process (GO:0006749)	25	4	0.89	+	4.51	1.64E-02	1.63E-01
sensory perception (GO:0007600)	199	1	7.06	-	0.14	1.66E-02	1.64E-01
regulation of lyase activity (GO:0051339)	134	11	4.75	+	2.31	1.76E-02	1.72E-01
secretion (GO:0046903)	159	12	5.64	+	2.13	1.75E-02	1.72E-01
regulation of cyclase activity (GO:0031279)	134	11	4.75	+	2.31	1.76E-02	1.72E-01
negative regulation of cell activation (GO:0050866)	26	4	0.92	+	4.34	1.84E-02	1.74E-01
positive regulation of T cell activation (GO:0050870)	40	5	1.42	+	3.52	1.83E-02	1.75E-01
negative regulation of leukocyte activation (GO:0002695)	26	4	0.92	+	4.34	1.84E-02	1.75E-01
positive regulation of leukocyte cell-cell adhesion (GO:1903039)	40	5	1.42	+	3.52	1.83E-02	1.76E-01
cell-cell signaling by wnt (GO:0198738)	107	9	3.8	+	2.37	1.83E-02	1.76E-01
regulation of anatomical structure size (GO:0090066)	107	9	3.8	+	2.37	1.83E-02	1.77E-01
regulation of localization (GO:0032879)	383	23	13.58	+	1.69	1.82E-02	1.77E-01
positive regulation of secretion by cell (GO:1903532)	14	3	0.5	+	6.04	1.90E-02	1.78E-01
positive regulation of secretion (GO:0051047)	14	3	0.5	+	6.04	1.90E-02	1.79E-01
negative regulation of cell death (GO:0060548)	73	7	2.59	+	2.7	1.97E-02	1.83E-01
carbohydrate metabolic process (GO:0005975)	140	11	4.97	+	2.22	2.01E-02	1.84E-01
positive regulation of cell-cell adhesion (GO:0022409)	41	5	1.45	+	3.44	2.00E-02	1.84E-01
cellular catabolic process (GO:0044248)	794	41	28.16	+	1.46	1.97E-02	1.84E-01
regulation of metabolic process (GO:0019222)	2569	113	91.12	+	1.24	1.99E-02	1.84E-01
regulation of anatomical structure morphogenesis (GO:0022603)	109	9	3.87	+	2.33	2.02E-02	1.84E-01
negative regulation of cell population proliferation (GO:0008285)	41	5	1.45	+	3.44	2.00E-02	1.84E-01
developmental growth (GO:0048589)	74	7	2.62	+	2.67	2.10E-02	1.90E-01
apoptotic process (GO:0006915)	201	14	7.13	+	1.96	2.12E-02	1.91E-01
organelle assembly (GO:0070925)	330	4	11.7	-	0.34	2.14E-02	1.92E-01
mononuclear cell migration (GO:0071674)	42	5	1.49	+	3.36	2.18E-02	1.95E-01
regulation of secretion by cell (GO:1903530)	75	7	2.66	+	2.63	2.23E-02	1.96E-01
regulation of nervous system development (GO:0051960)	75	7	2.66	+	2.63	2.23E-02	1.97E-01
behavior (GO:0007610)	15	3	0.53	+	5.64	2.22E-02	1.98E-01
glycerophospholipid catabolic process (GO:0046475)	15	3	0.53	+	5.64	2.22E-02	1.98E-01
signal release from synapse (GO:0099643)	43	5	1.53	+	3.28	2.37E-02	2.03E-01
regulation of axonogenesis (GO:0050770)	43	5	1.53	+	3.28	2.37E-02	2.04E-01
neurotransmitter secretion (GO:0007269)	43	5	1.53	+	3.28	2.37E-02	2.04E-01
cellular modified amino acid metabolic process (GO:0006575)	59	6	2.09	+	2.87	2.36E-02	2.05E-01
regulation of neurogenesis (GO:0050767)	59	6	2.09	+	2.87	2.36E-02	2.06E-01
positive regulation of lymphocyte activation (GO:0051251)	76	7	2.7	+	2.6	2.36E-02	2.07E-01
regulation of secretion (GO:0051046)	76	7	2.7	+	2.6	2.36E-02	2.07E-01
phosphate-containing compound metabolic process (GO:0006796)	940	47	33.34	+	1.41	2.45E-02	2.09E-01
tissue development (GO:0009888)	148	11	5.25	+	2.1	2.50E-02	2.11E-01
anatomical structure morphogenesis (GO:0009653)	480	27	17.02	+	1.59	2.50E-02	2.11E-01
phosphorus metabolic process (GO:0006793)	944	47	33.48	+	1.4	2.49E-02	2.11E-01
programmed cell death (GO:0012501)	208	14	7.38	+	1.9	2.49E-02	2.12E-01
regulation of cell growth (GO:0001558)	29	4	1.03	+	3.89	2.54E-02	2.13E-01
T cell differentiation (GO:0030217)	16	3	0.57	+	5.29	2.58E-02	2.13E-01
negative regulation of immune system process (GO:0002683)	44	5	1.56	+	3.2	2.56E-02	2.14E-01
negative regulation of T cell proliferation (GO:0042130)	16	3	0.57	+	5.29	2.58E-02	2.14E-01
regulation of protein kinase activity (GO:0045859)	96	8	3.4	+	2.35	2.65E-02	2.16E-01
leukocyte activation (GO:0045321)	150	11	5.32	+	2.07	2.66E-02	2.16E-01
generation of neurons (GO:0048699)	334	20	11.85	+	1.69	2.64E-02	2.16E-01
positive regulation of nitrogen compound metabolic process (GO:0051173)	547	30	19.4	+	1.55	2.64E-02	2.17E-01
adenylate cyclase-modulating G protein-coupled receptor signaling pathway (GO:0007188)	125	10	4.43	+	2.26	2.68E-02	2.17E-01
tube morphogenesis (GO:0035239)	61	6	2.16	+	2.77	2.70E-02	2.17E-01
organelle organization (GO:0006996)	1784	46	63.27	-	0.73	2.63E-02	2.17E-01
vasculature development (GO:0001944)	61	6	2.16	+	2.77	2.70E-02	2.18E-01
regulation of immune system process (GO:0002682)	293	18	10.39	+	1.73	2.73E-02	2.19E-01
protein localization to organelle (GO:0033365)	357	5	12.66	-	0.39	2.76E-02	2.20E-01
cytoskeleton organization (GO:0007010)	704	14	24.97	-	0.56	2.76E-02	2.20E-01
synaptic vesicle exocytosis (GO:0016079)	30	4	1.06	+	3.76	2.80E-02	2.22E-01
monocarboxylic acid transport (GO:0015718)	30	4	1.06	+	3.76	2.80E-02	2.22E-01
growth (GO:0040007)	80	7	2.84	+	2.47	2.97E-02	2.26E-01
negative regulation of apoptotic process (GO:0043066)	62	6	2.2	+	2.73	2.88E-02	2.27E-01
hematopoietic or lymphoid organ development (GO:0048534)	80	7	2.84	+	2.47	2.97E-02	2.27E-01
regulation of cAMP-mediated signaling (GO:0043949)	130	10	4.61	+	2.17	2.99E-02	2.27E-01
hemopoiesis (GO:0030097)	80	7	2.84	+	2.47	2.97E-02	2.28E-01
negative regulation of inflammatory response (GO:0050728)	17	3	0.6	+	4.98	2.96E-02	2.28E-01
sterol transport (GO:0015918)	17	3	0.6	+	4.98	2.96E-02	2.29E-01
phosphorylation (GO:0016310)	509	28	18.05	+	1.55	2.94E-02	2.29E-01
regulation of adenylate cyclase activity (GO:0045761)	129	10	4.58	+	2.19	2.92E-02	2.29E-01
neurogenesis (GO:0022008)	352	21	12.48	+	1.68	2.93E-02	2.29E-01
smoothened signaling pathway (GO:0007224)	17	3	0.6	+	4.98	2.96E-02	2.29E-01
negative regulation of programmed cell death (GO:0043069)	63	6	2.23	+	2.69	3.07E-02	2.32E-01
secretion by cell (GO:0032940)	155	11	5.5	+	2	3.10E-02	2.34E-01
positive regulation of cell activation (GO:0050867)	81	7	2.87	+	2.44	3.13E-02	2.35E-01
positive regulation of leukocyte activation (GO:0002696)	81	7	2.87	+	2.44	3.13E-02	2.36E-01
response to hormone (GO:0009725)	100	8	3.55	+	2.26	3.22E-02	2.40E-01
metal ion transport (GO:0030001)	316	19	11.21	+	1.7	3.22E-02	2.41E-01
regulation of gene expression (GO:0010468)	2032	90	72.07	+	1.25	3.25E-02	2.41E-01
regulation of inflammatory response (GO:0050727)	32	4	1.13	+	3.52	3.38E-02	2.43E-01
developmental growth involved in morphogenesis (GO:0060560)	32	4	1.13	+	3.52	3.38E-02	2.44E-01
cAMP-mediated signaling (GO:0019933)	135	10	4.79	+	2.09	3.40E-02	2.44E-01
cellular iron ion homeostasis (GO:0006879)	18	3	0.64	+	4.7	3.36E-02	2.44E-01
cellular lipid metabolic process (GO:0044255)	366	21	12.98	+	1.62	3.42E-02	2.44E-01
developmental cell growth (GO:0048588)	32	4	1.13	+	3.52	3.38E-02	2.44E-01
response to decreased oxygen levels (GO:0036293)	18	3	0.64	+	4.7	3.36E-02	2.45E-01
regulation of MAP kinase activity (GO:0043405)	18	3	0.64	+	4.7	3.36E-02	2.46E-01
organic substance catabolic process (GO:1901575)	744	38	26.39	+	1.44	3.45E-02	2.46E-01
phospholipid catabolic process (GO:0009395)	18	3	0.64	+	4.7	3.36E-02	2.46E-01
rRNA processing (GO:0006364)	111	0	3.94	-	< 0.01	3.47E-02	2.46E-01
response to hypoxia (GO:0001666)	18	3	0.64	+	4.7	3.36E-02	2.47E-01
peptidyl-threonine phosphorylation (GO:0018107)	18	3	0.64	+	4.7	3.36E-02	2.48E-01
positive regulation of response to stimulus (GO:0048584)	422	24	14.97	+	1.6	3.36E-02	2.49E-01
tissue remodeling (GO:0048771)	7	2	0.25	+	8.06	3.60E-02	2.53E-01
lipopolysaccharide-mediated signaling pathway (GO:0031663)	7	2	0.25	+	8.06	3.60E-02	2.53E-01
lymphocyte activation (GO:0046649)	137	10	4.86	+	2.06	3.60E-02	2.54E-01
brain development (GO:0007420)	49	5	1.74	+	2.88	3.70E-02	2.58E-01
head development (GO:0060322)	49	5	1.74	+	2.88	3.70E-02	2.59E-01
RNA splicing (GO:0008380)	213	2	7.55	-	0.26	3.70E-02	2.59E-01
cytoskeleton-dependent intracellular transport (GO:0030705)	217	2	7.7	-	0.26	3.74E-02	2.60E-01
lipid transport (GO:0006869)	112	9	3.97	+	2.27	3.79E-02	2.62E-01
protein-containing complex subunit organization (GO:0043933)	455	8	16.14	-	0.5	3.84E-02	2.65E-01
tube development (GO:0035295)	67	6	2.38	+	2.52	3.89E-02	2.67E-01
circulatory system development (GO:0072359)	114	9	4.04	+	2.23	3.92E-02	2.69E-01
regulation of protein phosphorylation (GO:0001932)	213	14	7.55	+	1.85	3.98E-02	2.72E-01
iron ion transport (GO:0006826)	20	3	0.71	+	4.23	4.26E-02	2.87E-01
regulation of vasculature development (GO:1901342)	20	3	0.71	+	4.23	4.26E-02	2.87E-01
epidermal growth factor receptor signaling pathway (GO:0007173)	20	3	0.71	+	4.23	4.26E-02	2.88E-01
angiogenesis (GO:0001525)	51	5	1.81	+	2.76	4.24E-02	2.88E-01
regulation of angiogenesis (GO:0045765)	20	3	0.71	+	4.23	4.26E-02	2.89E-01
positive regulation of protein kinase activity (GO:0045860)	35	4	1.24	+	3.22	4.36E-02	2.90E-01
neuron differentiation (GO:0030182)	306	18	10.85	+	1.66	4.35E-02	2.91E-01
histone H3 acetylation (GO:0043966)	8	2	0.28	+	7.05	4.39E-02	2.91E-01
cellular carbohydrate metabolic process (GO:0044262)	69	6	2.45	+	2.45	4.35E-02	2.92E-01
cognition (GO:0050890)	8	2	0.28	+	7.05	4.39E-02	2.92E-01
regulation of exocytosis (GO:0017157)	52	5	1.84	+	2.71	4.52E-02	2.96E-01
positive regulation of protein phosphorylation (GO:0001934)	145	10	5.14	+	1.94	4.54E-02	2.96E-01
transition metal ion transport (GO:0000041)	52	5	1.84	+	2.71	4.52E-02	2.97E-01
protein-containing complex assembly (GO:0065003)	370	6	13.12	-	0.46	4.49E-02	2.97E-01
positive regulation of cell adhesion (GO:0045785)	52	5	1.84	+	2.71	4.52E-02	2.98E-01
T cell activation (GO:0042110)	89	7	3.16	+	2.22	4.67E-02	3.03E-01
cell growth (GO:0016049)	36	4	1.28	+	3.13	4.71E-02	3.03E-01
response to toxic substance (GO:0009636)	21	3	0.74	+	4.03	4.75E-02	3.04E-01
lipid localization (GO:0010876)	122	9	4.33	+	2.08	4.67E-02	3.04E-01
cilium organization (GO:0044782)	161	1	5.71	-	0.18	4.74E-02	3.04E-01
phospholipid transport (GO:0015914)	36	4	1.28	+	3.13	4.71E-02	3.04E-01
fatty acid biosynthetic process (GO:0006633)	36	4	1.28	+	3.13	4.71E-02	3.05E-01
regulated exocytosis (GO:0045055)	53	5	1.88	+	2.66	4.81E-02	3.07E-01
RNA splicing, via transesterification reactions (GO:0000375)	166	1	5.89	-	0.17	4.93E-02	3.11E-01
positive regulation of transcription by RNA polymerase II (GO:0045944)	187	12	6.63	+	1.81	4.94E-02	3.11E-01
positive regulation of developmental process (GO:0051094)	90	7	3.19	+	2.19	4.89E-02	3.11E-01
RNA splicing, via transesterification reactions with bulged adenosine as nucleophile (GO:0000377)	166	1	5.89	-	0.17	4.93E-02	3.12E-01
mRNA splicing, via spliceosome (GO:0000398)	166	1	5.89	-	0.17	4.93E-02	3.13E-01
ERBB signaling pathway (GO:0038127)	22	3	0.78	+	3.84	5.26E-02	3.14E-01
negative regulation of T cell activation (GO:0050868)	22	3	0.78	+	3.84	5.26E-02	3.15E-01
regulation of body fluid levels (GO:0050878)	22	3	0.78	+	3.84	5.26E-02	3.16E-01
amino sugar metabolic process (GO:0006040)	22	3	0.78	+	3.84	5.26E-02	3.17E-01
nervous system process (GO:0050877)	293	4	10.39	-	0.38	5.14E-02	3.17E-01
negative regulation of intracellular signal transduction (GO:1902532)	91	7	3.23	+	2.17	5.12E-02	3.17E-01
regulation of cell development (GO:0060284)	72	6	2.55	+	2.35	5.10E-02	3.17E-01
positive regulation of transport (GO:0051050)	54	5	1.92	+	2.61	5.11E-02	3.17E-01
negative regulation of locomotion (GO:0040013)	37	4	1.31	+	3.05	5.09E-02	3.17E-01
positive regulation of leukocyte migration (GO:0002687)	22	3	0.78	+	3.84	5.26E-02	3.17E-01
nucleocytoplasmic transport (GO:0006913)	101	0	3.58	-	< 0.01	5.20E-02	3.18E-01
phospholipase C-activating G protein-coupled receptor signaling pathway (GO:0007200)	37	4	1.31	+	3.05	5.09E-02	3.18E-01
response to oxygen levels (GO:0070482)	22	3	0.78	+	3.84	5.26E-02	3.18E-01
protein folding (GO:0006457)	102	0	3.62	-	< 0.01	5.22E-02	3.19E-01
nuclear transport (GO:0051169)	101	0	3.58	-	< 0.01	5.20E-02	3.19E-01
Notch signaling pathway (GO:0007219)	37	4	1.31	+	3.05	5.09E-02	3.19E-01
ribonucleoprotein complex assembly (GO:0022618)	100	0	3.55	-	< 0.01	5.19E-02	3.19E-01
negative regulation of leukocyte cell-cell adhesion (GO:1903038)	22	3	0.78	+	3.84	5.26E-02	3.19E-01
positive regulation of protein modification process (GO:0031401)	164	11	5.82	+	1.89	5.48E-02	3.19E-01
positive regulation of mitotic nuclear division (GO:0045840)	9	2	0.32	+	6.27	5.25E-02	3.19E-01
regulation of growth (GO:0040008)	38	4	1.35	+	2.97	5.48E-02	3.20E-01
small molecule metabolic process (GO:0044281)	654	33	23.2	+	1.42	5.38E-02	3.20E-01
regulation of phospholipase C activity (GO:1900274)	38	4	1.35	+	2.97	5.48E-02	3.21E-01
positive regulation of phospholipase C activity (GO:0010863)	38	4	1.35	+	2.97	5.48E-02	3.22E-01
blood circulation (GO:0008015)	55	5	1.95	+	2.56	5.43E-02	3.22E-01
tRNA metabolic process (GO:0006399)	107	0	3.8	-	< 0.01	5.45E-02	3.23E-01
regulation of chemotaxis (GO:0050920)	38	4	1.35	+	2.97	5.48E-02	3.23E-01
activation of phospholipase C activity (GO:0007202)	38	4	1.35	+	2.97	5.48E-02	3.23E-01
regulation of primary metabolic process (GO:0080090)	2293	98	81.33	+	1.21	5.65E-02	3.28E-01
toll-like receptor signaling pathway (GO:0002224)	23	3	0.82	+	3.68	5.80E-02	3.35E-01
glycerolipid catabolic process (GO:0046503)	23	3	0.82	+	3.68	5.80E-02	3.36E-01
positive regulation of lipase activity (GO:0060193)	39	4	1.38	+	2.89	5.88E-02	3.38E-01
positive regulation of phospholipase activity (GO:0010518)	39	4	1.38	+	2.89	5.88E-02	3.39E-01
synapse organization (GO:0050808)	75	6	2.66	+	2.26	5.92E-02	3.40E-01
blood vessel morphogenesis (GO:0048514)	57	5	2.02	+	2.47	6.09E-02	3.47E-01
circulatory system process (GO:0003013)	57	5	2.02	+	2.47	6.09E-02	3.48E-01
Wnt signaling pathway (GO:0016055)	106	8	3.76	+	2.13	6.09E-02	3.48E-01
regulation of protein modification process (GO:0031399)	255	15	9.04	+	1.66	6.20E-02	3.52E-01
positive regulation of immune system process (GO:0002684)	212	13	7.52	+	1.73	6.24E-02	3.53E-01
exocytosis (GO:0006887)	109	8	3.87	+	2.07	6.48E-02	3.55E-01
exocytic process (GO:0140029)	109	8	3.87	+	2.07	6.48E-02	3.56E-01
positive regulation of peptidyl-tyrosine phosphorylation (GO:0050731)	24	3	0.85	+	3.52	6.37E-02	3.56E-01
extrinsic apoptotic signaling pathway (GO:0097191)	40	4	1.42	+	2.82	6.30E-02	3.56E-01
export from cell (GO:0140352)	172	11	6.1	+	1.8	6.33E-02	3.56E-01
vesicle fusion to plasma membrane (GO:0099500)	109	8	3.87	+	2.07	6.48E-02	3.57E-01
metabolic process (GO:0008152)	5668	224	201.03	+	1.11	6.46E-02	3.57E-01
pattern recognition receptor signaling pathway (GO:0002221)	24	3	0.85	+	3.52	6.37E-02	3.57E-01
cation transport (GO:0006812)	427	23	15.14	+	1.52	6.46E-02	3.57E-01
axon extension (GO:0048675)	24	3	0.85	+	3.52	6.37E-02	3.58E-01
organic substance transport (GO:0071702)	713	35	25.29	+	1.38	6.45E-02	3.58E-01
blood vessel development (GO:0001568)	58	5	2.06	+	2.43	6.44E-02	3.58E-01
activation of GTPase activity (GO:0090630)	58	5	2.06	+	2.43	6.44E-02	3.59E-01
protein secretion (GO:0009306)	41	4	1.45	+	2.75	6.74E-02	3.63E-01
cell-matrix adhesion (GO:0007160)	41	4	1.45	+	2.75	6.74E-02	3.64E-01
microtubule bundle formation (GO:0001578)	150	1	5.32	-	0.19	6.78E-02	3.64E-01
intraciliary transport (GO:0042073)	151	1	5.36	-	0.19	6.82E-02	3.65E-01
monocarboxylic acid biosynthetic process (GO:0072330)	41	4	1.45	+	2.75	6.74E-02	3.65E-01
vesicle targeting, to, from or within Golgi (GO:0048199)	147	1	5.21	-	0.19	6.68E-02	3.66E-01
protein localization to cilium (GO:0061512)	151	1	5.36	-	0.19	6.82E-02	3.66E-01
peptidyl-tyrosine phosphorylation (GO:0018108)	41	4	1.45	+	2.75	6.74E-02	3.66E-01
vesicle targeting (GO:0006903)	149	1	5.28	-	0.19	6.74E-02	3.67E-01
unsaturated fatty acid metabolic process (GO:0033559)	25	3	0.89	+	3.38	6.96E-02	3.67E-01
positive regulation of protein secretion (GO:0050714)	1	1	0.04	+	28.19	6.73E-02	3.67E-01
neural crest cell migration (GO:0001755)	25	3	0.89	+	3.38	6.96E-02	3.68E-01
negative regulation of cell-cell adhesion (GO:0022408)	25	3	0.89	+	3.38	6.96E-02	3.69E-01
regulation of blood pressure (GO:0008217)	25	3	0.89	+	3.38	6.96E-02	3.69E-01
organic hydroxy compound metabolic process (GO:1901615)	112	8	3.97	+	2.01	6.93E-02	3.70E-01
glucan biosynthetic process (GO:0009250)	11	2	0.39	+	5.13	7.12E-02	3.70E-01
regulation of leukocyte migration (GO:0002685)	25	3	0.89	+	3.38	6.96E-02	3.70E-01
regulation of lipase activity (GO:0060191)	42	4	1.49	+	2.69	7.19E-02	3.70E-01
regulation of cytokine production (GO:0001817)	79	6	2.8	+	2.14	7.14E-02	3.70E-01
small molecule biosynthetic process (GO:0044283)	148	10	5.25	+	1.91	7.21E-02	3.71E-01
protein-containing complex localization (GO:0031503)	189	2	6.7	-	0.3	7.08E-02	3.71E-01
microtubule-based transport (GO:0099111)	187	2	6.63	-	0.3	7.07E-02	3.71E-01
purine-containing compound catabolic process (GO:0072523)	11	2	0.39	+	5.13	7.12E-02	3.71E-01
regulation of phospholipase activity (GO:0010517)	42	4	1.49	+	2.69	7.19E-02	3.71E-01
transport along microtubule (GO:0010970)	187	2	6.63	-	0.3	7.07E-02	3.72E-01
glycogen biosynthetic process (GO:0005978)	11	2	0.39	+	5.13	7.12E-02	3.72E-01
establishment of protein localization to extracellular region (GO:0035592)	42	4	1.49	+	2.69	7.19E-02	3.72E-01
establishment of organelle localization (GO:0051656)	241	3	8.55	-	0.35	7.26E-02	3.72E-01
positive regulation of cellular biosynthetic process (GO:0031328)	281	16	9.97	+	1.61	7.43E-02	3.80E-01
stem cell differentiation (GO:0048863)	26	3	0.92	+	3.25	7.57E-02	3.80E-01
Ras protein signal transduction (GO:0007265)	115	8	4.08	+	1.96	7.45E-02	3.80E-01
positive regulation of cellular metabolic process (GO:0031325)	607	30	21.53	+	1.39	7.62E-02	3.81E-01
cellular protein-containing complex assembly (GO:0034622)	350	6	12.41	-	0.48	7.60E-02	3.81E-01
stem cell development (GO:0048864)	26	3	0.92	+	3.25	7.57E-02	3.81E-01
protein localization to extracellular region (GO:0071692)	43	4	1.53	+	2.62	7.66E-02	3.81E-01
cellular polysaccharide metabolic process (GO:0044264)	26	3	0.92	+	3.25	7.57E-02	3.82E-01
peptidyl-tyrosine modification (GO:0018212)	43	4	1.53	+	2.62	7.66E-02	3.82E-01
polysaccharide metabolic process (GO:0005976)	26	3	0.92	+	3.25	7.57E-02	3.83E-01
mesenchymal cell development (GO:0014031)	26	3	0.92	+	3.25	7.57E-02	3.84E-01
neural crest cell development (GO:0014032)	26	3	0.92	+	3.25	7.57E-02	3.85E-01
neural crest cell differentiation (GO:0014033)	26	3	0.92	+	3.25	7.57E-02	3.85E-01
positive regulation of biosynthetic process (GO:0009891)	286	16	10.14	+	1.58	7.82E-02	3.88E-01
vesicle-mediated transport in synapse (GO:0099003)	62	5	2.2	+	2.27	7.94E-02	3.92E-01
synaptic vesicle cycle (GO:0099504)	62	5	2.2	+	2.27	7.94E-02	3.93E-01
RNA modification (GO:0009451)	94	0	3.33	-	< 0.01	8.00E-02	3.95E-01
cell surface receptor signaling pathway involved in cell-cell signaling (GO:1905114)	118	8	4.19	+	1.91	8.04E-02	3.96E-01
mesenchymal cell differentiation (GO:0048762)	27	3	0.96	+	3.13	8.21E-02	3.97E-01
response to oxidative stress (GO:0006979)	27	3	0.96	+	3.13	8.21E-02	3.98E-01
myeloid cell differentiation (GO:0030099)	27	3	0.96	+	3.13	8.21E-02	3.99E-01
heme metabolic process (GO:0042168)	12	2	0.43	+	4.7	8.12E-02	3.99E-01
positive regulation of cell cycle process (GO:0090068)	27	3	0.96	+	3.13	8.21E-02	4.00E-01
positive regulation of RNA biosynthetic process (GO:1902680)	243	14	8.62	+	1.62	8.20E-02	4.00E-01
positive regulation of transcription, DNA-templated (GO:0045893)	243	14	8.62	+	1.62	8.20E-02	4.01E-01
positive regulation of nucleic acid-templated transcription (GO:1903508)	243	14	8.62	+	1.62	8.20E-02	4.02E-01
DNA metabolic process (GO:0006259)	311	5	11.03	-	0.45	8.37E-02	4.04E-01
membrane fusion (GO:0061025)	160	10	5.67	+	1.76	8.65E-02	4.13E-01
positive regulation of ERK1 and ERK2 cascade (GO:0070374)	45	4	1.6	+	2.51	8.63E-02	4.13E-01
inositol phosphate-mediated signaling (GO:0048016)	45	4	1.6	+	2.51	8.63E-02	4.14E-01
positive regulation of protein metabolic process (GO:0051247)	247	14	8.76	+	1.6	8.63E-02	4.15E-01
positive regulation of nucleobase-containing compound metabolic process (GO:0045935)	305	17	10.82	+	1.57	8.61E-02	4.15E-01
cell-substrate adhesion (GO:0031589)	64	5	2.27	+	2.2	8.75E-02	4.17E-01
microtubule-based movement (GO:0007018)	261	4	9.26	-	0.43	8.88E-02	4.20E-01
positive regulation of cytokine production (GO:0001819)	28	3	0.99	+	3.02	8.86E-02	4.21E-01
mesenchyme development (GO:0060485)	28	3	0.99	+	3.02	8.86E-02	4.21E-01
BMP signaling pathway (GO:0030509)	65	5	2.31	+	2.17	9.17E-02	4.30E-01
cholesterol homeostasis (GO:0042632)	13	2	0.46	+	4.34	9.17E-02	4.30E-01
sterol biosynthetic process (GO:0016126)	13	2	0.46	+	4.34	9.17E-02	4.31E-01
porphyrin-containing compound metabolic process (GO:0006778)	13	2	0.46	+	4.34	9.17E-02	4.32E-01
regulation of apoptotic process (GO:0042981)	123	8	4.36	+	1.83	9.16E-02	4.33E-01
carboxylic acid metabolic process (GO:0019752)	315	17	11.17	+	1.52	9.29E-02	4.34E-01
axoneme assembly (GO:0035082)	140	1	4.97	-	0.2	9.73E-02	4.36E-01
intraciliary transport involved in cilium assembly (GO:0035735)	140	1	4.97	-	0.2	9.73E-02	4.36E-01
ciliary transition zone assembly (GO:1905349)	140	1	4.97	-	0.2	9.73E-02	4.37E-01
ERK1 and ERK2 cascade (GO:0070371)	47	4	1.67	+	2.4	9.67E-02	4.38E-01
cilium assembly (GO:0060271)	140	1	4.97	-	0.2	9.73E-02	4.38E-01
regulation of biosynthetic process (GO:0009889)	1803	77	63.95	+	1.2	9.70E-02	4.39E-01
regulation of ERK1 and ERK2 cascade (GO:0070372)	47	4	1.67	+	2.4	9.67E-02	4.39E-01
regulation of cellular biosynthetic process (GO:0031326)	1796	77	63.7	+	1.21	9.61E-02	4.39E-01
ion transport (GO:0006811)	597	29	21.17	+	1.37	9.41E-02	4.39E-01
vesicle targeting, trans-Golgi to periciliary membrane compartment (GO:0097712)	140	1	4.97	-	0.2	9.73E-02	4.39E-01
transmembrane receptor protein serine/threonine kinase signaling pathway (GO:0007178)	98	7	3.48	+	2.01	9.46E-02	4.39E-01
regulation of cellular macromolecule biosynthetic process (GO:2000112)	1773	76	62.88	+	1.21	9.44E-02	4.39E-01
oxoacid metabolic process (GO:0043436)	318	17	11.28	+	1.51	9.56E-02	4.39E-01
regulation of apoptotic signaling pathway (GO:2001233)	29	3	1.03	+	2.92	9.54E-02	4.40E-01
response to BMP (GO:0071772)	66	5	2.34	+	2.14	9.61E-02	4.40E-01
organophosphate ester transport (GO:0015748)	47	4	1.67	+	2.4	9.67E-02	4.40E-01
regulation of macromolecule biosynthetic process (GO:0010556)	1777	76	63.03	+	1.21	9.50E-02	4.40E-01
neuron projection extension (GO:1990138)	29	3	1.03	+	2.92	9.54E-02	4.41E-01
cellular response to BMP stimulus (GO:0071773)	66	5	2.34	+	2.14	9.61E-02	4.41E-01
neuropeptide signaling pathway (GO:0007218)	47	4	1.67	+	2.4	9.67E-02	4.41E-01
positive regulation of cell cycle (GO:0045787)	29	3	1.03	+	2.92	9.54E-02	4.41E-01
positive regulation of peptide hormone secretion (GO:0090277)	2	1	0.07	+	14.1	9.93E-02	4.43E-01
leucine biosynthetic process (GO:0009098)	2	1	0.07	+	14.1	9.93E-02	4.43E-01
positive regulation of macromolecule biosynthetic process (GO:0010557)	273	15	9.68	+	1.55	1.01E-01	4.49E-01
cellular zinc ion homeostasis (GO:0006882)	14	2	0.5	+	4.03	1.02E-01	4.50E-01
tumor necrosis factor-mediated signaling pathway (GO:0033209)	14	2	0.5	+	4.03	1.02E-01	4.50E-01
arachidonic acid metabolic process (GO:0019369)	14	2	0.5	+	4.03	1.02E-01	4.51E-01
heart morphogenesis (GO:0003007)	14	2	0.5	+	4.03	1.02E-01	4.52E-01
regulation of defense response (GO:0031347)	48	4	1.7	+	2.35	1.02E-01	4.53E-01
tetrapyrrole metabolic process (GO:0033013)	14	2	0.5	+	4.03	1.02E-01	4.53E-01
negative regulation of protein kinase activity (GO:0006469)	30	3	1.06	+	2.82	1.02E-01	4.54E-01
axonogenesis (GO:0007409)	141	9	5	+	1.8	1.07E-01	4.67E-01
negative regulation of cellular process (GO:0048523)	947	43	33.59	+	1.28	1.07E-01	4.68E-01
negative regulation of biological process (GO:0048519)	1067	48	37.84	+	1.27	1.07E-01	4.68E-01
organelle membrane fusion (GO:0090174)	143	9	5.07	+	1.77	1.10E-01	4.69E-01
regulation of cell death (GO:0010941)	143	9	5.07	+	1.77	1.10E-01	4.70E-01
regulation of protein metabolic process (GO:0051246)	488	24	17.31	+	1.39	1.10E-01	4.70E-01
regulation of peptidyl-tyrosine phosphorylation (GO:0050730)	31	3	1.1	+	2.73	1.10E-01	4.71E-01
vesicle fusion (GO:0006906)	142	9	5.04	+	1.79	1.08E-01	4.71E-01
transforming growth factor beta receptor signaling pathway (GO:0007179)	31	3	1.1	+	2.73	1.10E-01	4.72E-01
response to transforming growth factor beta (GO:0071559)	31	3	1.1	+	2.73	1.10E-01	4.73E-01
negative regulation of nucleobase-containing compound metabolic process (GO:0045934)	299	5	10.6	-	0.47	1.09E-01	4.73E-01
cellular response to transforming growth factor beta stimulus (GO:0071560)	31	3	1.1	+	2.73	1.10E-01	4.74E-01
axon development (GO:0061564)	144	9	5.11	+	1.76	1.11E-01	4.74E-01
carboxylic acid transport (GO:0046942)	69	5	2.45	+	2.04	1.10E-01	4.74E-01
regulation of neuron projection development (GO:0010975)	69	5	2.45	+	2.04	1.10E-01	4.75E-01
extrinsic apoptotic signaling pathway via death domain receptors (GO:0008625)	15	2	0.53	+	3.76	1.14E-01	4.83E-01
positive regulation of cellular protein metabolic process (GO:0032270)	236	13	8.37	+	1.55	1.15E-01	4.87E-01
glycerolipid metabolic process (GO:0046486)	147	9	5.21	+	1.73	1.16E-01	4.93E-01
meiotic cell cycle (GO:0051321)	80	0	2.84	-	< 0.01	1.18E-01	4.95E-01
fatty acid catabolic process (GO:0009062)	32	3	1.13	+	2.64	1.17E-01	4.95E-01
meiotic nuclear division (GO:0140013)	80	0	2.84	-	< 0.01	1.18E-01	4.95E-01
meiotic cell cycle process (GO:1903046)	80	0	2.84	-	< 0.01	1.18E-01	4.96E-01
regulation of nitrogen compound metabolic process (GO:0051171)	2264	94	80.3	+	1.17	1.19E-01	4.98E-01
organic hydroxy compound biosynthetic process (GO:1901617)	51	4	1.81	+	2.21	1.19E-01	4.98E-01
mitotic cell cycle phase transition (GO:0044772)	83	0	2.94	-	< 0.01	1.20E-01	5.03E-01
anatomical structure formation involved in morphogenesis (GO:0048646)	109	7	3.87	+	1.81	1.21E-01	5.05E-01
regulation of hemopoiesis (GO:1903706)	16	2	0.57	+	3.52	1.25E-01	5.12E-01
positive regulation of phosphate metabolic process (GO:0045937)	196	11	6.95	+	1.58	1.26E-01	5.13E-01
response to abiotic stimulus (GO:0009628)	81	6	2.87	+	2.09	1.26E-01	5.13E-01
regulation of neuron differentiation (GO:0045664)	16	2	0.57	+	3.52	1.25E-01	5.13E-01
positive regulation of phosphorus metabolic process (GO:0010562)	196	11	6.95	+	1.58	1.26E-01	5.14E-01
regulation of epidermal growth factor receptor signaling pathway (GO:0042058)	16	2	0.57	+	3.52	1.25E-01	5.14E-01
intrinsic apoptotic signaling pathway in response to DNA damage (GO:0008630)	16	2	0.57	+	3.52	1.25E-01	5.15E-01
cellular response to oxidative stress (GO:0034599)	16	2	0.57	+	3.52	1.25E-01	5.16E-01
carbohydrate derivative catabolic process (GO:1901136)	52	4	1.84	+	2.17	1.25E-01	5.16E-01
response to organic cyclic compound (GO:0014070)	52	4	1.84	+	2.17	1.25E-01	5.17E-01
supramolecular fiber organization (GO:0097435)	318	6	11.28	-	0.53	1.25E-01	5.18E-01
wound healing (GO:0042060)	33	3	1.17	+	2.56	1.25E-01	5.18E-01
carboxylic acid catabolic process (GO:0046395)	82	6	2.91	+	2.06	1.28E-01	5.18E-01
tissue morphogenesis (GO:0048729)	33	3	1.17	+	2.56	1.25E-01	5.19E-01
alcohol metabolic process (GO:0006066)	82	6	2.91	+	2.06	1.28E-01	5.19E-01
regulation of membrane depolarization (GO:0003254)	3	1	0.11	+	9.4	1.30E-01	5.22E-01
toll-like receptor 4 signaling pathway (GO:0034142)	3	1	0.11	+	9.4	1.30E-01	5.23E-01
branched-chain amino acid biosynthetic process (GO:0009082)	3	1	0.11	+	9.4	1.30E-01	5.24E-01
organelle fusion (GO:0048284)	154	9	5.46	+	1.65	1.31E-01	5.25E-01
skeletal muscle tissue development (GO:0007519)	3	1	0.11	+	9.4	1.30E-01	5.25E-01
negative regulation of blood coagulation (GO:0030195)	3	1	0.11	+	9.4	1.30E-01	5.26E-01
organic acid catabolic process (GO:0016054)	84	6	2.98	+	2.01	1.32E-01	5.27E-01
positive regulation of hormone secretion (GO:0046887)	3	1	0.11	+	9.4	1.30E-01	5.27E-01
lipid homeostasis (GO:0055088)	34	3	1.21	+	2.49	1.32E-01	5.28E-01
transport (GO:0006810)	1865	78	66.15	+	1.18	1.33E-01	5.30E-01
immune response-regulating signaling pathway (GO:0002764)	113	7	4.01	+	1.75	1.33E-01	5.30E-01
glucan metabolic process (GO:0044042)	17	2	0.6	+	3.32	1.37E-01	5.32E-01
organophosphate catabolic process (GO:0046434)	54	4	1.92	+	2.09	1.37E-01	5.33E-01
extrinsic apoptotic signaling pathway in absence of ligand (GO:0097192)	17	2	0.6	+	3.32	1.37E-01	5.33E-01
response to steroid hormone (GO:0048545)	17	2	0.6	+	3.32	1.37E-01	5.34E-01
cellular response to chemical stress (GO:0062197)	17	2	0.6	+	3.32	1.37E-01	5.35E-01
cellular glucan metabolic process (GO:0006073)	17	2	0.6	+	3.32	1.37E-01	5.36E-01
positive regulation of MAPK cascade (GO:0043410)	87	6	3.09	+	1.94	1.39E-01	5.37E-01
glycogen metabolic process (GO:0005977)	17	2	0.6	+	3.32	1.37E-01	5.37E-01
negative regulation of RNA metabolic process (GO:0051253)	278	5	9.86	-	0.51	1.39E-01	5.38E-01
energy reserve metabolic process (GO:0006112)	17	2	0.6	+	3.32	1.37E-01	5.38E-01
blood coagulation (GO:0007596)	17	2	0.6	+	3.32	1.37E-01	5.39E-01
regulation of phosphorylation (GO:0042325)	265	14	9.4	+	1.49	1.36E-01	5.40E-01
regulation of plasma membrane bounded cell projection organization (GO:0120035)	86	6	3.05	+	1.97	1.36E-01	5.40E-01
hemostasis (GO:0007599)	17	2	0.6	+	3.32	1.37E-01	5.40E-01
regulation of ERBB signaling pathway (GO:1901184)	17	2	0.6	+	3.32	1.37E-01	5.41E-01
tissue regeneration (GO:0042246)	35	3	1.24	+	2.42	1.40E-01	5.41E-01
positive regulation of nervous system development (GO:0051962)	35	3	1.24	+	2.42	1.40E-01	5.42E-01
regulation of cell projection organization (GO:0031344)	88	6	3.12	+	1.92	1.41E-01	5.44E-01
leukocyte differentiation (GO:0002521)	55	4	1.95	+	2.05	1.43E-01	5.50E-01
endomembrane system organization (GO:0010256)	171	10	6.06	+	1.65	1.44E-01	5.51E-01
regulation of protein serine/threonine kinase activity (GO:0071900)	55	4	1.95	+	2.05	1.43E-01	5.51E-01
cytokine production (GO:0001816)	89	6	3.16	+	1.9	1.44E-01	5.51E-01
positive regulation of axonogenesis (GO:0050772)	18	2	0.64	+	3.13	1.49E-01	5.54E-01
regulation of programmed cell death (GO:0043067)	128	8	4.54	+	1.76	1.46E-01	5.55E-01
coagulation (GO:0050817)	18	2	0.64	+	3.13	1.49E-01	5.55E-01
positive regulation of RNA metabolic process (GO:0051254)	287	15	10.18	+	1.47	1.48E-01	5.56E-01
small GTPase mediated signal transduction (GO:0007264)	128	8	4.54	+	1.76	1.46E-01	5.56E-01
regeneration (GO:0031099)	36	3	1.28	+	2.35	1.48E-01	5.56E-01
regulation of MAPK cascade (GO:0043408)	130	8	4.61	+	1.74	1.50E-01	5.56E-01
regulation of RNA biosynthetic process (GO:2001141)	1642	69	58.24	+	1.18	1.46E-01	5.57E-01
response to wounding (GO:0009611)	36	3	1.28	+	2.35	1.48E-01	5.57E-01
monosaccharide metabolic process (GO:0005996)	56	4	1.99	+	2.01	1.50E-01	5.57E-01
regulation of nucleic acid-templated transcription (GO:1903506)	1642	69	58.24	+	1.18	1.46E-01	5.57E-01
regulation of phosphate metabolic process (GO:0019220)	286	15	10.14	+	1.48	1.47E-01	5.58E-01
response to virus (GO:0009615)	36	3	1.28	+	2.35	1.48E-01	5.58E-01
regulation of transcription, DNA-templated (GO:0006355)	1642	69	58.24	+	1.18	1.46E-01	5.58E-01
regulation of phosphorus metabolic process (GO:0051174)	286	15	10.14	+	1.48	1.47E-01	5.59E-01
monocarboxylic acid catabolic process (GO:0072329)	36	3	1.28	+	2.35	1.48E-01	5.59E-01
negative regulation of protein phosphorylation (GO:0001933)	36	3	1.28	+	2.35	1.48E-01	5.60E-01
regulation of cellular component size (GO:0032535)	92	6	3.26	+	1.84	1.53E-01	5.67E-01
positive regulation of Ras protein signal transduction (GO:0046579)	19	2	0.67	+	2.97	1.61E-01	5.76E-01
trans-synaptic signaling (GO:0099537)	242	13	8.58	+	1.51	1.61E-01	5.77E-01
fatty acid beta-oxidation (GO:0006635)	19	2	0.67	+	2.97	1.61E-01	5.77E-01
regulation of systemic arterial blood pressure (GO:0003073)	19	2	0.67	+	2.97	1.61E-01	5.78E-01
cellular polysaccharide biosynthetic process (GO:0033692)	19	2	0.67	+	2.97	1.61E-01	5.79E-01
regulation of hormone levels (GO:0010817)	37	3	1.31	+	2.29	1.57E-01	5.80E-01
morphogenesis of an epithelium (GO:0002009)	19	2	0.67	+	2.97	1.61E-01	5.80E-01
regulation of transcription elongation from RNA polymerase II promoter (GO:0034243)	19	2	0.67	+	2.97	1.61E-01	5.81E-01
positive regulation of cell differentiation (GO:0045597)	58	4	2.06	+	1.94	1.63E-01	5.81E-01
cell morphogenesis involved in differentiation (GO:0000904)	181	10	6.42	+	1.56	1.60E-01	5.81E-01
anterograde trans-synaptic signaling (GO:0098916)	241	13	8.55	+	1.52	1.60E-01	5.82E-01
polysaccharide biosynthetic process (GO:0000271)	19	2	0.67	+	2.97	1.61E-01	5.82E-01
chemical synaptic transmission (GO:0007268)	241	13	8.55	+	1.52	1.60E-01	5.83E-01
positive regulation of type I interferon production (GO:0032481)	4	1	0.14	+	7.05	1.60E-01	5.83E-01
negative regulation of coagulation (GO:0050819)	4	1	0.14	+	7.05	1.60E-01	5.84E-01
regulation of cellular metabolic process (GO:0031323)	2374	97	84.2	+	1.15	1.58E-01	5.85E-01
inorganic cation transmembrane transport (GO:0098662)	312	16	11.07	+	1.45	1.65E-01	5.85E-01
regulation of B cell receptor signaling pathway (GO:0050855)	4	1	0.14	+	7.05	1.60E-01	5.85E-01
negative regulation of phosphorylation (GO:0042326)	38	3	1.35	+	2.23	1.65E-01	5.86E-01
regulation of cellular protein metabolic process (GO:0032268)	462	22	16.39	+	1.34	1.64E-01	5.86E-01
somatic recombination of immunoglobulin gene segments (GO:0016447)	4	1	0.14	+	7.05	1.60E-01	5.86E-01
cell morphogenesis (GO:0000902)	245	13	8.69	+	1.5	1.64E-01	5.86E-01
organelle disassembly (GO:1903008)	38	3	1.35	+	2.23	1.65E-01	5.86E-01
canonical Wnt signaling pathway (GO:0060070)	94	6	3.33	+	1.8	1.59E-01	5.87E-01
transcription by RNA polymerase II (GO:0006366)	1415	60	50.19	+	1.2	1.59E-01	5.87E-01
regulation of cell-matrix adhesion (GO:0001952)	4	1	0.14	+	7.05	1.60E-01	5.87E-01
intracellular cholesterol transport (GO:0032367)	4	1	0.14	+	7.05	1.60E-01	5.88E-01
negative regulation of Notch signaling pathway (GO:0045746)	4	1	0.14	+	7.05	1.60E-01	5.89E-01
organonitrogen compound catabolic process (GO:1901565)	483	23	17.13	+	1.34	1.72E-01	6.08E-01
organic substance metabolic process (GO:0071704)	5449	210	193.26	+	1.09	1.73E-01	6.10E-01
alpha-amino acid biosynthetic process (GO:1901607)	39	3	1.38	+	2.17	1.73E-01	6.11E-01
neutral lipid metabolic process (GO:0006638)	39	3	1.38	+	2.17	1.73E-01	6.12E-01
acylglycerol metabolic process (GO:0006639)	39	3	1.38	+	2.17	1.73E-01	6.13E-01
regulation of transcription by RNA polymerase II (GO:0006357)	1372	58	48.66	+	1.19	1.75E-01	6.15E-01
nuclear export (GO:0051168)	67	0	2.38	-	< 0.01	1.76E-01	6.16E-01
RNA 3'-end processing (GO:0031123)	66	0	2.34	-	< 0.01	1.75E-01	6.16E-01
synaptic signaling (GO:0099536)	254	13	9.01	+	1.44	1.76E-01	6.17E-01
negative regulation of RNA biosynthetic process (GO:1902679)	266	5	9.43	-	0.53	1.78E-01	6.19E-01
ATP metabolic process (GO:0046034)	69	0	2.45	-	< 0.01	1.77E-01	6.19E-01
negative regulation of transcription, DNA-templated (GO:0045892)	266	5	9.43	-	0.53	1.78E-01	6.20E-01
negative regulation of nucleic acid-templated transcription (GO:1903507)	266	5	9.43	-	0.53	1.78E-01	6.21E-01
nucleobase-containing compound transport (GO:0015931)	71	0	2.52	-	< 0.01	1.80E-01	6.23E-01
protein import (GO:0017038)	71	0	2.52	-	< 0.01	1.80E-01	6.24E-01
regulation of vesicle-mediated transport (GO:0060627)	100	6	3.55	+	1.69	1.81E-01	6.26E-01
lymphocyte differentiation (GO:0030098)	40	3	1.42	+	2.11	1.82E-01	6.27E-01
cellular amino acid biosynthetic process (GO:0008652)	40	3	1.42	+	2.11	1.82E-01	6.28E-01
regulation of epithelial cell differentiation (GO:0030856)	5	1	0.18	+	5.64	1.89E-01	6.29E-01
chromosome segregation (GO:0007059)	109	1	3.87	-	0.26	1.89E-01	6.30E-01
arginine catabolic process (GO:0006527)	5	1	0.18	+	5.64	1.89E-01	6.30E-01
nucleic acid metabolic process (GO:0090304)	2573	79	91.26	-	0.87	1.90E-01	6.31E-01
determination of left/right symmetry (GO:0007368)	5	1	0.18	+	5.64	1.89E-01	6.31E-01
heterochromatin assembly by small RNA (GO:0031048)	5	1	0.18	+	5.64	1.89E-01	6.32E-01
glucose metabolic process (GO:0006006)	41	3	1.45	+	2.06	1.91E-01	6.32E-01
positive regulation of immunoglobulin mediated immune response (GO:0002891)	5	1	0.18	+	5.64	1.89E-01	6.33E-01
regulation of release of sequestered calcium ion into cytosol (GO:0051279)	5	1	0.18	+	5.64	1.89E-01	6.34E-01
somatic diversification of immune receptors (GO:0002200)	5	1	0.18	+	5.64	1.89E-01	6.35E-01
cation transmembrane transport (GO:0098655)	343	17	12.17	+	1.4	1.85E-01	6.35E-01
organic acid metabolic process (GO:0006082)	342	17	12.13	+	1.4	1.85E-01	6.35E-01
somatic diversification of immune receptors via germline recombination within a single locus (GO:0002562)	5	1	0.18	+	5.64	1.89E-01	6.36E-01
negative regulation of apoptotic signaling pathway (GO:2001234)	21	2	0.74	+	2.69	1.85E-01	6.36E-01
epithelium development (GO:0060429)	72	5	2.55	+	1.96	1.92E-01	6.36E-01
somatic cell DNA recombination (GO:0016444)	5	1	0.18	+	5.64	1.89E-01	6.37E-01
protein autophosphorylation (GO:0046777)	21	2	0.74	+	2.69	1.85E-01	6.37E-01
glycerol-3-phosphate metabolic process (GO:0006072)	5	1	0.18	+	5.64	1.89E-01	6.38E-01
negative regulation of I-kappaB kinase/NF-kappaB signaling (GO:0043124)	5	1	0.18	+	5.64	1.89E-01	6.39E-01
B cell activation involved in immune response (GO:0002312)	5	1	0.18	+	5.64	1.89E-01	6.40E-01
establishment of localization (GO:0051234)	1897	78	67.28	+	1.16	1.94E-01	6.40E-01
steroid catabolic process (GO:0006706)	5	1	0.18	+	5.64	1.89E-01	6.41E-01
cell morphogenesis involved in neuron differentiation (GO:0048667)	159	9	5.64	+	1.6	1.94E-01	6.41E-01
response to glucose (GO:0009749)	5	1	0.18	+	5.64	1.89E-01	6.42E-01
intrinsic apoptotic signaling pathway in response to DNA damage by p53 class mediator (GO:0042771)	5	1	0.18	+	5.64	1.89E-01	6.43E-01
nucleobase-containing compound metabolic process (GO:0006139)	2811	87	99.7	-	0.87	1.88E-01	6.43E-01
response to cold (GO:0009409)	5	1	0.18	+	5.64	1.89E-01	6.44E-01
rRNA metabolic process (GO:0016072)	117	1	4.15	-	0.24	1.95E-01	6.44E-01
regulation of bone remodeling (GO:0046850)	5	1	0.18	+	5.64	1.89E-01	6.45E-01
amide transport (GO:0042886)	22	2	0.78	+	2.56	1.98E-01	6.48E-01
negative regulation of gene expression (GO:0010629)	161	9	5.71	+	1.58	1.97E-01	6.48E-01
Arp2/3 complex-mediated actin nucleation (GO:0034314)	22	2	0.78	+	2.56	1.98E-01	6.49E-01
cyclic purine nucleotide metabolic process (GO:0052652)	22	2	0.78	+	2.56	1.98E-01	6.50E-01
cyclic nucleotide biosynthetic process (GO:0009190)	22	2	0.78	+	2.56	1.98E-01	6.51E-01
mononuclear cell differentiation (GO:1903131)	42	3	1.49	+	2.01	1.99E-01	6.52E-01
positive regulation of cellular component organization (GO:0051130)	117	7	4.15	+	1.69	2.05E-01	6.69E-01
positive regulation of neurogenesis (GO:0050769)	23	2	0.82	+	2.45	2.11E-01	6.75E-01
amino acid transmembrane transport (GO:0003333)	43	3	1.53	+	1.97	2.08E-01	6.75E-01
cellular carbohydrate biosynthetic process (GO:0034637)	23	2	0.82	+	2.45	2.11E-01	6.76E-01
B cell receptor signaling pathway (GO:0050853)	43	3	1.53	+	1.97	2.08E-01	6.76E-01
regulation of blood circulation (GO:1903522)	23	2	0.82	+	2.45	2.11E-01	6.77E-01
regulation of cellular response to growth factor stimulus (GO:0090287)	43	3	1.53	+	1.97	2.08E-01	6.77E-01
cell development (GO:0048468)	379	18	13.44	+	1.34	2.10E-01	6.77E-01
pigment metabolic process (GO:0042440)	23	2	0.82	+	2.45	2.11E-01	6.78E-01
regulation of transport (GO:0051049)	231	12	8.19	+	1.46	2.09E-01	6.78E-01
negative regulation of phosphate metabolic process (GO:0045936)	43	3	1.53	+	1.97	2.08E-01	6.78E-01
nucleobase metabolic process (GO:0009112)	23	2	0.82	+	2.45	2.11E-01	6.79E-01
negative regulation of phosphorus metabolic process (GO:0010563)	43	3	1.53	+	1.97	2.08E-01	6.79E-01
cyclic nucleotide metabolic process (GO:0009187)	23	2	0.82	+	2.45	2.11E-01	6.79E-01
necrotic cell death (GO:0070265)	6	1	0.21	+	4.7	2.17E-01	6.81E-01
erythrocyte differentiation (GO:0030218)	6	1	0.21	+	4.7	2.17E-01	6.82E-01
regulation of insulin secretion (GO:0050796)	6	1	0.21	+	4.7	2.17E-01	6.83E-01
skeletal muscle organ development (GO:0060538)	6	1	0.21	+	4.7	2.17E-01	6.84E-01
release of sequestered calcium ion into cytosol (GO:0051209)	6	1	0.21	+	4.7	2.17E-01	6.85E-01
cellular response to hypoxia (GO:0071456)	6	1	0.21	+	4.7	2.17E-01	6.86E-01
negative regulation of intrinsic apoptotic signaling pathway (GO:2001243)	6	1	0.21	+	4.7	2.17E-01	6.87E-01
small molecule catabolic process (GO:0044282)	123	7	4.36	+	1.6	2.19E-01	6.87E-01
regulation of coagulation (GO:0050818)	6	1	0.21	+	4.7	2.17E-01	6.88E-01
transcription, DNA-templated (GO:0006351)	1706	70	60.51	+	1.16	2.20E-01	6.88E-01
regulation of establishment or maintenance of cell polarity (GO:0032878)	6	1	0.21	+	4.7	2.17E-01	6.89E-01
nucleic acid-templated transcription (GO:0097659)	1706	70	60.51	+	1.16	2.20E-01	6.89E-01
regulation of BMP signaling pathway (GO:0030510)	24	2	0.85	+	2.35	2.23E-01	6.89E-01
sulfur compound catabolic process (GO:0044273)	6	1	0.21	+	4.7	2.17E-01	6.90E-01
negative regulation of transmembrane receptor protein serine/threonine kinase signaling pathway (GO:0090101)	24	2	0.85	+	2.35	2.23E-01	6.90E-01
IMP biosynthetic process (GO:0006188)	6	1	0.21	+	4.7	2.17E-01	6.91E-01
establishment of vesicle localization (GO:0051650)	186	3	6.6	-	0.45	2.24E-01	6.91E-01
regulation of mitotic nuclear division (GO:0007088)	24	2	0.85	+	2.35	2.23E-01	6.91E-01
bone remodeling (GO:0046849)	6	1	0.21	+	4.7	2.17E-01	6.92E-01
steroid biosynthetic process (GO:0006694)	24	2	0.85	+	2.35	2.23E-01	6.92E-01
RNA biosynthetic process (GO:0032774)	1714	70	60.79	+	1.15	2.21E-01	6.92E-01
bone resorption (GO:0045453)	6	1	0.21	+	4.7	2.17E-01	6.93E-01
lipid modification (GO:0030258)	81	5	2.87	+	1.74	2.22E-01	6.93E-01
cell projection assembly (GO:0030031)	188	3	6.67	-	0.45	2.25E-01	6.93E-01
establishment of cell polarity (GO:0030010)	24	2	0.85	+	2.35	2.23E-01	6.93E-01
vesicle localization (GO:0051648)	188	3	6.67	-	0.45	2.25E-01	6.94E-01
liposaccharide metabolic process (GO:1903509)	45	3	1.6	+	1.88	2.26E-01	6.94E-01
plasma membrane bounded cell projection assembly (GO:0120031)	182	3	6.46	-	0.46	2.23E-01	6.94E-01
transcription elongation from RNA polymerase II promoter (GO:0006368)	24	2	0.85	+	2.35	2.23E-01	6.94E-01
maintenance of location in cell (GO:0051651)	45	3	1.6	+	1.88	2.26E-01	6.95E-01
DNA repair (GO:0006281)	190	3	6.74	-	0.45	2.27E-01	6.95E-01
regulation of lipid metabolic process (GO:0019216)	24	2	0.85	+	2.35	2.23E-01	6.95E-01
chromosome organization (GO:0051276)	262	5	9.29	-	0.54	2.32E-01	7.06E-01
translation (GO:0006412)	262	5	9.29	-	0.54	2.32E-01	7.07E-01
translational elongation (GO:0006414)	262	5	9.29	-	0.54	2.32E-01	7.08E-01
cell fate specification (GO:0001708)	25	2	0.89	+	2.26	2.36E-01	7.14E-01
calcium-ion regulated exocytosis (GO:0017156)	25	2	0.89	+	2.26	2.36E-01	7.15E-01
response to radiation (GO:0009314)	25	2	0.89	+	2.26	2.36E-01	7.16E-01
positive regulation of phosphorylation (GO:0042327)	190	10	6.74	+	1.48	2.35E-01	7.16E-01
long-chain fatty acid metabolic process (GO:0001676)	25	2	0.89	+	2.26	2.36E-01	7.17E-01
inorganic ion transmembrane transport (GO:0098660)	336	16	11.92	+	1.34	2.36E-01	7.17E-01
actin-mediated cell contraction (GO:0070252)	7	1	0.25	+	4.03	2.43E-01	7.20E-01
regulation of B cell proliferation (GO:0030888)	7	1	0.25	+	4.03	2.43E-01	7.21E-01
bone mineralization (GO:0030282)	7	1	0.25	+	4.03	2.43E-01	7.22E-01
negative regulation of protein modification process (GO:0031400)	47	3	1.67	+	1.8	2.45E-01	7.23E-01
cardiac muscle cell action potential involved in contraction (GO:0086002)	7	1	0.25	+	4.03	2.43E-01	7.23E-01
central nervous system neuron differentiation (GO:0021953)	7	1	0.25	+	4.03	2.43E-01	7.24E-01
negative regulation of sequestering of calcium ion (GO:0051283)	7	1	0.25	+	4.03	2.43E-01	7.25E-01
positive regulation of T cell differentiation (GO:0045582)	7	1	0.25	+	4.03	2.43E-01	7.26E-01
organic substance biosynthetic process (GO:1901576)	2676	106	94.91	+	1.12	2.41E-01	7.27E-01
amino sugar catabolic process (GO:0046348)	7	1	0.25	+	4.03	2.43E-01	7.27E-01
establishment of protein localization to organelle (GO:0072594)	140	2	4.97	-	0.4	2.46E-01	7.27E-01
biosynthetic process (GO:0009058)	2682	106	95.12	+	1.11	2.41E-01	7.28E-01
positive regulation of cell growth (GO:0030307)	7	1	0.25	+	4.03	2.43E-01	7.28E-01
triglyceride metabolic process (GO:0006641)	26	2	0.92	+	2.17	2.49E-01	7.29E-01
AMP metabolic process (GO:0046033)	7	1	0.25	+	4.03	2.43E-01	7.29E-01
negative regulation of MAPK cascade (GO:0043409)	26	2	0.92	+	2.17	2.49E-01	7.30E-01
regulation of myeloid cell differentiation (GO:0045637)	7	1	0.25	+	4.03	2.43E-01	7.30E-01
lipid oxidation (GO:0034440)	26	2	0.92	+	2.17	2.49E-01	7.31E-01
muscle organ development (GO:0007517)	7	1	0.25	+	4.03	2.43E-01	7.31E-01
calcium ion transport (GO:0006816)	87	5	3.09	+	1.62	2.48E-01	7.31E-01
regulation of nuclear division (GO:0051783)	26	2	0.92	+	2.17	2.49E-01	7.32E-01
transmembrane transport (GO:0055085)	563	25	19.97	+	1.25	2.50E-01	7.32E-01
regulation of cytokine production involved in immune response (GO:0002718)	7	1	0.25	+	4.03	2.43E-01	7.32E-01
positive regulation of cellular amide metabolic process (GO:0034250)	26	2	0.92	+	2.17	2.49E-01	7.33E-01
platelet aggregation (GO:0070527)	7	1	0.25	+	4.03	2.43E-01	7.33E-01
alpha-amino acid metabolic process (GO:1901605)	88	5	3.12	+	1.6	2.53E-01	7.36E-01
cellular response to hormone stimulus (GO:0032870)	88	5	3.12	+	1.6	2.53E-01	7.37E-01
organic cyclic compound biosynthetic process (GO:1901362)	1991	80	70.62	+	1.13	2.53E-01	7.38E-01
plasma membrane organization (GO:0007009)	48	3	1.7	+	1.76	2.54E-01	7.39E-01
regulation of RNA metabolic process (GO:0051252)	1779	72	63.1	+	1.14	2.56E-01	7.43E-01
regulation of kinase activity (GO:0043549)	145	8	5.14	+	1.56	2.56E-01	7.43E-01
Golgi vesicle transport (GO:0048193)	290	6	10.29	-	0.58	2.56E-01	7.44E-01
MAPK cascade (GO:0000165)	146	8	5.18	+	1.54	2.58E-01	7.46E-01
store-operated calcium entry (GO:0002115)	8	1	0.28	+	3.52	2.69E-01	7.52E-01
methylation (GO:0032259)	102	1	3.62	-	0.28	2.70E-01	7.52E-01
vacuolar acidification (GO:0007035)	8	1	0.28	+	3.52	2.69E-01	7.53E-01
macromolecule methylation (GO:0043414)	102	1	3.62	-	0.28	2.70E-01	7.53E-01
DNA-dependent DNA replication (GO:0006261)	59	0	2.09	-	< 0.01	2.71E-01	7.53E-01
regulation of mRNA metabolic process (GO:1903311)	103	1	3.65	-	0.27	2.71E-01	7.53E-01
regulation of nucleobase-containing compound metabolic process (GO:0019219)	1832	74	64.98	+	1.14	2.62E-01	7.54E-01
sequestering of calcium ion (GO:0051208)	8	1	0.28	+	3.52	2.69E-01	7.54E-01
regulation of DNA-templated transcription, elongation (GO:0032784)	27	2	0.96	+	2.09	2.62E-01	7.55E-01
pH reduction (GO:0045851)	8	1	0.28	+	3.52	2.69E-01	7.55E-01
immune response-regulating cell surface receptor signaling pathway (GO:0002768)	90	5	3.19	+	1.57	2.63E-01	7.55E-01
glutamine family amino acid metabolic process (GO:0009064)	27	2	0.96	+	2.09	2.62E-01	7.55E-01
regulation of sequestering of calcium ion (GO:0051282)	8	1	0.28	+	3.52	2.69E-01	7.56E-01
regulation of cell shape (GO:0008360)	27	2	0.96	+	2.09	2.62E-01	7.56E-01
regulation of wound healing (GO:0061041)	8	1	0.28	+	3.52	2.69E-01	7.57E-01
positive regulation of apoptotic signaling pathway (GO:2001235)	8	1	0.28	+	3.52	2.69E-01	7.58E-01
intracellular transport (GO:0046907)	745	20	26.42	-	0.76	2.64E-01	7.59E-01
IMP metabolic process (GO:0046040)	8	1	0.28	+	3.52	2.69E-01	7.59E-01
ribonucleoprotein complex subunit organization (GO:0071826)	105	1	3.72	-	0.27	2.74E-01	7.59E-01
regulation of peptide hormone secretion (GO:0090276)	8	1	0.28	+	3.52	2.69E-01	7.60E-01
phospholipid translocation (GO:0045332)	28	2	0.99	+	2.01	2.75E-01	7.60E-01
endosomal transport (GO:0016197)	105	1	3.72	-	0.27	2.74E-01	7.60E-01
cellular protein complex disassembly (GO:0043624)	54	0	1.92	-	< 0.01	2.65E-01	7.60E-01
insulin secretion (GO:0030073)	8	1	0.28	+	3.52	2.69E-01	7.61E-01
antigen processing and presentation (GO:0019882)	55	0	1.95	-	< 0.01	2.66E-01	7.61E-01
intrinsic apoptotic signaling pathway by p53 class mediator (GO:0072332)	8	1	0.28	+	3.52	2.69E-01	7.62E-01
intracellular pH reduction (GO:0051452)	8	1	0.28	+	3.52	2.69E-01	7.63E-01
regulation of response to wounding (GO:1903034)	8	1	0.28	+	3.52	2.69E-01	7.64E-01
ribosomal large subunit biogenesis (GO:0042273)	57	0	2.02	-	< 0.01	2.68E-01	7.64E-01
negative regulation of blood pressure (GO:0045776)	8	1	0.28	+	3.52	2.69E-01	7.64E-01
RNA localization (GO:0006403)	57	0	2.02	-	< 0.01	2.68E-01	7.65E-01
regulation of peptide secretion (GO:0002791)	8	1	0.28	+	3.52	2.69E-01	7.65E-01
nucleoside triphosphate metabolic process (GO:0009141)	57	0	2.02	-	< 0.01	2.68E-01	7.66E-01
regulation of transferase activity (GO:0051338)	152	8	5.39	+	1.48	2.69E-01	7.66E-01
response to nutrient levels (GO:0031667)	62	0	2.2	-	< 0.01	2.78E-01	7.66E-01
ribosomal small subunit biogenesis (GO:0042274)	58	0	2.06	-	< 0.01	2.69E-01	7.67E-01
response to extracellular stimulus (GO:0009991)	62	0	2.2	-	< 0.01	2.78E-01	7.67E-01
tRNA processing (GO:0008033)	63	0	2.23	-	< 0.01	2.80E-01	7.73E-01
negative regulation of translation (GO:0017148)	60	4	2.13	+	1.88	2.83E-01	7.80E-01
oogenesis (GO:0048477)	9	1	0.32	+	3.13	2.94E-01	7.83E-01
negative regulation of neuron death (GO:1901215)	9	1	0.32	+	3.13	2.94E-01	7.84E-01
cellular response to organic cyclic compound (GO:0071407)	29	2	1.03	+	1.94	2.87E-01	7.85E-01
synaptic vesicle transport (GO:0048489)	9	1	0.32	+	3.13	2.94E-01	7.85E-01
fibroblast growth factor receptor signaling pathway (GO:0008543)	29	2	1.03	+	1.94	2.87E-01	7.86E-01
pattern specification process (GO:0007389)	61	4	2.16	+	1.85	2.86E-01	7.86E-01
fatty acid metabolic process (GO:0006631)	106	6	3.76	+	1.6	2.86E-01	7.86E-01
mitochondrial calcium ion homeostasis (GO:0051560)	9	1	0.32	+	3.13	2.94E-01	7.86E-01
autophagy of mitochondrion (GO:0000422)	29	2	1.03	+	1.94	2.87E-01	7.87E-01
regulation of cellular amide metabolic process (GO:0034248)	106	6	3.76	+	1.6	2.86E-01	7.87E-01
neuron migration (GO:0001764)	9	1	0.32	+	3.13	2.94E-01	7.87E-01
lipid translocation (GO:0034204)	29	2	1.03	+	1.94	2.87E-01	7.88E-01
mitotic sister chromatid cohesion (GO:0007064)	9	1	0.32	+	3.13	2.94E-01	7.88E-01
neurotransmitter receptor transport to postsynaptic membrane (GO:0098969)	9	1	0.32	+	3.13	2.94E-01	7.89E-01
protein localization to Golgi apparatus (GO:0034067)	9	1	0.32	+	3.13	2.94E-01	7.90E-01
cellular response to DNA damage stimulus (GO:0006974)	243	5	8.62	-	0.58	2.90E-01	7.90E-01
positive regulation of cation channel activity (GO:2001259)	9	1	0.32	+	3.13	2.94E-01	7.91E-01
osteoclast differentiation (GO:0030316)	9	1	0.32	+	3.13	2.94E-01	7.92E-01
activin receptor signaling pathway (GO:0032924)	9	1	0.32	+	3.13	2.94E-01	7.93E-01
signal transduction by p53 class mediator (GO:0072331)	9	1	0.32	+	3.13	2.94E-01	7.94E-01
snRNA transcription by RNA polymerase II (GO:0042795)	9	1	0.32	+	3.13	2.94E-01	7.95E-01
regulation of peptide transport (GO:0090087)	9	1	0.32	+	3.13	2.94E-01	7.96E-01
positive regulation of cell development (GO:0010720)	30	2	1.06	+	1.88	3.00E-01	7.96E-01
neuromuscular synaptic transmission (GO:0007274)	9	1	0.32	+	3.13	2.94E-01	7.97E-01
sterol metabolic process (GO:0016125)	30	2	1.06	+	1.88	3.00E-01	7.97E-01
positive regulation of DNA repair (GO:0045739)	9	1	0.32	+	3.13	2.94E-01	7.98E-01
negative regulation of cellular amide metabolic process (GO:0034249)	63	4	2.23	+	1.79	2.93E-01	7.98E-01
hormone-mediated signaling pathway (GO:0009755)	30	2	1.06	+	1.88	3.00E-01	7.98E-01
nitrogen compound transport (GO:0071705)	547	24	19.4	+	1.24	2.93E-01	7.98E-01
peptidyl-tyrosine dephosphorylation (GO:0035335)	9	1	0.32	+	3.13	2.94E-01	7.99E-01
cellular glucose homeostasis (GO:0001678)	9	1	0.32	+	3.13	2.94E-01	8.00E-01
glycerophospholipid metabolic process (GO:0006650)	112	6	3.97	+	1.51	3.03E-01	8.02E-01
aromatic compound biosynthetic process (GO:0019438)	1960	78	69.52	+	1.12	3.05E-01	8.07E-01
heterocycle biosynthetic process (GO:0018130)	1959	78	69.48	+	1.12	3.05E-01	8.08E-01
neuron projection morphogenesis (GO:0048812)	179	9	6.35	+	1.42	3.08E-01	8.13E-01
plasma membrane bounded cell projection morphogenesis (GO:0120039)	180	9	6.38	+	1.41	3.10E-01	8.14E-01
cell projection morphogenesis (GO:0048858)	180	9	6.38	+	1.41	3.10E-01	8.15E-01
calcium ion transmembrane transport (GO:0070588)	67	4	2.38	+	1.68	3.09E-01	8.15E-01
positive regulation of tyrosine phosphorylation of STAT protein (GO:0042531)	10	1	0.35	+	2.82	3.19E-01	8.16E-01
cellular response to stress (GO:0033554)	467	12	16.56	-	0.72	3.09E-01	8.16E-01
cartilage development (GO:0051216)	10	1	0.35	+	2.82	3.19E-01	8.17E-01
regulation of response to stress (GO:0080134)	117	6	4.15	+	1.45	3.19E-01	8.17E-01
plasma membrane phospholipid scrambling (GO:0017121)	10	1	0.35	+	2.82	3.19E-01	8.17E-01
cell part morphogenesis (GO:0032990)	181	9	6.42	+	1.4	3.12E-01	8.18E-01
intrinsic apoptotic signaling pathway (GO:0097193)	31	2	1.1	+	1.82	3.13E-01	8.18E-01
positive regulation of growth (GO:0045927)	10	1	0.35	+	2.82	3.19E-01	8.18E-01
cell adhesion mediated by integrin (GO:0033627)	31	2	1.1	+	1.82	3.13E-01	8.19E-01
peptide hormone secretion (GO:0030072)	10	1	0.35	+	2.82	3.19E-01	8.19E-01
regulation of membrane lipid distribution (GO:0097035)	31	2	1.1	+	1.82	3.13E-01	8.20E-01
regulation of mitochondrion organization (GO:0010821)	10	1	0.35	+	2.82	3.19E-01	8.20E-01
homotypic cell-cell adhesion (GO:0034109)	10	1	0.35	+	2.82	3.19E-01	8.21E-01
response to ionizing radiation (GO:0010212)	10	1	0.35	+	2.82	3.19E-01	8.22E-01
branched-chain amino acid metabolic process (GO:0009081)	10	1	0.35	+	2.82	3.19E-01	8.23E-01
bile acid and bile salt transport (GO:0015721)	10	1	0.35	+	2.82	3.19E-01	8.24E-01
positive chemotaxis (GO:0050918)	10	1	0.35	+	2.82	3.19E-01	8.25E-01
negative regulation of cellular metabolic process (GO:0031324)	493	13	17.49	-	0.74	3.24E-01	8.25E-01
heme biosynthetic process (GO:0006783)	10	1	0.35	+	2.82	3.19E-01	8.26E-01
amino acid transport (GO:0006865)	70	4	2.48	+	1.61	3.23E-01	8.26E-01
biomineralization (GO:0110148)	10	1	0.35	+	2.82	3.19E-01	8.27E-01
RNA phosphodiester bond hydrolysis, endonucleolytic (GO:0090502)	32	2	1.13	+	1.76	3.26E-01	8.27E-01
biomineral tissue development (GO:0031214)	10	1	0.35	+	2.82	3.19E-01	8.28E-01
phosphatidylinositol-mediated signaling (GO:0048015)	32	2	1.13	+	1.76	3.26E-01	8.28E-01
inositol lipid-mediated signaling (GO:0048017)	32	2	1.13	+	1.76	3.26E-01	8.29E-01
apoptotic mitochondrial changes (GO:0008637)	10	1	0.35	+	2.82	3.19E-01	8.29E-01
histone acetylation (GO:0016573)	32	2	1.13	+	1.76	3.26E-01	8.30E-01
platelet activation (GO:0030168)	10	1	0.35	+	2.82	3.19E-01	8.30E-01
peptide secretion (GO:0002790)	10	1	0.35	+	2.82	3.19E-01	8.31E-01
apoptotic cell clearance (GO:0043277)	10	1	0.35	+	2.82	3.19E-01	8.32E-01
macromolecule metabolic process (GO:0043170)	4573	151	162.19	-	0.93	3.42E-01	8.42E-01
cellular component morphogenesis (GO:0032989)	206	10	7.31	+	1.37	3.42E-01	8.42E-01
proteasomal protein catabolic process (GO:0010498)	201	4	7.13	-	0.56	3.32E-01	8.43E-01
negative regulation of Ras protein signal transduction (GO:0046580)	11	1	0.39	+	2.56	3.42E-01	8.43E-01
cGMP-mediated signaling (GO:0019934)	11	1	0.39	+	2.56	3.42E-01	8.44E-01
protein localization to plasma membrane (GO:0072659)	72	4	2.55	+	1.57	3.33E-01	8.45E-01
fusion of sperm to egg plasma membrane involved in single fertilization (GO:0007342)	11	1	0.39	+	2.56	3.42E-01	8.45E-01
regulation of protein kinase B signaling (GO:0051896)	11	1	0.39	+	2.56	3.42E-01	8.46E-01
regulation of neurotransmitter secretion (GO:0046928)	11	1	0.39	+	2.56	3.42E-01	8.47E-01
forebrain development (GO:0030900)	11	1	0.39	+	2.56	3.42E-01	8.48E-01
endoplasmic reticulum tubular network organization (GO:0071786)	11	1	0.39	+	2.56	3.42E-01	8.49E-01
negative regulation of extrinsic apoptotic signaling pathway (GO:2001237)	11	1	0.39	+	2.56	3.42E-01	8.50E-01
DNA-templated transcription, elongation (GO:0006354)	33	2	1.17	+	1.71	3.38E-01	8.50E-01
regulation of intrinsic apoptotic signaling pathway (GO:2001242)	11	1	0.39	+	2.56	3.42E-01	8.51E-01
internal peptidyl-lysine acetylation (GO:0018393)	33	2	1.17	+	1.71	3.38E-01	8.51E-01
cell cycle process (GO:0022402)	402	10	14.26	-	0.7	3.36E-01	8.52E-01
glycosphingolipid biosynthetic process (GO:0006688)	11	1	0.39	+	2.56	3.42E-01	8.52E-01
non-membrane-bounded organelle assembly (GO:0140694)	134	2	4.75	-	0.42	3.37E-01	8.52E-01
peptidyl-lysine acetylation (GO:0018394)	33	2	1.17	+	1.71	3.38E-01	8.52E-01
protein kinase B signaling (GO:0043491)	11	1	0.39	+	2.56	3.42E-01	8.53E-01
internal protein amino acid acetylation (GO:0006475)	33	2	1.17	+	1.71	3.38E-01	8.53E-01
tyrosine phosphorylation of STAT protein (GO:0007260)	11	1	0.39	+	2.56	3.42E-01	8.54E-01
cytosolic calcium ion transport (GO:0060401)	33	2	1.17	+	1.71	3.38E-01	8.54E-01
purine nucleoside monophosphate metabolic process (GO:0009126)	11	1	0.39	+	2.56	3.42E-01	8.55E-01
RNA polymerase II preinitiation complex assembly (GO:0051123)	11	1	0.39	+	2.56	3.42E-01	8.56E-01
purine ribonucleoside monophosphate metabolic process (GO:0009167)	11	1	0.39	+	2.56	3.42E-01	8.57E-01
positive regulation of mononuclear cell migration (GO:0071677)	11	1	0.39	+	2.56	3.42E-01	8.58E-01
amide biosynthetic process (GO:0043604)	301	7	10.68	-	0.66	3.42E-01	8.58E-01
defense response to symbiont (GO:0140546)	34	2	1.21	+	1.66	3.51E-01	8.61E-01
defense response to virus (GO:0051607)	34	2	1.21	+	1.66	3.51E-01	8.61E-01
action potential (GO:0001508)	34	2	1.21	+	1.66	3.51E-01	8.62E-01
cellular aromatic compound metabolic process (GO:0006725)	2863	92	101.54	-	0.91	3.55E-01	8.68E-01
heterocycle metabolic process (GO:0046483)	2853	92	101.19	-	0.91	3.54E-01	8.68E-01
peptide transport (GO:0015833)	12	1	0.43	+	2.35	3.64E-01	8.71E-01
regulation of neuron death (GO:1901214)	12	1	0.43	+	2.35	3.64E-01	8.72E-01
carbohydrate homeostasis (GO:0033500)	12	1	0.43	+	2.35	3.64E-01	8.73E-01
sodium ion transmembrane transport (GO:0035725)	78	4	2.77	+	1.45	3.66E-01	8.73E-01
mismatch repair (GO:0006298)	12	1	0.43	+	2.35	3.64E-01	8.74E-01
nucleobase-containing compound biosynthetic process (GO:0034654)	1933	76	68.56	+	1.11	3.67E-01	8.74E-01
positive regulation of kinase activity (GO:0033674)	78	4	2.77	+	1.45	3.66E-01	8.74E-01
glucose homeostasis (GO:0042593)	12	1	0.43	+	2.35	3.64E-01	8.75E-01
cholesterol transport (GO:0030301)	12	1	0.43	+	2.35	3.64E-01	8.76E-01
negative regulation of small GTPase mediated signal transduction (GO:0051058)	12	1	0.43	+	2.35	3.64E-01	8.77E-01
ncRNA transcription (GO:0098781)	12	1	0.43	+	2.35	3.64E-01	8.77E-01
heterochromatin assembly (GO:0031507)	12	1	0.43	+	2.35	3.64E-01	8.78E-01
phospholipid metabolic process (GO:0006644)	145	7	5.14	+	1.36	3.69E-01	8.79E-01
sprouting angiogenesis (GO:0002040)	12	1	0.43	+	2.35	3.64E-01	8.79E-01
positive regulation of response to DNA damage stimulus (GO:2001022)	12	1	0.43	+	2.35	3.64E-01	8.80E-01
neuron projection development (GO:0031175)	217	10	7.7	+	1.3	3.60E-01	8.81E-01
folic acid-containing compound metabolic process (GO:0006760)	12	1	0.43	+	2.35	3.64E-01	8.81E-01
positive regulation of epithelial cell proliferation (GO:0050679)	12	1	0.43	+	2.35	3.64E-01	8.82E-01
neuron apoptotic process (GO:0051402)	12	1	0.43	+	2.35	3.64E-01	8.83E-01
positive regulation of protein serine/threonine kinase activity (GO:0071902)	12	1	0.43	+	2.35	3.64E-01	8.84E-01
fertilization (GO:0009566)	35	2	1.24	+	1.61	3.63E-01	8.84E-01
neuron development (GO:0048666)	234	11	8.3	+	1.33	3.73E-01	8.84E-01
cell junction organization (GO:0034330)	146	7	5.18	+	1.35	3.72E-01	8.85E-01
negative regulation of transcription by RNA polymerase II (GO:0000122)	226	5	8.02	-	0.62	3.64E-01	8.85E-01
filopodium assembly (GO:0046847)	12	1	0.43	+	2.35	3.64E-01	8.85E-01
cell activation involved in immune response (GO:0002263)	35	2	1.24	+	1.61	3.63E-01	8.85E-01
alcohol biosynthetic process (GO:0046165)	35	2	1.24	+	1.61	3.63E-01	8.86E-01
cellular response to extracellular stimulus (GO:0031668)	45	0	1.6	-	< 0.01	4.07E-01	8.87E-01
regulation of Rho protein signal transduction (GO:0035023)	35	2	1.24	+	1.61	3.63E-01	8.87E-01
cellular response to nutrient levels (GO:0031669)	45	0	1.6	-	< 0.01	4.07E-01	8.88E-01
protein alkylation (GO:0008213)	46	0	1.63	-	< 0.01	4.09E-01	8.88E-01
microtubule organizing center organization (GO:0031023)	47	0	1.67	-	< 0.01	4.11E-01	8.88E-01
purine ribonucleoside triphosphate metabolic process (GO:0009205)	45	0	1.6	-	< 0.01	4.07E-01	8.89E-01
protein methylation (GO:0006479)	46	0	1.63	-	< 0.01	4.09E-01	8.89E-01
meiosis I cell cycle process (GO:0061982)	48	0	1.7	-	< 0.01	4.14E-01	8.89E-01
ribonucleoside triphosphate biosynthetic process (GO:0009201)	47	0	1.67	-	< 0.01	4.11E-01	8.89E-01
negative regulation of protein metabolic process (GO:0051248)	173	8	6.14	+	1.3	4.10E-01	8.89E-01
purine ribonucleoside triphosphate biosynthetic process (GO:0009206)	45	0	1.6	-	< 0.01	4.07E-01	8.89E-01
regulation of translation (GO:0006417)	100	5	3.55	+	1.41	4.12E-01	8.90E-01
purine nucleoside triphosphate metabolic process (GO:0009144)	46	0	1.63	-	< 0.01	4.09E-01	8.90E-01
response to starvation (GO:0042594)	48	0	1.7	-	< 0.01	4.14E-01	8.90E-01
cellular response to external stimulus (GO:0071496)	47	0	1.67	-	< 0.01	4.11E-01	8.90E-01
embryonic morphogenesis (GO:0048598)	36	2	1.28	+	1.57	3.76E-01	8.90E-01
protein import into nucleus (GO:0006606)	45	0	1.6	-	< 0.01	4.07E-01	8.90E-01
RNA methylation (GO:0001510)	48	0	1.7	-	< 0.01	4.14E-01	8.91E-01
ribonucleoside triphosphate metabolic process (GO:0009199)	47	0	1.67	-	< 0.01	4.11E-01	8.91E-01
integrin-mediated signaling pathway (GO:0007229)	36	2	1.28	+	1.57	3.76E-01	8.91E-01
microtubule cytoskeleton organization involved in mitosis (GO:1902850)	45	0	1.6	-	< 0.01	4.07E-01	8.91E-01
RNA export from nucleus (GO:0006405)	48	0	1.7	-	< 0.01	4.14E-01	8.92E-01
purine nucleoside triphosphate biosynthetic process (GO:0009145)	45	0	1.6	-	< 0.01	4.07E-01	8.92E-01
protein depolymerization (GO:0051261)	49	0	1.74	-	< 0.01	4.16E-01	8.92E-01
DNA biosynthetic process (GO:0071897)	89	1	3.16	-	0.32	3.77E-01	8.93E-01
import into nucleus (GO:0051170)	45	0	1.6	-	< 0.01	4.07E-01	8.93E-01
cytosolic transport (GO:0016482)	49	0	1.74	-	< 0.01	4.16E-01	8.93E-01
dicarboxylic acid transport (GO:0006835)	14	1	0.5	+	2.01	4.07E-01	8.93E-01
cellular component organization or biogenesis (GO:0071840)	2513	81	89.13	-	0.91	3.88E-01	8.93E-01
regulation of catabolic process (GO:0009894)	165	3	5.85	-	0.51	3.88E-01	8.94E-01
response to endoplasmic reticulum stress (GO:0034976)	90	1	3.19	-	0.31	3.78E-01	8.94E-01
tRNA modification (GO:0006400)	49	0	1.74	-	< 0.01	4.16E-01	8.94E-01
protein localization to cytoskeleton (GO:0044380)	13	1	0.46	+	2.17	3.86E-01	8.94E-01
cellular response to steroid hormone stimulus (GO:0071383)	14	1	0.5	+	2.01	4.07E-01	8.94E-01
carbohydrate biosynthetic process (GO:0016051)	37	2	1.31	+	1.52	3.88E-01	8.94E-01
protein polymerization (GO:0051258)	90	1	3.19	-	0.31	3.78E-01	8.95E-01
organelle localization (GO:0051640)	287	7	10.18	-	0.69	4.18E-01	8.95E-01
regulation of protein secretion (GO:0050708)	13	1	0.46	+	2.17	3.86E-01	8.95E-01
positive regulation of transporter activity (GO:0032411)	14	1	0.5	+	2.01	4.07E-01	8.95E-01
protein localization to nucleus (GO:0034504)	50	0	1.77	-	< 0.01	4.19E-01	8.95E-01
anterior/posterior pattern specification (GO:0009952)	37	2	1.31	+	1.52	3.88E-01	8.95E-01
cortical actin cytoskeleton organization (GO:0030866)	15	1	0.53	+	1.88	4.28E-01	8.95E-01
execution phase of apoptosis (GO:0097194)	13	1	0.46	+	2.17	3.86E-01	8.96E-01
regulation of mRNA processing (GO:0050684)	50	0	1.77	-	< 0.01	4.19E-01	8.96E-01
positive regulation of ion transmembrane transporter activity (GO:0032414)	14	1	0.5	+	2.01	4.07E-01	8.96E-01
negative regulation of Wnt signaling pathway (GO:0030178)	37	2	1.31	+	1.52	3.88E-01	8.96E-01
endosome organization (GO:0007032)	15	1	0.53	+	1.88	4.28E-01	8.96E-01
peptidyl-serine phosphorylation (GO:0018105)	102	5	3.62	+	1.38	4.19E-01	8.97E-01
formation of primary germ layer (GO:0001704)	13	1	0.46	+	2.17	3.86E-01	8.97E-01
regulation of Ras protein signal transduction (GO:0046578)	50	3	1.77	+	1.69	4.30E-01	8.97E-01
positive regulation of protein ubiquitination (GO:0031398)	14	1	0.5	+	2.01	4.07E-01	8.97E-01
protein transport (GO:0015031)	360	16	12.77	+	1.25	3.88E-01	8.97E-01
organic anion transport (GO:0015711)	105	5	3.72	+	1.34	4.30E-01	8.97E-01
positive regulation of ion transmembrane transport (GO:0034767)	15	1	0.53	+	1.88	4.28E-01	8.97E-01
carboxylic acid transmembrane transport (GO:1905039)	50	3	1.77	+	1.69	4.30E-01	8.98E-01
ectoderm formation (GO:0001705)	13	1	0.46	+	2.17	3.86E-01	8.98E-01
base-excision repair (GO:0006284)	14	1	0.5	+	2.01	4.07E-01	8.98E-01
regulation of Notch signaling pathway (GO:0008593)	15	1	0.53	+	1.88	4.28E-01	8.98E-01
muscle contraction (GO:0006936)	50	3	1.77	+	1.69	4.30E-01	8.99E-01
activation of protein kinase activity (GO:0032147)	14	1	0.5	+	2.01	4.07E-01	8.99E-01
endoderm formation (GO:0001706)	13	1	0.46	+	2.17	3.86E-01	8.99E-01
triglyceride biosynthetic process (GO:0019432)	15	1	0.53	+	1.88	4.28E-01	8.99E-01
organic acid transmembrane transport (GO:1903825)	50	3	1.77	+	1.69	4.30E-01	8.99E-01
regulation of extrinsic apoptotic signaling pathway (GO:2001236)	14	1	0.5	+	2.01	4.07E-01	9.00E-01
mesoderm formation (GO:0001707)	13	1	0.46	+	2.17	3.86E-01	9.00E-01
proteasome-mediated ubiquitin-dependent protein catabolic process (GO:0043161)	185	4	6.56	-	0.61	4.22E-01	9.00E-01
cellular carbohydrate catabolic process (GO:0044275)	15	1	0.53	+	1.88	4.28E-01	9.00E-01
hormone transport (GO:0009914)	14	1	0.5	+	2.01	4.07E-01	9.00E-01
plasma membrane fusion (GO:0045026)	15	1	0.53	+	1.88	4.28E-01	9.01E-01
gastrulation (GO:0007369)	13	1	0.46	+	2.17	3.86E-01	9.01E-01
reproduction (GO:0000003)	193	4	6.85	-	0.58	4.26E-01	9.01E-01
autophagy of nucleus (GO:0044804)	14	1	0.5	+	2.01	4.07E-01	9.01E-01
cGMP biosynthetic process (GO:0006182)	15	1	0.53	+	1.88	4.28E-01	9.01E-01
negative regulation of gene expression, epigenetic (GO:0045814)	13	1	0.46	+	2.17	3.86E-01	9.02E-01
reproductive process (GO:0022414)	193	4	6.85	-	0.58	4.26E-01	9.02E-01
lipid phosphorylation (GO:0046834)	15	1	0.53	+	1.88	4.28E-01	9.02E-01
L-alpha-amino acid transmembrane transport (GO:1902475)	14	1	0.5	+	2.01	4.07E-01	9.02E-01
ectoderm development (GO:0007398)	13	1	0.46	+	2.17	3.86E-01	9.03E-01
establishment of RNA localization (GO:0051236)	52	0	1.84	-	< 0.01	4.26E-01	9.03E-01
ribonucleoside monophosphate metabolic process (GO:0009161)	15	1	0.53	+	1.88	4.28E-01	9.03E-01
regulation of cell-substrate adhesion (GO:0010810)	14	1	0.5	+	2.01	4.07E-01	9.03E-01
defense response to Gram-negative bacterium (GO:0050829)	13	1	0.46	+	2.17	3.86E-01	9.03E-01
hexose metabolic process (GO:0019318)	51	3	1.81	+	1.66	4.34E-01	9.03E-01
cell cycle phase (GO:0022403)	52	0	1.84	-	< 0.01	4.26E-01	9.03E-01
nuclear chromosome segregation (GO:0098813)	93	1	3.3	-	0.3	3.83E-01	9.04E-01
mesoderm development (GO:0007498)	14	1	0.5	+	2.01	4.07E-01	9.04E-01
regulation of mitotic cell cycle phase transition (GO:1901990)	52	0	1.84	-	< 0.01	4.26E-01	9.04E-01
endoderm development (GO:0007492)	13	1	0.46	+	2.17	3.86E-01	9.04E-01
adenylate cyclase-inhibiting G protein-coupled receptor signaling pathway (GO:0007193)	14	1	0.5	+	2.01	4.07E-01	9.05E-01
biological phase (GO:0044848)	52	0	1.84	-	< 0.01	4.26E-01	9.05E-01
microtubule anchoring (GO:0034453)	13	1	0.46	+	2.17	3.86E-01	9.05E-01
positive regulation of transcription elongation from RNA polymerase II promoter (GO:0032968)	14	1	0.5	+	2.01	4.07E-01	9.06E-01
nucleic acid transport (GO:0050657)	52	0	1.84	-	< 0.01	4.26E-01	9.06E-01
pigmentation (GO:0043473)	13	1	0.46	+	2.17	3.86E-01	9.06E-01
sphingolipid catabolic process (GO:0030149)	14	1	0.5	+	2.01	4.07E-01	9.07E-01
RNA transport (GO:0050658)	52	0	1.84	-	< 0.01	4.26E-01	9.07E-01
cilium movement (GO:0003341)	43	0	1.53	-	< 0.01	4.05E-01	9.07E-01
cardiac muscle contraction (GO:0060048)	13	1	0.46	+	2.17	3.86E-01	9.07E-01
endothelial cell proliferation (GO:0001935)	14	1	0.5	+	2.01	4.07E-01	9.08E-01
TOR signaling (GO:0031929)	44	0	1.56	-	< 0.01	4.06E-01	9.08E-01
nucleoside triphosphate biosynthetic process (GO:0009142)	52	0	1.84	-	< 0.01	4.26E-01	9.08E-01
meiosis I (GO:0007127)	43	0	1.53	-	< 0.01	4.05E-01	9.08E-01
mesoderm morphogenesis (GO:0048332)	13	1	0.46	+	2.17	3.86E-01	9.08E-01
organophosphate metabolic process (GO:0019637)	389	17	13.8	+	1.23	4.06E-01	9.09E-01
response to light stimulus (GO:0009416)	14	1	0.5	+	2.01	4.07E-01	9.09E-01
meiotic telophase I (GO:0007134)	43	0	1.53	-	< 0.01	4.05E-01	9.09E-01
heterochromatin organization (GO:0070828)	13	1	0.46	+	2.17	3.86E-01	9.09E-01
hormone secretion (GO:0046879)	14	1	0.5	+	2.01	4.07E-01	9.10E-01
RNA phosphodiester bond hydrolysis (GO:0090501)	52	3	1.84	+	1.63	4.38E-01	9.10E-01
telophase (GO:0051326)	43	0	1.53	-	< 0.01	4.05E-01	9.10E-01
regulation of hormone secretion (GO:0046883)	13	1	0.46	+	2.17	3.86E-01	9.10E-01
muscle system process (GO:0003012)	52	3	1.84	+	1.63	4.38E-01	9.10E-01
meiotic cell cycle phase (GO:0098762)	43	0	1.53	-	< 0.01	4.05E-01	9.11E-01
peptide biosynthetic process (GO:0043043)	265	6	9.4	-	0.64	3.97E-01	9.11E-01
steroid metabolic process (GO:0008202)	52	3	1.84	+	1.63	4.38E-01	9.11E-01
meiosis I cell cycle phase (GO:0098764)	43	0	1.53	-	< 0.01	4.05E-01	9.12E-01
establishment of protein localization (GO:0045184)	370	16	13.12	+	1.22	3.97E-01	9.12E-01
ATP biosynthetic process (GO:0006754)	43	0	1.53	-	< 0.01	4.05E-01	9.13E-01
negative regulation of cellular protein metabolic process (GO:0032269)	167	8	5.92	+	1.35	3.98E-01	9.13E-01
response to topologically incorrect protein (GO:0035966)	43	0	1.53	-	< 0.01	4.05E-01	9.14E-01
cellular biosynthetic process (GO:0044249)	2634	101	93.42	+	1.08	3.99E-01	9.14E-01
cellular response to topologically incorrect protein (GO:0035967)	43	0	1.53	-	< 0.01	4.05E-01	9.15E-01
protein localization (GO:0008104)	704	20	24.97	-	0.8	4.04E-01	9.15E-01
response to peptide (GO:1901652)	53	3	1.88	+	1.6	4.42E-01	9.15E-01
negative regulation of nitrogen compound metabolic process (GO:0051172)	471	13	16.71	-	0.78	4.47E-01	9.15E-01
M phase (GO:0000279)	43	0	1.53	-	< 0.01	4.05E-01	9.16E-01
L-amino acid transport (GO:0015807)	16	1	0.57	+	1.76	4.47E-01	9.16E-01
cellular response to starvation (GO:0009267)	42	0	1.49	-	< 0.01	4.04E-01	9.16E-01
lipid biosynthetic process (GO:0008610)	200	9	7.09	+	1.27	4.42E-01	9.16E-01
membrane protein ectodomain proteolysis (GO:0006509)	16	1	0.57	+	1.76	4.47E-01	9.17E-01
peptidyl-serine modification (GO:0018209)	108	5	3.83	+	1.31	4.42E-01	9.17E-01
centrosome cycle (GO:0007098)	42	0	1.49	-	< 0.01	4.04E-01	9.17E-01
organelle fission (GO:0048285)	321	8	11.39	-	0.7	4.42E-01	9.17E-01
regulation of cell junction assembly (GO:1901888)	16	1	0.57	+	1.76	4.47E-01	9.18E-01
energy coupled proton transport, down electrochemical gradient (GO:0015985)	42	0	1.49	-	< 0.01	4.04E-01	9.18E-01
neuron death (GO:0070997)	16	1	0.57	+	1.76	4.47E-01	9.18E-01
ATP synthesis coupled proton transport (GO:0015986)	42	0	1.49	-	< 0.01	4.04E-01	9.19E-01
protein stabilization (GO:0050821)	16	1	0.57	+	1.76	4.47E-01	9.19E-01
protein activation cascade (GO:0072376)	42	0	1.49	-	< 0.01	4.04E-01	9.20E-01
negative regulation of cell migration (GO:0030336)	16	1	0.57	+	1.76	4.47E-01	9.20E-01
organic cyclic compound metabolic process (GO:1901360)	2922	96	103.64	-	0.93	4.50E-01	9.20E-01
intermediate filament-based process (GO:0045103)	42	0	1.49	-	< 0.01	4.04E-01	9.21E-01
defense response to Gram-positive bacterium (GO:0050830)	16	1	0.57	+	1.76	4.47E-01	9.21E-01
intermediate filament cytoskeleton organization (GO:0045104)	42	0	1.49	-	< 0.01	4.04E-01	9.22E-01
cGMP metabolic process (GO:0046068)	16	1	0.57	+	1.76	4.47E-01	9.22E-01
complement activation (GO:0006956)	41	0	1.45	-	< 0.01	4.04E-01	9.22E-01
cellular nitrogen compound metabolic process (GO:0034641)	3147	103	111.62	-	0.92	4.03E-01	9.22E-01
positive regulation of leukocyte chemotaxis (GO:0002690)	16	1	0.57	+	1.76	4.47E-01	9.23E-01
regulation of mRNA splicing, via spliceosome (GO:0048024)	41	0	1.45	-	< 0.01	4.04E-01	9.23E-01
positive regulation of ion transport (GO:0043270)	16	1	0.57	+	1.76	4.47E-01	9.23E-01
regulation of protein-containing complex disassembly (GO:0043244)	41	0	1.45	-	< 0.01	4.04E-01	9.24E-01
regulation of small GTPase mediated signal transduction (GO:0051056)	54	3	1.92	+	1.57	4.47E-01	9.24E-01
heart development (GO:0007507)	56	3	1.99	+	1.51	4.57E-01	9.33E-01
negative regulation of cellular macromolecule biosynthetic process (GO:2000113)	340	9	12.06	-	0.75	4.59E-01	9.34E-01
striated muscle tissue development (GO:0014706)	17	1	0.6	+	1.66	4.66E-01	9.35E-01
sulfur compound metabolic process (GO:0006790)	123	6	4.36	+	1.38	4.58E-01	9.35E-01
negative regulation of macromolecule biosynthetic process (GO:0010558)	340	9	12.06	-	0.75	4.59E-01	9.35E-01
regulation of gene expression, epigenetic (GO:0040029)	17	1	0.6	+	1.66	4.66E-01	9.36E-01
positive regulation of response to biotic stimulus (GO:0002833)	17	1	0.6	+	1.66	4.66E-01	9.36E-01
response to temperature stimulus (GO:0009266)	17	1	0.6	+	1.66	4.66E-01	9.37E-01
receptor-mediated endocytosis (GO:0006898)	57	3	2.02	+	1.48	4.62E-01	9.38E-01
negative regulation of cellular biosynthetic process (GO:0031327)	349	9	12.38	-	0.73	4.61E-01	9.38E-01
negative regulation of cellular component movement (GO:0051271)	17	1	0.6	+	1.66	4.66E-01	9.38E-01
negative regulation of biosynthetic process (GO:0009890)	349	9	12.38	-	0.73	4.61E-01	9.39E-01
negative regulation of cell motility (GO:2000146)	17	1	0.6	+	1.66	4.66E-01	9.39E-01
establishment of protein localization to endoplasmic reticulum (GO:0072599)	17	1	0.6	+	1.66	4.66E-01	9.40E-01
protein localization to cell junction (GO:1902414)	17	1	0.6	+	1.66	4.66E-01	9.41E-01
cell-cell recognition (GO:0009988)	17	1	0.6	+	1.66	4.66E-01	9.42E-01
vesicle organization (GO:0016050)	355	15	12.59	+	1.19	4.70E-01	9.42E-01
tricarboxylic acid cycle (GO:0006099)	17	1	0.6	+	1.66	4.66E-01	9.42E-01
protein targeting to ER (GO:0045047)	17	1	0.6	+	1.66	4.66E-01	9.43E-01
lens development in camera-type eye (GO:0002088)	17	1	0.6	+	1.66	4.66E-01	9.44E-01
regulation of heart contraction (GO:0008016)	17	1	0.6	+	1.66	4.66E-01	9.45E-01
sperm-egg recognition (GO:0035036)	17	1	0.6	+	1.66	4.66E-01	9.46E-01
regulation of cellular component organization (GO:0051128)	360	15	12.77	+	1.17	4.75E-01	9.52E-01
system process (GO:0003008)	375	10	13.3	-	0.75	4.78E-01	9.54E-01
vesicle-mediated transport (GO:0016192)	737	22	26.14	-	0.84	4.77E-01	9.54E-01
regulation of Wnt signaling pathway (GO:0030111)	60	3	2.13	+	1.41	4.78E-01	9.54E-01
negative regulation of BMP signaling pathway (GO:0030514)	18	1	0.64	+	1.57	4.84E-01	9.59E-01
regulation of cytokinesis (GO:0032465)	18	1	0.64	+	1.57	4.84E-01	9.59E-01
ossification (GO:0001503)	18	1	0.64	+	1.57	4.84E-01	9.60E-01
substrate adhesion-dependent cell spreading (GO:0034446)	18	1	0.64	+	1.57	4.84E-01	9.61E-01
positive regulation of chemotaxis (GO:0050921)	18	1	0.64	+	1.57	4.84E-01	9.62E-01
maintenance of location (GO:0051235)	61	3	2.16	+	1.39	4.83E-01	9.62E-01
positive regulation of Wnt signaling pathway (GO:0030177)	18	1	0.64	+	1.57	4.84E-01	9.63E-01
sphingolipid metabolic process (GO:0006665)	61	3	2.16	+	1.39	4.83E-01	9.63E-01
epithelial cell proliferation (GO:0050673)	18	1	0.64	+	1.57	4.84E-01	9.64E-01
positive regulation of organelle organization (GO:0010638)	61	3	2.16	+	1.39	4.83E-01	9.64E-01
negative regulation of metabolic process (GO:0009892)	579	17	20.54	-	0.83	4.94E-01	9.75E-01
mitochondrion organization (GO:0007005)	142	3	5.04	-	0.6	4.94E-01	9.75E-01
cellular process involved in reproduction in multicellular organism (GO:0022412)	63	3	2.23	+	1.34	4.95E-01	9.75E-01
nucleobase-containing compound catabolic process (GO:0034655)	146	3	5.18	-	0.58	4.95E-01	9.75E-01
regulation of cytoskeleton organization (GO:0051493)	142	3	5.04	-	0.6	4.94E-01	9.76E-01
regulation of cellular component biogenesis (GO:0044087)	148	3	5.25	-	0.57	4.96E-01	9.77E-01
positive regulation of DNA-templated transcription, elongation (GO:0032786)	19	1	0.67	+	1.48	5.02E-01	9.81E-01
negative regulation of cAMP-mediated signaling (GO:0043951)	19	1	0.67	+	1.48	5.02E-01	9.82E-01
sister chromatid cohesion (GO:0007062)	19	1	0.67	+	1.48	5.02E-01	9.83E-01
regulation of cellular catabolic process (GO:0031329)	152	3	5.39	-	0.56	5.00E-01	9.84E-01
clathrin-dependent endocytosis (GO:0072583)	19	1	0.67	+	1.48	5.02E-01	9.84E-01
nucleosome assembly (GO:0006334)	19	1	0.67	+	1.48	5.02E-01	9.85E-01
tissue homeostasis (GO:0001894)	19	1	0.67	+	1.48	5.02E-01	9.86E-01
nucleoside monophosphate metabolic process (GO:0009123)	19	1	0.67	+	1.48	5.02E-01	9.86E-01
regulation of transmembrane receptor protein serine/threonine kinase signaling pathway (GO:0090092)	65	3	2.31	+	1.3	5.06E-01	9.89E-01
ion transmembrane transport (GO:0034220)	431	18	15.29	+	1.18	5.10E-01	9.94E-01
cell cycle (GO:0007049)	436	12	15.46	-	0.78	5.10E-01	9.94E-01
monocarboxylic acid metabolic process (GO:0032787)	156	7	5.53	+	1.27	5.12E-01	9.97E-01
adaptive immune response based on somatic recombination of immune receptors built from immunoglobulin superfamily domains (GO:0002460)	103	2	3.65	-	0.55	5.89E-01	1.00E+00
intermediate filament organization (GO:0045109)	32	0	1.13	-	< 0.01	6.28E-01	1.00E+00
positive regulation of supramolecular fiber organization (GO:1902905)	28	0	0.99	-	< 0.01	1.00E+00	1.00E+00
negative regulation of supramolecular fiber organization (GO:1902904)	45	1	1.6	-	0.63	1.00E+00	1.00E+00
regulation of supramolecular fiber organization (GO:1902903)	93	2	3.3	-	0.61	7.74E-01	1.00E+00
nitrogen compound metabolic process (GO:0006807)	4768	166	169.11	-	0.98	8.24E-01	1.00E+00
nuclear-transcribed mRNA poly(A) tail shortening (GO:0000289)	13	0	0.46	-	< 0.01	1.00E+00	1.00E+00
protein localization to mitochondrion (GO:0070585)	30	0	1.06	-	< 0.01	6.26E-01	1.00E+00
nuclear-transcribed mRNA catabolic process, deadenylation-dependent decay (GO:0000288)	28	0	0.99	-	< 0.01	1.00E+00	1.00E+00
establishment or maintenance of bipolar cell polarity (GO:0061245)	11	0	0.39	-	< 0.01	1.00E+00	1.00E+00
mitotic cytokinesis (GO:0000281)	13	0	0.46	-	< 0.01	1.00E+00	1.00E+00
nuclear division (GO:0000280)	304	8	10.78	-	0.74	5.29E-01	1.00E+00
positive regulation of actin filament polymerization (GO:0030838)	5	0	0.18	-	< 0.01	1.00E+00	1.00E+00
negative regulation of actin filament polymerization (GO:0030837)	31	0	1.1	-	< 0.01	6.27E-01	1.00E+00
T cell mediated immunity (GO:0002456)	37	0	1.31	-	< 0.01	6.38E-01	1.00E+00
negative regulation of actin filament depolymerization (GO:0030835)	19	0	0.67	-	< 0.01	1.00E+00	1.00E+00
regulation of actin filament depolymerization (GO:0030834)	20	0	0.71	-	< 0.01	1.00E+00	1.00E+00
regulation of actin filament polymerization (GO:0030833)	52	1	1.84	-	0.54	1.00E+00	1.00E+00
regulation of actin filament length (GO:0030832)	55	1	1.95	-	0.51	1.00E+00	1.00E+00
meiotic sister chromatid cohesion (GO:0051177)	3	0	0.11	-	< 0.01	1.00E+00	1.00E+00
regulation of cysteine-type endopeptidase activity involved in apoptotic process (GO:0043281)	23	0	0.82	-	< 0.01	1.00E+00	1.00E+00
ribonucleoside diphosphate metabolic process (GO:0009185)	24	0	0.85	-	< 0.01	1.00E+00	1.00E+00
positive regulation of cysteine-type endopeptidase activity involved in apoptotic process (GO:0043280)	18	0	0.64	-	< 0.01	1.00E+00	1.00E+00
mitotic cell cycle (GO:0000278)	254	8	9.01	-	0.89	8.65E-01	1.00E+00
positive regulation of proteasomal protein catabolic process (GO:1901800)	24	0	0.85	-	< 0.01	1.00E+00	1.00E+00
lymphocyte mediated immunity (GO:0002449)	110	2	3.9	-	0.51	5.96E-01	1.00E+00
leukocyte mediated immunity (GO:0002443)	117	3	4.15	-	0.72	8.01E-01	1.00E+00
production of molecular mediator of immune response (GO:0002440)	103	2	3.65	-	0.55	5.89E-01	1.00E+00
purine ribonucleoside diphosphate metabolic process (GO:0009179)	24	0	0.85	-	< 0.01	1.00E+00	1.00E+00
oligodendrocyte differentiation (GO:0048709)	6	0	0.21	-	< 0.01	1.00E+00	1.00E+00
regulation of lipid biosynthetic process (GO:0046890)	16	0	0.57	-	< 0.01	1.00E+00	1.00E+00
vesicle-mediated transport to the plasma membrane (GO:0098876)	49	1	1.74	-	0.58	1.00E+00	1.00E+00
endothelial cell differentiation (GO:0045446)	6	0	0.21	-	< 0.01	1.00E+00	1.00E+00
fat cell differentiation (GO:0045444)	4	0	0.14	-	< 0.01	1.00E+00	1.00E+00
axo-dendritic transport (GO:0008088)	22	0	0.78	-	< 0.01	1.00E+00	1.00E+00
regulation of establishment of protein localization (GO:0070201)	23	1	0.82	+	1.23	5.67E-01	1.00E+00
mitochondrial fission (GO:0000266)	13	0	0.46	-	< 0.01	1.00E+00	1.00E+00
cellular ketone metabolic process (GO:0042180)	26	1	0.92	+	1.08	6.10E-01	1.00E+00
sensory perception of pain (GO:0019233)	4	0	0.14	-	< 0.01	1.00E+00	1.00E+00
regulation of ion transport (GO:0043269)	111	4	3.94	+	1.02	8.00E-01	1.00E+00
regulation of potassium ion transport (GO:0043266)	20	0	0.71	-	< 0.01	1.00E+00	1.00E+00
membrane invagination (GO:0010324)	177	5	6.28	-	0.8	8.37E-01	1.00E+00
glucose 6-phosphate metabolic process (GO:0051156)	17	0	0.6	-	< 0.01	1.00E+00	1.00E+00
nucleotide catabolic process (GO:0009166)	14	0	0.5	-	< 0.01	1.00E+00	1.00E+00
regulation of cell projection assembly (GO:0060491)	20	1	0.71	+	1.41	5.19E-01	1.00E+00
nucleotide biosynthetic process (GO:0009165)	126	5	4.47	+	1.12	8.07E-01	1.00E+00
nucleoside catabolic process (GO:0009164)	4	0	0.14	-	< 0.01	1.00E+00	1.00E+00
negative regulation of protein catabolic process (GO:0042177)	14	0	0.5	-	< 0.01	1.00E+00	1.00E+00
regulation of protein catabolic process (GO:0042176)	61	1	2.16	-	0.46	7.26E-01	1.00E+00
immune response-activating cell surface receptor signaling pathway (GO:0002429)	87	4	3.09	+	1.3	5.56E-01	1.00E+00
actin filament bundle organization (GO:0061572)	43	1	1.53	-	0.66	1.00E+00	1.00E+00
ceramide biosynthetic process (GO:0046513)	29	1	1.03	-	0.97	1.00E+00	1.00E+00
regulation of protein-containing complex assembly (GO:0043254)	70	1	2.48	-	0.4	5.21E-01	1.00E+00
striated muscle cell differentiation (GO:0051146)	29	1	1.03	-	0.97	1.00E+00	1.00E+00
purine ribonucleotide catabolic process (GO:0009154)	6	0	0.21	-	< 0.01	1.00E+00	1.00E+00
purine ribonucleotide biosynthetic process (GO:0009152)	92	4	3.26	+	1.23	5.73E-01	1.00E+00
purine ribonucleotide metabolic process (GO:0009150)	147	4	5.21	-	0.77	8.21E-01	1.00E+00
negative regulation of cell cycle (GO:0045786)	73	1	2.59	-	0.39	5.22E-01	1.00E+00
spliceosomal complex assembly (GO:0000245)	22	0	0.78	-	< 0.01	1.00E+00	1.00E+00
regulation of actin polymerization or depolymerization (GO:0008064)	55	1	1.95	-	0.51	1.00E+00	1.00E+00
respiratory electron transport chain (GO:0022904)	32	0	1.13	-	< 0.01	6.28E-01	1.00E+00
protein hydroxylation (GO:0018126)	12	0	0.43	-	< 0.01	1.00E+00	1.00E+00
electron transport chain (GO:0022900)	33	1	1.17	-	0.85	1.00E+00	1.00E+00
negative regulation of protein-containing complex disassembly (GO:0043242)	31	0	1.1	-	< 0.01	6.27E-01	1.00E+00
multivesicular body sorting pathway (GO:0071985)	31	0	1.1	-	< 0.01	6.27E-01	1.00E+00
positive regulation of cytoskeleton organization (GO:0051495)	31	0	1.1	-	< 0.01	6.27E-01	1.00E+00
nucleoside triphosphate catabolic process (GO:0009143)	5	0	0.18	-	< 0.01	1.00E+00	1.00E+00
lipoprotein catabolic process (GO:0042159)	6	0	0.21	-	< 0.01	1.00E+00	1.00E+00
negative regulation of cytoskeleton organization (GO:0051494)	47	1	1.67	-	0.6	1.00E+00	1.00E+00
lipoprotein biosynthetic process (GO:0042158)	61	2	2.16	-	0.92	1.00E+00	1.00E+00
chaperone-mediated protein complex assembly (GO:0051131)	5	0	0.18	-	< 0.01	1.00E+00	1.00E+00
lipoprotein metabolic process (GO:0042157)	71	3	2.52	+	1.19	7.42E-01	1.00E+00
regulation of stress fiber assembly (GO:0051492)	7	0	0.25	-	< 0.01	1.00E+00	1.00E+00
protein K63-linked deubiquitination (GO:0070536)	12	0	0.43	-	< 0.01	1.00E+00	1.00E+00
protein K63-linked ubiquitination (GO:0070534)	18	0	0.64	-	< 0.01	1.00E+00	1.00E+00
mitochondrial fusion (GO:0008053)	10	0	0.35	-	< 0.01	1.00E+00	1.00E+00
negative regulation of NF-kappaB transcription factor activity (GO:0032088)	8	0	0.28	-	< 0.01	1.00E+00	1.00E+00
phosphatidylinositol dephosphorylation (GO:0046856)	11	0	0.39	-	< 0.01	1.00E+00	1.00E+00
negative regulation of cellular component organization (GO:0051129)	97	4	3.44	+	1.16	7.80E-01	1.00E+00
phosphatidylinositol phosphate biosynthetic process (GO:0046854)	35	0	1.24	-	< 0.01	6.33E-01	1.00E+00
purine nucleoside diphosphate metabolic process (GO:0009135)	24	0	0.85	-	< 0.01	1.00E+00	1.00E+00
nucleoside diphosphate metabolic process (GO:0009132)	38	1	1.35	-	0.74	1.00E+00	1.00E+00
retrograde transport, endosome to Golgi (GO:0042147)	35	0	1.24	-	< 0.01	6.33E-01	1.00E+00
regulation of chromatin assembly or disassembly (GO:0001672)	8	0	0.28	-	< 0.01	1.00E+00	1.00E+00
vacuole fusion, non-autophagic (GO:0042144)	1	0	0.04	-	< 0.01	1.00E+00	1.00E+00
tRNA threonylcarbamoyladenosine metabolic process (GO:0070525)	5	0	0.18	-	< 0.01	1.00E+00	1.00E+00
regulation of sodium ion transmembrane transporter activity (GO:2000649)	18	0	0.64	-	< 0.01	1.00E+00	1.00E+00
motor neuron axon guidance (GO:0008045)	4	0	0.14	-	< 0.01	1.00E+00	1.00E+00
positive regulation of proteolysis involved in cellular protein catabolic process (GO:1903052)	25	0	0.89	-	< 0.01	1.00E+00	1.00E+00
negative regulation of proteolysis involved in cellular protein catabolic process (GO:1903051)	4	0	0.14	-	< 0.01	1.00E+00	1.00E+00
regulation of proteolysis involved in cellular protein catabolic process (GO:1903050)	38	0	1.35	-	< 0.01	6.41E-01	1.00E+00
immune response-activating signal transduction (GO:0002757)	87	4	3.09	+	1.3	5.56E-01	1.00E+00
skin development (GO:0043588)	29	0	1.03	-	< 0.01	6.25E-01	1.00E+00
ear development (GO:0043583)	2	0	0.07	-	< 0.01	1.00E+00	1.00E+00
meiotic DNA double-strand break formation (GO:0042138)	3	0	0.11	-	< 0.01	1.00E+00	1.00E+00
regulation of transforming growth factor beta receptor signaling pathway (GO:0017015)	7	0	0.25	-	< 0.01	1.00E+00	1.00E+00
protein localization to ciliary transition zone (GO:1904491)	4	0	0.14	-	< 0.01	1.00E+00	1.00E+00
cell recognition (GO:0008037)	61	1	2.16	-	0.46	7.26E-01	1.00E+00
mitotic cell cycle process (GO:1903047)	254	8	9.01	-	0.89	8.65E-01	1.00E+00
regulation of intracellular protein transport (GO:0033157)	7	0	0.25	-	< 0.01	1.00E+00	1.00E+00
V(D)J recombination (GO:0033151)	1	0	0.04	-	< 0.01	1.00E+00	1.00E+00
hippo signaling (GO:0035329)	22	0	0.78	-	< 0.01	1.00E+00	1.00E+00
phospholipid dephosphorylation (GO:0046839)	21	1	0.74	+	1.34	5.36E-01	1.00E+00
negative regulation of organelle organization (GO:0010639)	66	1	2.34	-	0.43	7.30E-01	1.00E+00
ribonucleoside metabolic process (GO:0009119)	9	0	0.32	-	< 0.01	1.00E+00	1.00E+00
nucleotide metabolic process (GO:0009117)	194	5	6.88	-	0.73	6.93E-01	1.00E+00
peroxisomal transport (GO:0043574)	14	0	0.5	-	< 0.01	1.00E+00	1.00E+00
nucleoside metabolic process (GO:0009116)	12	0	0.43	-	< 0.01	1.00E+00	1.00E+00
eye development (GO:0001654)	30	1	1.06	-	0.94	1.00E+00	1.00E+00
calcium ion import (GO:0070509)	30	1	1.06	-	0.94	1.00E+00	1.00E+00
cytochrome complex assembly (GO:0017004)	15	0	0.53	-	< 0.01	1.00E+00	1.00E+00
regulation of microtubule cytoskeleton organization (GO:0070507)	41	1	1.45	-	0.69	1.00E+00	1.00E+00
protein polyubiquitination (GO:0000209)	98	4	3.48	+	1.15	7.81E-01	1.00E+00
positive regulation of DNA replication (GO:0045740)	4	0	0.14	-	< 0.01	1.00E+00	1.00E+00
protein metabolic process (GO:0019538)	1977	65	70.12	-	0.93	5.65E-01	1.00E+00
sperm motility (GO:0097722)	13	0	0.46	-	< 0.01	1.00E+00	1.00E+00
regulation of endopeptidase activity (GO:0052548)	78	1	2.77	-	0.36	5.28E-01	1.00E+00
regulation of peptidase activity (GO:0052547)	80	1	2.84	-	0.35	5.31E-01	1.00E+00
osteoblast differentiation (GO:0001649)	7	0	0.25	-	< 0.01	1.00E+00	1.00E+00
piRNA metabolic process (GO:0034587)	3	0	0.11	-	< 0.01	1.00E+00	1.00E+00
negative regulation of DNA repair (GO:0045738)	6	0	0.21	-	< 0.01	1.00E+00	1.00E+00
regulation of intracellular pH (GO:0051453)	21	1	0.74	+	1.34	5.36E-01	1.00E+00
glycoprotein biosynthetic process (GO:0009101)	112	3	3.97	-	0.76	1.00E+00	1.00E+00
glycoprotein metabolic process (GO:0009100)	138	4	4.89	-	0.82	1.00E+00	1.00E+00
macrophage activation (GO:0042116)	11	0	0.39	-	< 0.01	1.00E+00	1.00E+00
B cell activation (GO:0042113)	65	2	2.31	-	0.87	1.00E+00	1.00E+00
odontogenesis of dentin-containing tooth (GO:0042475)	5	0	0.18	-	< 0.01	1.00E+00	1.00E+00
positive regulation of protein catabolic process (GO:0045732)	37	1	1.31	-	0.76	1.00E+00	1.00E+00
inner ear morphogenesis (GO:0042472)	2	0	0.07	-	< 0.01	1.00E+00	1.00E+00
chromosome localization (GO:0050000)	15	0	0.53	-	< 0.01	1.00E+00	1.00E+00
sperm axoneme assembly (GO:0007288)	1	0	0.04	-	< 0.01	1.00E+00	1.00E+00
cardiolipin biosynthetic process (GO:0032049)	3	0	0.11	-	< 0.01	1.00E+00	1.00E+00
spermatid development (GO:0007286)	22	1	0.78	+	1.28	5.52E-01	1.00E+00
regulation of protein dephosphorylation (GO:0035304)	11	0	0.39	-	< 0.01	1.00E+00	1.00E+00
regulation of dephosphorylation (GO:0035303)	14	0	0.5	-	< 0.01	1.00E+00	1.00E+00
spermatogenesis (GO:0007283)	47	1	1.67	-	0.6	1.00E+00	1.00E+00
germ cell development (GO:0007281)	39	2	1.38	+	1.45	6.51E-01	1.00E+00
carbohydrate transmembrane transport (GO:0034219)	10	0	0.35	-	< 0.01	1.00E+00	1.00E+00
negative regulation of G2/M transition of mitotic cell cycle (GO:0010972)	15	0	0.53	-	< 0.01	1.00E+00	1.00E+00
regulation of phosphatidylinositol 3-kinase activity (GO:0043551)	7	0	0.25	-	< 0.01	1.00E+00	1.00E+00
regulation of meiotic cell cycle (GO:0051445)	9	0	0.32	-	< 0.01	1.00E+00	1.00E+00
positive regulation of translation (GO:0045727)	24	1	0.85	+	1.17	5.82E-01	1.00E+00
mitochondrial transmembrane transport (GO:1990542)	51	2	1.81	+	1.11	7.04E-01	1.00E+00
B cell proliferation (GO:0042100)	25	1	0.89	+	1.13	5.96E-01	1.00E+00
eye photoreceptor cell development (GO:0042462)	1	0	0.04	-	< 0.01	1.00E+00	1.00E+00
gamete generation (GO:0007276)	68	2	2.41	-	0.83	1.00E+00	1.00E+00
posttranscriptional regulation of gene expression (GO:0010608)	135	5	4.79	+	1.04	8.15E-01	1.00E+00
negative regulation of macromolecule metabolic process (GO:0010605)	559	17	19.83	-	0.86	6.42E-01	1.00E+00
synaptic transmission, cholinergic (GO:0007271)	2	0	0.07	-	< 0.01	1.00E+00	1.00E+00
regulation of mitotic sister chromatid separation (GO:0010965)	15	0	0.53	-	< 0.01	1.00E+00	1.00E+00
DNA geometric change (GO:0032392)	14	0	0.5	-	< 0.01	1.00E+00	1.00E+00
protein acylation (GO:0043543)	75	3	2.66	+	1.13	7.51E-01	1.00E+00
negative regulation of canonical Wnt signaling pathway (GO:0090090)	28	1	0.99	+	1.01	1.00E+00	1.00E+00
bicellular tight junction assembly (GO:0070830)	27	0	0.96	-	< 0.01	1.00E+00	1.00E+00
positive regulation of cellular protein catabolic process (GO:1903364)	25	0	0.89	-	< 0.01	1.00E+00	1.00E+00
negative regulation of cellular protein catabolic process (GO:1903363)	4	0	0.14	-	< 0.01	1.00E+00	1.00E+00
regulation of cellular protein catabolic process (GO:1903362)	38	0	1.35	-	< 0.01	6.41E-01	1.00E+00
positive regulation of lymphocyte mediated immunity (GO:0002708)	50	1	1.77	-	0.56	1.00E+00	1.00E+00
negative regulation of macroautophagy (GO:0016242)	5	0	0.18	-	< 0.01	1.00E+00	1.00E+00
regulation of macroautophagy (GO:0016241)	15	0	0.53	-	< 0.01	1.00E+00	1.00E+00
regulation of lymphocyte mediated immunity (GO:0002706)	59	1	2.09	-	0.48	7.25E-01	1.00E+00
positive regulation of leukocyte mediated immunity (GO:0002705)	53	2	1.88	+	1.06	7.13E-01	1.00E+00
Rho protein signal transduction (GO:0007266)	46	2	1.63	+	1.23	6.80E-01	1.00E+00
regulation of response to endoplasmic reticulum stress (GO:1905897)	6	0	0.21	-	< 0.01	1.00E+00	1.00E+00
regulation of leukocyte mediated immunity (GO:0002703)	65	2	2.31	-	0.87	1.00E+00	1.00E+00
regulation of metal ion transport (GO:0010959)	64	1	2.27	-	0.44	7.28E-01	1.00E+00
regulation of chromatin organization (GO:1902275)	9	0	0.32	-	< 0.01	1.00E+00	1.00E+00
calcium ion transport into cytosol (GO:0060402)	25	1	0.89	+	1.13	5.96E-01	1.00E+00
C-terminal protein amino acid modification (GO:0018410)	6	0	0.21	-	< 0.01	1.00E+00	1.00E+00
positive regulation of peptidase activity (GO:0010952)	22	0	0.78	-	< 0.01	1.00E+00	1.00E+00
negative regulation of endopeptidase activity (GO:0010951)	55	1	1.95	-	0.51	1.00E+00	1.00E+00
positive regulation of endopeptidase activity (GO:0010950)	22	0	0.78	-	< 0.01	1.00E+00	1.00E+00
negative regulation of nuclear division (GO:0051784)	13	0	0.46	-	< 0.01	1.00E+00	1.00E+00
replication fork processing (GO:0031297)	10	0	0.35	-	< 0.01	1.00E+00	1.00E+00
regulation of phosphatidylinositol 3-kinase signaling (GO:0014066)	9	0	0.32	-	< 0.01	1.00E+00	1.00E+00
mitochondrial respiratory chain complex II assembly (GO:0034553)	4	0	0.14	-	< 0.01	1.00E+00	1.00E+00
hormone biosynthetic process (GO:0042446)	7	0	0.25	-	< 0.01	1.00E+00	1.00E+00
post-embryonic development (GO:0009791)	1	0	0.04	-	< 0.01	1.00E+00	1.00E+00
phosphatidylinositol 3-kinase signaling (GO:0014065)	18	0	0.64	-	< 0.01	1.00E+00	1.00E+00
embryo development (GO:0009790)	69	2	2.45	-	0.82	1.00E+00	1.00E+00
mitochondrial respiratory chain complex III assembly (GO:0034551)	3	0	0.11	-	< 0.01	1.00E+00	1.00E+00
mitochondrial respiratory chain complex assembly (GO:0033108)	27	0	0.96	-	< 0.01	1.00E+00	1.00E+00
lysosomal microautophagy (GO:0016237)	5	0	0.18	-	< 0.01	1.00E+00	1.00E+00
macroautophagy (GO:0016236)	75	2	2.66	-	0.75	1.00E+00	1.00E+00
receptor signaling pathway via JAK-STAT (GO:0007259)	46	2	1.63	+	1.23	6.80E-01	1.00E+00
JNK cascade (GO:0007254)	27	0	0.96	-	< 0.01	1.00E+00	1.00E+00
negative regulation of cell cycle process (GO:0010948)	58	1	2.06	-	0.49	7.24E-01	1.00E+00
positive regulation of cell death (GO:0010942)	50	2	1.77	+	1.13	6.99E-01	1.00E+00
nucleoside diphosphate phosphorylation (GO:0006165)	28	0	0.99	-	< 0.01	1.00E+00	1.00E+00
purine nucleotide biosynthetic process (GO:0006164)	100	4	3.55	+	1.13	7.83E-01	1.00E+00
purine nucleotide metabolic process (GO:0006163)	157	4	5.57	-	0.72	6.65E-01	1.00E+00
phosphorylation of RNA polymerase II C-terminal domain (GO:0070816)	8	0	0.28	-	< 0.01	1.00E+00	1.00E+00
regulation of defense response to virus (GO:0050688)	4	0	0.14	-	< 0.01	1.00E+00	1.00E+00
collagen fibril organization (GO:0030199)	5	0	0.18	-	< 0.01	1.00E+00	1.00E+00
endosome to lysosome transport (GO:0008333)	17	0	0.6	-	< 0.01	1.00E+00	1.00E+00
iron-sulfur cluster assembly (GO:0016226)	11	0	0.39	-	< 0.01	1.00E+00	1.00E+00
nucleolar large rRNA transcription by RNA polymerase I (GO:0042790)	2	0	0.07	-	< 0.01	1.00E+00	1.00E+00
regulation of delayed rectifier potassium channel activity (GO:1902259)	8	0	0.28	-	< 0.01	1.00E+00	1.00E+00
positive regulation of TOR signaling (GO:0032008)	14	0	0.5	-	< 0.01	1.00E+00	1.00E+00
negative regulation of TOR signaling (GO:0032007)	18	0	0.64	-	< 0.01	1.00E+00	1.00E+00
non-motile cilium assembly (GO:1905515)	15	0	0.53	-	< 0.01	1.00E+00	1.00E+00
regulation of TOR signaling (GO:0032006)	36	0	1.28	-	< 0.01	6.36E-01	1.00E+00
stress-activated MAPK cascade (GO:0051403)	33	0	1.17	-	< 0.01	6.29E-01	1.00E+00
adenosine catabolic process (GO:0006154)	2	0	0.07	-	< 0.01	1.00E+00	1.00E+00
response to UV (GO:0009411)	6	0	0.21	-	< 0.01	1.00E+00	1.00E+00
purine nucleoside catabolic process (GO:0006152)	2	0	0.07	-	< 0.01	1.00E+00	1.00E+00
protein deubiquitination (GO:0016579)	61	1	2.16	-	0.46	7.26E-01	1.00E+00
histone deubiquitination (GO:0016578)	5	0	0.18	-	< 0.01	1.00E+00	1.00E+00
histone deacetylation (GO:0016575)	22	0	0.78	-	< 0.01	1.00E+00	1.00E+00
histone ubiquitination (GO:0016574)	22	0	0.78	-	< 0.01	1.00E+00	1.00E+00
B cell differentiation (GO:0030183)	23	0	0.82	-	< 0.01	1.00E+00	1.00E+00
histone methylation (GO:0016571)	31	0	1.1	-	< 0.01	6.27E-01	1.00E+00
histone modification (GO:0016570)	126	4	4.47	-	0.9	1.00E+00	1.00E+00
cellular component assembly involved in morphogenesis (GO:0010927)	25	1	0.89	+	1.13	5.96E-01	1.00E+00
response to estradiol (GO:0032355)	4	0	0.14	-	< 0.01	1.00E+00	1.00E+00
developmental pigmentation (GO:0048066)	5	0	0.18	-	< 0.01	1.00E+00	1.00E+00
response to heat (GO:0009408)	12	0	0.43	-	< 0.01	1.00E+00	1.00E+00
regulation of phosphatase activity (GO:0010921)	12	0	0.43	-	< 0.01	1.00E+00	1.00E+00
mitochondrial ATP synthesis coupled electron transport (GO:0042775)	23	0	0.82	-	< 0.01	1.00E+00	1.00E+00
ATP synthesis coupled electron transport (GO:0042773)	24	0	0.85	-	< 0.01	1.00E+00	1.00E+00
signal transduction in response to DNA damage (GO:0042770)	27	0	0.96	-	< 0.01	1.00E+00	1.00E+00
protein ubiquitination (GO:0016567)	232	8	8.23	-	0.97	1.00E+00	1.00E+00
regulation of protein modification by small protein conjugation or removal (GO:1903320)	21	1	0.74	+	1.34	5.36E-01	1.00E+00
digestion (GO:0007586)	6	0	0.21	-	< 0.01	1.00E+00	1.00E+00
response to nutrient (GO:0007584)	4	0	0.14	-	< 0.01	1.00E+00	1.00E+00
protein deacylation (GO:0035601)	27	0	0.96	-	< 0.01	1.00E+00	1.00E+00
protein lipidation (GO:0006497)	61	2	2.16	-	0.92	1.00E+00	1.00E+00
protein O-linked glycosylation (GO:0006493)	15	0	0.53	-	< 0.01	1.00E+00	1.00E+00
chondroitin sulfate proteoglycan metabolic process (GO:0050654)	16	0	0.57	-	< 0.01	1.00E+00	1.00E+00
protein import into peroxisome matrix (GO:0016558)	10	0	0.35	-	< 0.01	1.00E+00	1.00E+00
positive regulation of mRNA metabolic process (GO:1903313)	43	1	1.53	-	0.66	1.00E+00	1.00E+00
proteoglycan biosynthetic process (GO:0030166)	28	0	0.99	-	< 0.01	1.00E+00	1.00E+00
chondroitin sulfate proteoglycan biosynthetic process (GO:0050650)	13	0	0.46	-	< 0.01	1.00E+00	1.00E+00
protein catabolic process (GO:0030163)	360	14	12.77	+	1.1	6.67E-01	1.00E+00
regulation of proteolysis (GO:0030162)	123	3	4.36	-	0.69	8.03E-01	1.00E+00
glutamate receptor signaling pathway (GO:0007215)	24	0	0.85	-	< 0.01	1.00E+00	1.00E+00
dopamine receptor signaling pathway (GO:0007212)	7	0	0.25	-	< 0.01	1.00E+00	1.00E+00
protein N-linked glycosylation (GO:0006487)	36	1	1.28	-	0.78	1.00E+00	1.00E+00
carbohydrate derivative biosynthetic process (GO:1901137)	272	9	9.65	-	0.93	1.00E+00	1.00E+00
protein glycosylation (GO:0006486)	76	3	2.7	+	1.11	7.53E-01	1.00E+00
mitochondrial electron transport, cytochrome c to oxygen (GO:0006123)	10	0	0.35	-	< 0.01	1.00E+00	1.00E+00
carbohydrate derivative metabolic process (GO:1901135)	419	16	14.86	+	1.08	6.91E-01	1.00E+00
mitochondrial electron transport, ubiquinol to cytochrome c (GO:0006122)	7	0	0.25	-	< 0.01	1.00E+00	1.00E+00
mitochondrial electron transport, succinate to ubiquinone (GO:0006121)	3	0	0.11	-	< 0.01	1.00E+00	1.00E+00
mitochondrial electron transport, NADH to ubiquinone (GO:0006120)	4	0	0.14	-	< 0.01	1.00E+00	1.00E+00
protein demethylation (GO:0006482)	14	0	0.5	-	< 0.01	1.00E+00	1.00E+00
protein localization to kinetochore (GO:0034501)	6	0	0.21	-	< 0.01	1.00E+00	1.00E+00
regulation of circadian rhythm (GO:0042752)	8	0	0.28	-	< 0.01	1.00E+00	1.00E+00
phospholipid biosynthetic process (GO:0008654)	80	1	2.84	-	0.35	5.31E-01	1.00E+00
protein import into mitochondrial matrix (GO:0030150)	14	0	0.5	-	< 0.01	1.00E+00	1.00E+00
alanine transport (GO:0032328)	7	0	0.25	-	< 0.01	1.00E+00	1.00E+00
oxidative phosphorylation (GO:0006119)	33	0	1.17	-	< 0.01	6.29E-01	1.00E+00
regulation of cell cycle (GO:0051726)	195	8	6.92	+	1.16	6.95E-01	1.00E+00
protein deacetylation (GO:0006476)	22	0	0.78	-	< 0.01	1.00E+00	1.00E+00
protein acetylation (GO:0006473)	41	2	1.45	+	1.38	6.59E-01	1.00E+00
protein dephosphorylation (GO:0006470)	69	2	2.45	-	0.82	1.00E+00	1.00E+00
defense response to bacterium (GO:0042742)	97	4	3.44	+	1.16	7.80E-01	1.00E+00
sphingolipid biosynthetic process (GO:0030148)	45	1	1.6	-	0.63	1.00E+00	1.00E+00
carbohydrate transport (GO:0008643)	15	0	0.53	-	< 0.01	1.00E+00	1.00E+00
signal peptide processing (GO:0006465)	8	0	0.28	-	< 0.01	1.00E+00	1.00E+00
cellular protein modification process (GO:0006464)	1162	44	41.21	+	1.07	6.25E-01	1.00E+00
sister chromatid segregation (GO:0000819)	64	1	2.27	-	0.44	7.28E-01	1.00E+00
negative regulation of angiogenesis (GO:0016525)	8	0	0.28	-	< 0.01	1.00E+00	1.00E+00
detection of mechanical stimulus (GO:0050982)	11	0	0.39	-	< 0.01	1.00E+00	1.00E+00
negative regulation of chromosome separation (GO:1905819)	12	0	0.43	-	< 0.01	1.00E+00	1.00E+00
sex differentiation (GO:0007548)	27	1	0.96	+	1.04	6.23E-01	1.00E+00
regulation of chromosome separation (GO:1905818)	17	0	0.6	-	< 0.01	1.00E+00	1.00E+00
maturation of SSU-rRNA (GO:0030490)	38	0	1.35	-	< 0.01	6.41E-01	1.00E+00
'de novo' protein folding (GO:0006458)	18	0	0.64	-	< 0.01	1.00E+00	1.00E+00
RNA decapping (GO:0110154)	9	0	0.32	-	< 0.01	1.00E+00	1.00E+00
mitotic intra-S DNA damage checkpoint signaling (GO:0031573)	8	0	0.28	-	< 0.01	1.00E+00	1.00E+00
DNA integrity checkpoint signaling (GO:0031570)	30	0	1.06	-	< 0.01	6.26E-01	1.00E+00
tRNA methylation (GO:0030488)	23	0	0.82	-	< 0.01	1.00E+00	1.00E+00
regulation of translational initiation (GO:0006446)	13	0	0.46	-	< 0.01	1.00E+00	1.00E+00
tRNA wobble uridine modification (GO:0002098)	10	0	0.35	-	< 0.01	1.00E+00	1.00E+00
attachment of spindle microtubules to kinetochore (GO:0008608)	9	0	0.32	-	< 0.01	1.00E+00	1.00E+00
organelle transport along microtubule (GO:0072384)	22	0	0.78	-	< 0.01	1.00E+00	1.00E+00
sensory perception of mechanical stimulus (GO:0050954)	11	0	0.39	-	< 0.01	1.00E+00	1.00E+00
natural killer cell activation (GO:0030101)	22	1	0.78	+	1.28	5.52E-01	1.00E+00
regulation of endocytosis (GO:0030100)	23	1	0.82	+	1.23	5.67E-01	1.00E+00
positive regulation of innate immune response (GO:0045089)	14	0	0.5	-	< 0.01	1.00E+00	1.00E+00
positive regulation of cysteine-type endopeptidase activity (GO:2001056)	19	0	0.67	-	< 0.01	1.00E+00	1.00E+00
regulation of innate immune response (GO:0045088)	15	0	0.53	-	< 0.01	1.00E+00	1.00E+00
negative regulation of proteasomal protein catabolic process (GO:1901799)	4	0	0.14	-	< 0.01	1.00E+00	1.00E+00
protein-containing complex disassembly (GO:0032984)	76	1	2.7	-	0.37	5.25E-01	1.00E+00
mitochondrial respiratory chain complex I assembly (GO:0032981)	8	0	0.28	-	< 0.01	1.00E+00	1.00E+00
translational termination (GO:0006415)	3	0	0.11	-	< 0.01	1.00E+00	1.00E+00
translational initiation (GO:0006413)	34	0	1.21	-	< 0.01	6.31E-01	1.00E+00
chromosome organization involved in meiotic cell cycle (GO:0070192)	23	0	0.82	-	< 0.01	1.00E+00	1.00E+00
actin cytoskeleton reorganization (GO:0031532)	21	0	0.74	-	< 0.01	1.00E+00	1.00E+00
regulation of complement activation (GO:0030449)	9	0	0.32	-	< 0.01	1.00E+00	1.00E+00
citrate transport (GO:0015746)	4	0	0.14	-	< 0.01	1.00E+00	1.00E+00
regulation of actin filament-based process (GO:0032970)	97	2	3.44	-	0.58	7.78E-01	1.00E+00
mRNA export from nucleus (GO:0006406)	34	0	1.21	-	< 0.01	6.31E-01	1.00E+00
C4-dicarboxylate transport (GO:0015740)	8	0	0.28	-	< 0.01	1.00E+00	1.00E+00
mRNA catabolic process (GO:0006402)	88	2	3.12	-	0.64	7.72E-01	1.00E+00
RNA catabolic process (GO:0006401)	105	2	3.72	-	0.54	5.90E-01	1.00E+00
pigment biosynthetic process (GO:0046148)	21	1	0.74	+	1.34	5.36E-01	1.00E+00
ubiquitin-dependent ERAD pathway (GO:0030433)	52	1	1.84	-	0.54	1.00E+00	1.00E+00
mitotic spindle assembly (GO:0090307)	17	0	0.6	-	< 0.01	1.00E+00	1.00E+00
nucleic acid phosphodiester bond hydrolysis (GO:0090305)	85	3	3.01	-	1	1.00E+00	1.00E+00
negative regulation of response to DNA damage stimulus (GO:2001021)	7	0	0.25	-	< 0.01	1.00E+00	1.00E+00
regulation of response to DNA damage stimulus (GO:2001020)	27	1	0.96	+	1.04	6.23E-01	1.00E+00
ATP generation from ADP (GO:0006757)	24	0	0.85	-	< 0.01	1.00E+00	1.00E+00
nucleoside phosphate metabolic process (GO:0006753)	208	6	7.38	-	0.81	8.49E-01	1.00E+00
regulation of cardiac muscle contraction (GO:0055117)	2	0	0.07	-	< 0.01	1.00E+00	1.00E+00
regulation of transmembrane transporter activity (GO:0022898)	55	1	1.95	-	0.51	1.00E+00	1.00E+00
chemical synaptic transmission, postsynaptic (GO:0099565)	12	0	0.43	-	< 0.01	1.00E+00	1.00E+00
synaptic membrane adhesion (GO:0099560)	2	0	0.07	-	< 0.01	1.00E+00	1.00E+00
regulation of actin cytoskeleton organization (GO:0032956)	96	2	3.4	-	0.59	7.77E-01	1.00E+00
ubiquinone biosynthetic process (GO:0006744)	8	0	0.28	-	< 0.01	1.00E+00	1.00E+00
purine ribonucleoside metabolic process (GO:0046128)	7	0	0.25	-	< 0.01	1.00E+00	1.00E+00
phosphatidylinositol metabolic process (GO:0046488)	70	1	2.48	-	0.4	5.21E-01	1.00E+00
protein insertion into mitochondrial inner membrane (GO:0045039)	5	0	0.18	-	< 0.01	1.00E+00	1.00E+00
NADP metabolic process (GO:0006739)	11	0	0.39	-	< 0.01	1.00E+00	1.00E+00
regulation of sodium ion transport (GO:0002028)	23	0	0.82	-	< 0.01	1.00E+00	1.00E+00
glycerophospholipid biosynthetic process (GO:0046474)	72	1	2.55	-	0.39	5.22E-01	1.00E+00
early endosome to late endosome transport (GO:0045022)	10	0	0.35	-	< 0.01	1.00E+00	1.00E+00
membrane lipid biosynthetic process (GO:0046467)	67	1	2.38	-	0.42	7.32E-01	1.00E+00
acylglycerol catabolic process (GO:0046464)	12	0	0.43	-	< 0.01	1.00E+00	1.00E+00
neutral lipid catabolic process (GO:0046461)	12	0	0.43	-	< 0.01	1.00E+00	1.00E+00
glycerolipid biosynthetic process (GO:0045017)	87	2	3.09	-	0.65	7.72E-01	1.00E+00
circadian regulation of gene expression (GO:0032922)	17	0	0.6	-	< 0.01	1.00E+00	1.00E+00
mRNA destabilization (GO:0061157)	35	1	1.24	-	0.81	1.00E+00	1.00E+00
establishment of protein localization to vacuole (GO:0072666)	32	0	1.13	-	< 0.01	6.28E-01	1.00E+00
autophagosome maturation (GO:0097352)	12	0	0.43	-	< 0.01	1.00E+00	1.00E+00
protein localization to vacuole (GO:0072665)	34	0	1.21	-	< 0.01	6.31E-01	1.00E+00
establishment of protein localization to peroxisome (GO:0072663)	12	0	0.43	-	< 0.01	1.00E+00	1.00E+00
protein localization to peroxisome (GO:0072662)	12	0	0.43	-	< 0.01	1.00E+00	1.00E+00
leukocyte activation involved in immune response (GO:0002366)	34	1	1.21	-	0.83	1.00E+00	1.00E+00
TORC1 signaling (GO:0038202)	19	0	0.67	-	< 0.01	1.00E+00	1.00E+00
cellular response to misfolded protein (GO:0071218)	11	0	0.39	-	< 0.01	1.00E+00	1.00E+00
cellular response to abiotic stimulus (GO:0071214)	12	0	0.43	-	< 0.01	1.00E+00	1.00E+00
positive regulation of cell cycle G1/S phase transition (GO:1902808)	6	0	0.21	-	< 0.01	1.00E+00	1.00E+00
regulation of cell cycle G1/S phase transition (GO:1902806)	15	0	0.53	-	< 0.01	1.00E+00	1.00E+00
chaperone cofactor-dependent protein refolding (GO:0051085)	17	0	0.6	-	< 0.01	1.00E+00	1.00E+00
nuclear-transcribed mRNA catabolic process, nonsense-mediated decay (GO:0000184)	13	0	0.46	-	< 0.01	1.00E+00	1.00E+00
protein localization to membrane (GO:0072657)	161	6	5.71	+	1.05	8.30E-01	1.00E+00
establishment of protein localization to mitochondrion (GO:0072655)	29	0	1.03	-	< 0.01	6.25E-01	1.00E+00
vesicle cytoskeletal trafficking (GO:0099518)	29	0	1.03	-	< 0.01	6.25E-01	1.00E+00
cellular nitrogen compound biosynthetic process (GO:0044271)	2263	85	80.26	+	1.06	5.88E-01	1.00E+00
cellular nitrogen compound catabolic process (GO:0044270)	163	6	5.78	+	1.04	8.31E-01	1.00E+00
response to organonitrogen compound (GO:0010243)	142	5	5.04	-	0.99	1.00E+00	1.00E+00
lysine biosynthetic process (GO:0009085)	2	0	0.07	-	< 0.01	1.00E+00	1.00E+00
rRNA base methylation (GO:0070475)	8	0	0.28	-	< 0.01	1.00E+00	1.00E+00
regulation of proteasomal protein catabolic process (GO:0061136)	36	0	1.28	-	< 0.01	6.36E-01	1.00E+00
receptor signaling pathway via STAT (GO:0097696)	46	2	1.63	+	1.23	6.80E-01	1.00E+00
cellular protein metabolic process (GO:0044267)	1714	58	60.79	-	0.95	7.85E-01	1.00E+00
cellular macromolecule catabolic process (GO:0044265)	447	15	15.85	-	0.95	1.00E+00	1.00E+00
cellular macromolecule metabolic process (GO:0044260)	3713	128	131.69	-	0.97	7.69E-01	1.00E+00
heart contraction (GO:0060047)	27	1	0.96	+	1.04	6.23E-01	1.00E+00
retina development in camera-type eye (GO:0060041)	4	0	0.14	-	< 0.01	1.00E+00	1.00E+00
multicellular organismal reproductive process (GO:0048609)	73	2	2.59	-	0.77	1.00E+00	1.00E+00
cellular response to amino acid starvation (GO:0034198)	9	0	0.32	-	< 0.01	1.00E+00	1.00E+00
reproductive structure development (GO:0048608)	20	0	0.71	-	< 0.01	1.00E+00	1.00E+00
aromatic amino acid family catabolic process (GO:0009074)	10	0	0.35	-	< 0.01	1.00E+00	1.00E+00
aromatic amino acid family metabolic process (GO:0009072)	12	0	0.43	-	< 0.01	1.00E+00	1.00E+00
cellular protein catabolic process (GO:0044257)	330	13	11.7	+	1.11	6.53E-01	1.00E+00
positive regulation of immune effector process (GO:0002699)	61	2	2.16	-	0.92	1.00E+00	1.00E+00
regulation of immune effector process (GO:0002697)	71	2	2.52	-	0.79	1.00E+00	1.00E+00
positive regulation of receptor signaling pathway via JAK-STAT (GO:0046427)	12	0	0.43	-	< 0.01	1.00E+00	1.00E+00
regulation of receptor signaling pathway via JAK-STAT (GO:0046425)	30	0	1.06	-	< 0.01	6.26E-01	1.00E+00
microtubule polymerization (GO:0046785)	23	0	0.82	-	< 0.01	1.00E+00	1.00E+00
aspartate family amino acid biosynthetic process (GO:0009067)	13	0	0.46	-	< 0.01	1.00E+00	1.00E+00
ubiquitin-dependent protein catabolic process via the multivesicular body sorting pathway (GO:0043162)	14	0	0.5	-	< 0.01	1.00E+00	1.00E+00
aspartate family amino acid metabolic process (GO:0009066)	18	0	0.64	-	< 0.01	1.00E+00	1.00E+00
negative regulation of DNA metabolic process (GO:0051053)	21	0	0.74	-	< 0.01	1.00E+00	1.00E+00
regulation of DNA metabolic process (GO:0051052)	50	2	1.77	+	1.13	6.99E-01	1.00E+00
negative regulation of transport (GO:0051051)	38	0	1.35	-	< 0.01	6.41E-01	1.00E+00
aerobic respiration (GO:0009060)	57	1	2.02	-	0.49	7.24E-01	1.00E+00
mitotic cell cycle phase (GO:0098763)	13	0	0.46	-	< 0.01	1.00E+00	1.00E+00
cellular respiration (GO:0045333)	65	1	2.31	-	0.43	7.29E-01	1.00E+00
rRNA modification (GO:0000154)	19	0	0.67	-	< 0.01	1.00E+00	1.00E+00
mitochondrial gene expression (GO:0140053)	26	0	0.92	-	< 0.01	1.00E+00	1.00E+00
protein O-linked mannosylation (GO:0035269)	5	0	0.18	-	< 0.01	1.00E+00	1.00E+00
protein mannosylation (GO:0035268)	9	0	0.32	-	< 0.01	1.00E+00	1.00E+00
macromolecule biosynthetic process (GO:0009059)	2249	84	79.77	+	1.05	6.30E-01	1.00E+00
macromolecule catabolic process (GO:0009057)	493	17	17.49	-	0.97	1.00E+00	1.00E+00
regulation of cation transmembrane transport (GO:1904062)	68	2	2.41	-	0.83	1.00E+00	1.00E+00
late endosome to vacuole transport (GO:0045324)	27	0	0.96	-	< 0.01	1.00E+00	1.00E+00
gliogenesis (GO:0042063)	14	0	0.5	-	< 0.01	1.00E+00	1.00E+00
primary metabolic process (GO:0044238)	5034	181	178.54	+	1.01	8.27E-01	1.00E+00
cellular metabolic process (GO:0044237)	5165	190	183.19	+	1.04	5.73E-01	1.00E+00
protein localization to lysosome (GO:0061462)	12	0	0.43	-	< 0.01	1.00E+00	1.00E+00
stress fiber assembly (GO:0043149)	12	0	0.43	-	< 0.01	1.00E+00	1.00E+00
regulation of double-strand break repair via homologous recombination (GO:0010569)	7	0	0.25	-	< 0.01	1.00E+00	1.00E+00
peptidyl-lysine trimethylation (GO:0018023)	7	0	0.25	-	< 0.01	1.00E+00	1.00E+00
peptidyl-lysine methylation (GO:0018022)	35	0	1.24	-	< 0.01	6.33E-01	1.00E+00
regulation of cell cycle process (GO:0010564)	127	5	4.5	+	1.11	8.07E-01	1.00E+00
cell-cell adhesion via plasma-membrane adhesion molecules (GO:0098742)	60	1	2.13	-	0.47	7.25E-01	1.00E+00
reproductive system development (GO:0061458)	20	0	0.71	-	< 0.01	1.00E+00	1.00E+00
establishment of mitotic spindle orientation (GO:0000132)	9	0	0.32	-	< 0.01	1.00E+00	1.00E+00
synaptic transmission, glutamatergic (GO:0035249)	43	2	1.53	+	1.31	6.67E-01	1.00E+00
mRNA transport (GO:0051028)	36	0	1.28	-	< 0.01	6.36E-01	1.00E+00
kinetochore organization (GO:0051383)	6	0	0.21	-	< 0.01	1.00E+00	1.00E+00
kinetochore assembly (GO:0051382)	5	0	0.18	-	< 0.01	1.00E+00	1.00E+00
macromolecule deacylation (GO:0098732)	27	0	0.96	-	< 0.01	1.00E+00	1.00E+00
vasculogenesis (GO:0001570)	6	0	0.21	-	< 0.01	1.00E+00	1.00E+00
ionotropic glutamate receptor signaling pathway (GO:0035235)	14	0	0.5	-	< 0.01	1.00E+00	1.00E+00
RNA stabilization (GO:0043489)	8	0	0.28	-	< 0.01	1.00E+00	1.00E+00
regulation of mRNA stability (GO:0043488)	58	1	2.06	-	0.49	7.24E-01	1.00E+00
regulation of RNA stability (GO:0043487)	59	1	2.09	-	0.48	7.25E-01	1.00E+00
histone exchange (GO:0043486)	11	0	0.39	-	< 0.01	1.00E+00	1.00E+00
actin filament bundle assembly (GO:0051017)	41	1	1.45	-	0.69	1.00E+00	1.00E+00
regulation of RNA splicing (GO:0043484)	69	1	2.45	-	0.41	7.35E-01	1.00E+00
barbed-end actin filament capping (GO:0051016)	18	0	0.64	-	< 0.01	1.00E+00	1.00E+00
endonucleolytic cleavage of tricistronic rRNA transcript (SSU-rRNA, 5.8S rRNA, LSU-rRNA) (GO:0000479)	12	0	0.43	-	< 0.01	1.00E+00	1.00E+00
intracellular mRNA localization (GO:0008298)	3	0	0.11	-	< 0.01	1.00E+00	1.00E+00
endonucleolytic cleavage involved in rRNA processing (GO:0000478)	12	0	0.43	-	< 0.01	1.00E+00	1.00E+00
regulation of membrane potential (GO:0042391)	117	4	4.15	-	0.96	1.00E+00	1.00E+00
mitotic nuclear division (GO:0140014)	254	8	9.01	-	0.89	8.65E-01	1.00E+00
maturation of LSU-rRNA (GO:0000470)	18	0	0.64	-	< 0.01	1.00E+00	1.00E+00
snRNA processing (GO:0016180)	17	0	0.6	-	< 0.01	1.00E+00	1.00E+00
bone development (GO:0060348)	8	0	0.28	-	< 0.01	1.00E+00	1.00E+00
regulation of protein localization to membrane (GO:1905475)	14	0	0.5	-	< 0.01	1.00E+00	1.00E+00
receptor clustering (GO:0043113)	4	0	0.14	-	< 0.01	1.00E+00	1.00E+00
regulation of cellular localization (GO:0060341)	57	2	2.02	-	0.99	1.00E+00	1.00E+00
cleavage involved in rRNA processing (GO:0000469)	19	0	0.67	-	< 0.01	1.00E+00	1.00E+00
negative regulation of mitotic sister chromatid segregation (GO:0033048)	11	0	0.39	-	< 0.01	1.00E+00	1.00E+00
aromatic compound catabolic process (GO:0019439)	168	6	5.96	+	1.01	1.00E+00	1.00E+00
regulation of mitotic sister chromatid segregation (GO:0033047)	12	0	0.43	-	< 0.01	1.00E+00	1.00E+00
insulin receptor signaling pathway (GO:0008286)	18	0	0.64	-	< 0.01	1.00E+00	1.00E+00
negative regulation of sister chromatid segregation (GO:0033046)	11	0	0.39	-	< 0.01	1.00E+00	1.00E+00
maturation of 5.8S rRNA from tricistronic rRNA transcript (SSU-rRNA, 5.8S rRNA, LSU-rRNA) (GO:0000466)	15	0	0.53	-	< 0.01	1.00E+00	1.00E+00
regulation of sister chromatid segregation (GO:0033045)	18	0	0.64	-	< 0.01	1.00E+00	1.00E+00
regulation of chromosome organization (GO:0033044)	33	0	1.17	-	< 0.01	6.29E-01	1.00E+00
regulation of organelle organization (GO:0033043)	224	7	7.94	-	0.88	1.00E+00	1.00E+00
maturation of LSU-rRNA from tricistronic rRNA transcript (SSU-rRNA, 5.8S rRNA, LSU-rRNA) (GO:0000463)	12	0	0.43	-	< 0.01	1.00E+00	1.00E+00
maturation of SSU-rRNA from tricistronic rRNA transcript (SSU-rRNA, 5.8S rRNA, LSU-rRNA) (GO:0000462)	29	0	1.03	-	< 0.01	6.25E-01	1.00E+00
triglyceride catabolic process (GO:0019433)	7	0	0.25	-	< 0.01	1.00E+00	1.00E+00
maturation of 5.8S rRNA (GO:0000460)	24	0	0.85	-	< 0.01	1.00E+00	1.00E+00
secondary metabolite biosynthetic process (GO:0044550)	3	0	0.11	-	< 0.01	1.00E+00	1.00E+00
type I interferon signaling pathway (GO:0060337)	2	0	0.07	-	< 0.01	1.00E+00	1.00E+00
protein palmitoylation (GO:0018345)	31	1	1.1	-	0.91	1.00E+00	1.00E+00
protein prenylation (GO:0018342)	6	0	0.21	-	< 0.01	1.00E+00	1.00E+00
positive regulation of myeloid cell differentiation (GO:0045639)	3	0	0.11	-	< 0.01	1.00E+00	1.00E+00
vitamin K metabolic process (GO:0042373)	3	0	0.11	-	< 0.01	1.00E+00	1.00E+00
regulation of G protein-coupled receptor signaling pathway (GO:0008277)	12	0	0.43	-	< 0.01	1.00E+00	1.00E+00
macromolecule localization (GO:0033036)	866	29	30.72	-	0.94	8.51E-01	1.00E+00
non-canonical Wnt signaling pathway (GO:0035567)	19	0	0.67	-	< 0.01	1.00E+00	1.00E+00
cilium or flagellum-dependent cell motility (GO:0001539)	26	0	0.92	-	< 0.01	1.00E+00	1.00E+00
positive regulation of transferase activity (GO:0051347)	84	4	2.98	+	1.34	5.47E-01	1.00E+00
negative regulation of hydrolase activity (GO:0051346)	64	1	2.27	-	0.44	7.28E-01	1.00E+00
glycolytic process (GO:0006096)	24	0	0.85	-	< 0.01	1.00E+00	1.00E+00
retina homeostasis (GO:0001895)	4	0	0.14	-	< 0.01	1.00E+00	1.00E+00
snRNA 3'-end processing (GO:0034472)	16	0	0.57	-	< 0.01	1.00E+00	1.00E+00
generation of precursor metabolites and energy (GO:0006091)	124	5	4.4	+	1.14	6.31E-01	1.00E+00
endonucleolytic cleavage in ITS1 to separate SSU-rRNA from 5.8S rRNA and LSU-rRNA from tricistronic rRNA transcript (SSU-rRNA, 5.8S rRNA, LSU-rRNA) (GO:0000447)	8	0	0.28	-	< 0.01	1.00E+00	1.00E+00
positive regulation of autophagy (GO:0010508)	17	0	0.6	-	< 0.01	1.00E+00	1.00E+00
negative regulation of autophagy (GO:0010507)	11	0	0.39	-	< 0.01	1.00E+00	1.00E+00
regulation of autophagy (GO:0010506)	44	1	1.56	-	0.64	1.00E+00	1.00E+00
protein-DNA complex subunit organization (GO:0071824)	77	2	2.73	-	0.73	1.00E+00	1.00E+00
heterocycle catabolic process (GO:0046700)	163	6	5.78	+	1.04	8.31E-01	1.00E+00
liver development (GO:0001889)	2	0	0.07	-	< 0.01	1.00E+00	1.00E+00
regulation of telomere maintenance via telomere lengthening (GO:1904356)	4	0	0.14	-	< 0.01	1.00E+00	1.00E+00
regulation of autophagosome maturation (GO:1901096)	6	0	0.21	-	< 0.01	1.00E+00	1.00E+00
pseudouridine synthesis (GO:0001522)	10	0	0.35	-	< 0.01	1.00E+00	1.00E+00
establishment or maintenance of cell polarity (GO:0007163)	49	2	1.74	+	1.15	6.94E-01	1.00E+00
mitotic interphase (GO:0051329)	13	0	0.46	-	< 0.01	1.00E+00	1.00E+00
response to peptide hormone (GO:0043434)	52	2	1.84	+	1.08	7.08E-01	1.00E+00
negative regulation of DNA-binding transcription factor activity (GO:0043433)	12	0	0.43	-	< 0.01	1.00E+00	1.00E+00
interphase (GO:0051325)	13	0	0.46	-	< 0.01	1.00E+00	1.00E+00
cellular macromolecule localization (GO:0070727)	626	19	22.2	-	0.86	5.82E-01	1.00E+00
heterophilic cell-cell adhesion via plasma membrane cell adhesion molecules (GO:0007157)	15	0	0.53	-	< 0.01	1.00E+00	1.00E+00
homophilic cell adhesion via plasma membrane adhesion molecules (GO:0007156)	25	1	0.89	+	1.13	5.96E-01	1.00E+00
regulation of chromatin assembly (GO:0010847)	7	0	0.25	-	< 0.01	1.00E+00	1.00E+00
positive regulation of protein polymerization (GO:0032273)	13	0	0.46	-	< 0.01	1.00E+00	1.00E+00
protein transmembrane transport (GO:0071806)	30	0	1.06	-	< 0.01	6.26E-01	1.00E+00
negative regulation of protein polymerization (GO:0032272)	31	0	1.1	-	< 0.01	6.27E-01	1.00E+00
potassium ion transmembrane transport (GO:0071805)	111	4	3.94	+	1.02	8.00E-01	1.00E+00
regulation of protein polymerization (GO:0032271)	60	1	2.13	-	0.47	7.25E-01	1.00E+00
attachment of mitotic spindle microtubules to kinetochore (GO:0051315)	5	0	0.18	-	< 0.01	1.00E+00	1.00E+00
metaphase plate congression (GO:0051310)	9	0	0.32	-	< 0.01	1.00E+00	1.00E+00
skeletal system development (GO:0001501)	29	1	1.03	-	0.97	1.00E+00	1.00E+00
protein localization to cell periphery (GO:1990778)	82	4	2.91	+	1.38	5.42E-01	1.00E+00
positive regulation of natural killer cell mediated cytotoxicity (GO:0045954)	10	0	0.35	-	< 0.01	1.00E+00	1.00E+00
muscle cell differentiation (GO:0042692)	40	1	1.42	-	0.7	1.00E+00	1.00E+00
phytosteroid metabolic process (GO:0016128)	1	0	0.04	-	< 0.01	1.00E+00	1.00E+00
secondary metabolic process (GO:0019748)	4	0	0.14	-	< 0.01	1.00E+00	1.00E+00
protein processing (GO:0016485)	57	1	2.02	-	0.49	7.24E-01	1.00E+00
male meiotic nuclear division (GO:0007140)	9	0	0.32	-	< 0.01	1.00E+00	1.00E+00
macromolecule glycosylation (GO:0043413)	76	3	2.7	+	1.11	7.53E-01	1.00E+00
meiotic chromosome separation (GO:0051307)	17	0	0.6	-	< 0.01	1.00E+00	1.00E+00
telomere maintenance via telomere lengthening (GO:0010833)	11	0	0.39	-	< 0.01	1.00E+00	1.00E+00
macromolecule modification (GO:0043412)	1264	45	44.83	+	1	9.38E-01	1.00E+00
mitotic sister chromatid separation (GO:0051306)	16	0	0.57	-	< 0.01	1.00E+00	1.00E+00
localization within membrane (GO:0051668)	192	6	6.81	-	0.88	1.00E+00	1.00E+00
chromosome separation (GO:0051304)	33	0	1.17	-	< 0.01	6.29E-01	1.00E+00
establishment of chromosome localization (GO:0051303)	15	0	0.53	-	< 0.01	1.00E+00	1.00E+00
regulation of cell division (GO:0051302)	21	1	0.74	+	1.34	5.36E-01	1.00E+00
oligosaccharide biosynthetic process (GO:0009312)	1	0	0.04	-	< 0.01	1.00E+00	1.00E+00
positive regulation of translational initiation (GO:0045948)	3	0	0.11	-	< 0.01	1.00E+00	1.00E+00
cell division (GO:0051301)	64	1	2.27	-	0.44	7.28E-01	1.00E+00
syncytium formation by plasma membrane fusion (GO:0000768)	4	0	0.14	-	< 0.01	1.00E+00	1.00E+00
carotenoid biosynthetic process (GO:0016117)	1	0	0.04	-	< 0.01	1.00E+00	1.00E+00
male gonad development (GO:0008584)	19	0	0.67	-	< 0.01	1.00E+00	1.00E+00
cholesterol efflux (GO:0033344)	7	0	0.25	-	< 0.01	1.00E+00	1.00E+00
antibacterial humoral response (GO:0019731)	25	1	0.89	+	1.13	5.96E-01	1.00E+00
meiosis II (GO:0007135)	3	0	0.11	-	< 0.01	1.00E+00	1.00E+00
reciprocal meiotic recombination (GO:0007131)	25	0	0.89	-	< 0.01	1.00E+00	1.00E+00
dendritic spine morphogenesis (GO:0060997)	8	0	0.28	-	< 0.01	1.00E+00	1.00E+00
synaptonemal complex assembly (GO:0007130)	3	0	0.11	-	< 0.01	1.00E+00	1.00E+00
amine metabolic process (GO:0009308)	25	0	0.89	-	< 0.01	1.00E+00	1.00E+00
steroid hormone mediated signaling pathway (GO:0043401)	9	0	0.32	-	< 0.01	1.00E+00	1.00E+00
UDP-N-acetylglucosamine metabolic process (GO:0006047)	6	0	0.21	-	< 0.01	1.00E+00	1.00E+00
rRNA methylation (GO:0031167)	16	0	0.57	-	< 0.01	1.00E+00	1.00E+00
spindle localization (GO:0051653)	17	0	0.6	-	< 0.01	1.00E+00	1.00E+00
positive regulation of mitotic cell cycle (GO:0045931)	11	0	0.39	-	< 0.01	1.00E+00	1.00E+00
negative regulation of mitotic cell cycle (GO:0045930)	47	1	1.67	-	0.6	1.00E+00	1.00E+00
protein dealkylation (GO:0008214)	14	0	0.5	-	< 0.01	1.00E+00	1.00E+00
negative regulation of mitotic sister chromatid separation (GO:2000816)	11	0	0.39	-	< 0.01	1.00E+00	1.00E+00
B cell mediated immunity (GO:0019724)	64	2	2.27	-	0.88	1.00E+00	1.00E+00
homologous chromosome pairing at meiosis (GO:0007129)	15	0	0.53	-	< 0.01	1.00E+00	1.00E+00
calcium-mediated signaling (GO:0019722)	27	0	0.96	-	< 0.01	1.00E+00	1.00E+00
regulation of mitotic metaphase/anaphase transition (GO:0030071)	14	0	0.5	-	< 0.01	1.00E+00	1.00E+00
cell cycle G1/S phase transition (GO:0044843)	35	0	1.24	-	< 0.01	6.33E-01	1.00E+00
establishment of localization in cell (GO:0051649)	877	29	31.11	-	0.93	7.80E-01	1.00E+00
positive regulation of cell-substrate adhesion (GO:0010811)	10	0	0.35	-	< 0.01	1.00E+00	1.00E+00
centrosome localization (GO:0051642)	6	0	0.21	-	< 0.01	1.00E+00	1.00E+00
cellular localization (GO:0051641)	1097	36	38.91	-	0.93	7.37E-01	1.00E+00
mitochondrial transcription (GO:0006390)	6	0	0.21	-	< 0.01	1.00E+00	1.00E+00
cholesterol metabolic process (GO:0008203)	17	0	0.6	-	< 0.01	1.00E+00	1.00E+00
cell cycle G2/M phase transition (GO:0044839)	25	1	0.89	+	1.13	5.96E-01	1.00E+00
actomyosin contractile ring organization (GO:0044837)	3	0	0.11	-	< 0.01	1.00E+00	1.00E+00
nucleotide-excision repair, DNA incision (GO:0033683)	6	0	0.21	-	< 0.01	1.00E+00	1.00E+00
positive regulation of actin filament bundle assembly (GO:0032233)	14	0	0.5	-	< 0.01	1.00E+00	1.00E+00
regulation of actin filament bundle assembly (GO:0032231)	17	0	0.6	-	< 0.01	1.00E+00	1.00E+00
proteoglycan metabolic process (GO:0006029)	31	0	1.1	-	< 0.01	6.27E-01	1.00E+00
glucose transmembrane transport (GO:1904659)	3	0	0.11	-	< 0.01	1.00E+00	1.00E+00
tRNA splicing, via endonucleolytic cleavage and ligation (GO:0006388)	6	0	0.21	-	< 0.01	1.00E+00	1.00E+00
glycosaminoglycan biosynthetic process (GO:0006024)	13	0	0.46	-	< 0.01	1.00E+00	1.00E+00
SCF-dependent proteasomal ubiquitin-dependent protein catabolic process (GO:0031146)	32	1	1.13	-	0.88	1.00E+00	1.00E+00
aminoglycan biosynthetic process (GO:0006023)	13	0	0.46	-	< 0.01	1.00E+00	1.00E+00
regulation of ion transmembrane transport (GO:0034765)	86	3	3.05	-	0.98	1.00E+00	1.00E+00
aminoglycan metabolic process (GO:0006022)	27	0	0.96	-	< 0.01	1.00E+00	1.00E+00
positive regulation of transmembrane transport (GO:0034764)	20	1	0.71	+	1.41	5.19E-01	1.00E+00
kidney development (GO:0001822)	3	0	0.11	-	< 0.01	1.00E+00	1.00E+00
transcription by RNA polymerase III (GO:0006383)	11	0	0.39	-	< 0.01	1.00E+00	1.00E+00
adenosine to inosine editing (GO:0006382)	6	0	0.21	-	< 0.01	1.00E+00	1.00E+00
regulation of transmembrane transport (GO:0034762)	91	3	3.23	-	0.93	1.00E+00	1.00E+00
cellular response to environmental stimulus (GO:0104004)	12	0	0.43	-	< 0.01	1.00E+00	1.00E+00
negative regulation of DNA recombination (GO:0045910)	15	0	0.53	-	< 0.01	1.00E+00	1.00E+00
DNA catabolic process, endonucleolytic (GO:0000737)	9	0	0.32	-	< 0.01	1.00E+00	1.00E+00
mitotic DNA replication checkpoint signaling (GO:0033314)	7	0	0.25	-	< 0.01	1.00E+00	1.00E+00
DNA synthesis involved in DNA repair (GO:0000731)	10	0	0.35	-	< 0.01	1.00E+00	1.00E+00
posttranscriptional gene silencing (GO:0016441)	19	0	0.67	-	< 0.01	1.00E+00	1.00E+00
mRNA polyadenylation (GO:0006378)	25	0	0.89	-	< 0.01	1.00E+00	1.00E+00
mRNA splice site selection (GO:0006376)	16	0	0.57	-	< 0.01	1.00E+00	1.00E+00
negative regulation of chromosome segregation (GO:0051985)	12	0	0.43	-	< 0.01	1.00E+00	1.00E+00
chromatin assembly (GO:0031497)	50	2	1.77	+	1.13	6.99E-01	1.00E+00
iron ion transmembrane transport (GO:0034755)	3	0	0.11	-	< 0.01	1.00E+00	1.00E+00
regulation of chromosome segregation (GO:0051983)	21	0	0.74	-	< 0.01	1.00E+00	1.00E+00
DNA double-strand break processing (GO:0000729)	5	0	0.18	-	< 0.01	1.00E+00	1.00E+00
double-strand break repair via break-induced replication (GO:0000727)	11	0	0.39	-	< 0.01	1.00E+00	1.00E+00
actin filament-based movement (GO:0030048)	21	1	0.74	+	1.34	5.36E-01	1.00E+00
recombinational repair (GO:0000725)	63	2	2.23	-	0.9	1.00E+00	1.00E+00
epidermis development (GO:0008544)	33	1	1.17	-	0.85	1.00E+00	1.00E+00
mitotic G2/M transition checkpoint (GO:0044818)	13	0	0.46	-	< 0.01	1.00E+00	1.00E+00
double-strand break repair via homologous recombination (GO:0000724)	62	2	2.2	-	0.91	1.00E+00	1.00E+00
telomere maintenance (GO:0000723)	31	0	1.1	-	< 0.01	6.27E-01	1.00E+00
actin filament depolymerization (GO:0030042)	23	0	0.82	-	< 0.01	1.00E+00	1.00E+00
actin filament polymerization (GO:0030041)	67	1	2.38	-	0.42	7.32E-01	1.00E+00
negative regulation of metaphase/anaphase transition of cell cycle (GO:1902100)	12	0	0.43	-	< 0.01	1.00E+00	1.00E+00
transcription initiation from RNA polymerase II promoter (GO:0006367)	27	1	0.96	+	1.04	6.23E-01	1.00E+00
regulation of potassium ion transmembrane transport (GO:1901379)	19	0	0.67	-	< 0.01	1.00E+00	1.00E+00
mRNA 3'-end processing (GO:0031124)	38	0	1.35	-	< 0.01	6.41E-01	1.00E+00
cytoplasmic microtubule organization (GO:0031122)	29	0	1.03	-	< 0.01	6.25E-01	1.00E+00
transcription by RNA polymerase I (GO:0006360)	10	0	0.35	-	< 0.01	1.00E+00	1.00E+00
contractile actin filament bundle assembly (GO:0030038)	12	0	0.43	-	< 0.01	1.00E+00	1.00E+00
nucleobase-containing small molecule metabolic process (GO:0055086)	241	8	8.55	-	0.94	1.00E+00	1.00E+00
actin cytoskeleton organization (GO:0030036)	295	8	10.46	-	0.76	6.31E-01	1.00E+00
regulation of trans-synaptic signaling (GO:0099177)	83	4	2.94	+	1.36	5.45E-01	1.00E+00
resolution of meiotic recombination intermediates (GO:0000712)	13	0	0.46	-	< 0.01	1.00E+00	1.00E+00
regulation of postsynapse organization (GO:0099175)	6	0	0.21	-	< 0.01	1.00E+00	1.00E+00
postsynapse organization (GO:0099173)	17	0	0.6	-	< 0.01	1.00E+00	1.00E+00
cell projection organization (GO:0030030)	419	13	14.86	-	0.87	7.89E-01	1.00E+00
homologous recombination (GO:0035825)	25	0	0.89	-	< 0.01	1.00E+00	1.00E+00
regulation of telomere maintenance (GO:0032204)	7	0	0.25	-	< 0.01	1.00E+00	1.00E+00
inorganic anion transport (GO:0015698)	51	1	1.81	-	0.55	1.00E+00	1.00E+00
quaternary ammonium group transport (GO:0015697)	3	0	0.11	-	< 0.01	1.00E+00	1.00E+00
telomere organization (GO:0032200)	31	0	1.1	-	< 0.01	6.27E-01	1.00E+00
organic cation transport (GO:0015695)	9	0	0.32	-	< 0.01	1.00E+00	1.00E+00
detection of stimulus (GO:0051606)	48	2	1.7	+	1.17	6.89E-01	1.00E+00
positive regulation of canonical Wnt signaling pathway (GO:0090263)	17	0	0.6	-	< 0.01	1.00E+00	1.00E+00
regulation of transcription by RNA polymerase I (GO:0006356)	4	0	0.14	-	< 0.01	1.00E+00	1.00E+00
protein maturation (GO:0051604)	81	1	2.87	-	0.35	5.33E-01	1.00E+00
regulation of synaptic transmission, glutamatergic (GO:0051966)	17	0	0.6	-	< 0.01	1.00E+00	1.00E+00
proteolysis involved in cellular protein catabolic process (GO:0051603)	329	13	11.67	+	1.11	6.52E-01	1.00E+00
response to mechanical stimulus (GO:0009612)	12	0	0.43	-	< 0.01	1.00E+00	1.00E+00
regulation of actin filament organization (GO:0110053)	77	2	2.73	-	0.73	1.00E+00	1.00E+00
DNA-templated transcription, initiation (GO:0006352)	39	1	1.38	-	0.72	1.00E+00	1.00E+00
organic cyclic compound catabolic process (GO:1901361)	181	7	6.42	+	1.09	8.39E-01	1.00E+00
regulation of microtubule polymerization or depolymerization (GO:0031110)	27	1	0.96	+	1.04	6.23E-01	1.00E+00
actin filament-based process (GO:0030029)	303	9	10.75	-	0.84	7.53E-01	1.00E+00
regulation of muscle system process (GO:0090257)	10	0	0.35	-	< 0.01	1.00E+00	1.00E+00
microtubule polymerization or depolymerization (GO:0031109)	50	1	1.77	-	0.56	1.00E+00	1.00E+00
nucleosome organization (GO:0034728)	44	1	1.56	-	0.64	1.00E+00	1.00E+00
piecemeal microautophagy of the nucleus (GO:0034727)	5	0	0.18	-	< 0.01	1.00E+00	1.00E+00
septin ring organization (GO:0031106)	3	0	0.11	-	< 0.01	1.00E+00	1.00E+00
DNA replication-independent chromatin organization (GO:0034724)	11	0	0.39	-	< 0.01	1.00E+00	1.00E+00
monovalent inorganic cation homeostasis (GO:0055067)	49	2	1.74	+	1.15	6.94E-01	1.00E+00
adenosine metabolic process (GO:0046085)	4	0	0.14	-	< 0.01	1.00E+00	1.00E+00
sensory organ development (GO:0007423)	36	1	1.28	-	0.78	1.00E+00	1.00E+00
regulation of receptor-mediated endocytosis (GO:0048259)	8	0	0.28	-	< 0.01	1.00E+00	1.00E+00
peripheral nervous system development (GO:0007422)	5	0	0.18	-	< 0.01	1.00E+00	1.00E+00
mitochondrial translation (GO:0032543)	13	0	0.46	-	< 0.01	1.00E+00	1.00E+00
mRNA stabilization (GO:0048255)	7	0	0.25	-	< 0.01	1.00E+00	1.00E+00
chromatin remodeling (GO:0006338)	86	3	3.05	-	0.98	1.00E+00	1.00E+00
DNA replication-independent chromatin assembly (GO:0006336)	10	0	0.35	-	< 0.01	1.00E+00	1.00E+00
chromatin assembly or disassembly (GO:0006333)	51	2	1.81	+	1.11	7.04E-01	1.00E+00
cholesterol biosynthetic process (GO:0006695)	5	0	0.18	-	< 0.01	1.00E+00	1.00E+00
cellular monovalent inorganic cation homeostasis (GO:0030004)	34	1	1.21	-	0.83	1.00E+00	1.00E+00
T cell receptor signaling pathway (GO:0050852)	31	1	1.1	-	0.91	1.00E+00	1.00E+00
antigen receptor-mediated signaling pathway (GO:0050851)	72	3	2.55	+	1.17	7.44E-01	1.00E+00
synapse assembly (GO:0007416)	26	1	0.92	+	1.08	6.10E-01	1.00E+00
axon guidance (GO:0007411)	101	4	3.58	+	1.12	7.84E-01	1.00E+00
macrophage chemotaxis (GO:0048246)	5	0	0.18	-	< 0.01	1.00E+00	1.00E+00
sensory organ morphogenesis (GO:0090596)	5	0	0.18	-	< 0.01	1.00E+00	1.00E+00
chromatin organization (GO:0006325)	134	4	4.75	-	0.84	1.00E+00	1.00E+00
cellular response to nitrogen compound (GO:1901699)	83	2	2.94	-	0.68	1.00E+00	1.00E+00
sperm capacitation (GO:0048240)	8	0	0.28	-	< 0.01	1.00E+00	1.00E+00
response to nitrogen compound (GO:1901698)	172	6	6.1	-	0.98	1.00E+00	1.00E+00
DNA packaging (GO:0006323)	58	2	2.06	-	0.97	1.00E+00	1.00E+00
membrane protein proteolysis (GO:0033619)	22	1	0.78	+	1.28	5.52E-01	1.00E+00
mitochondrial cytochrome c oxidase assembly (GO:0033617)	11	0	0.39	-	< 0.01	1.00E+00	1.00E+00
mitochondrial proton-transporting ATP synthase complex assembly (GO:0033615)	3	0	0.11	-	< 0.01	1.00E+00	1.00E+00
regulation of microtubule-based process (GO:0032886)	61	1	2.16	-	0.46	7.26E-01	1.00E+00
positive regulation of calcium ion transport (GO:0051928)	8	0	0.28	-	< 0.01	1.00E+00	1.00E+00
male gamete generation (GO:0048232)	51	1	1.81	-	0.55	1.00E+00	1.00E+00
regulation of protein localization (GO:0032880)	47	1	1.67	-	0.6	1.00E+00	1.00E+00
regulation of calcium ion transport (GO:0051924)	24	1	0.85	+	1.17	5.82E-01	1.00E+00
mitotic recombination (GO:0006312)	10	0	0.35	-	< 0.01	1.00E+00	1.00E+00
ceramide metabolic process (GO:0006672)	40	2	1.42	+	1.41	6.55E-01	1.00E+00
DNA recombination (GO:0006310)	107	3	3.8	-	0.79	1.00E+00	1.00E+00
defense response to fungus (GO:0050832)	3	0	0.11	-	< 0.01	1.00E+00	1.00E+00
P-body assembly (GO:0033962)	8	0	0.28	-	< 0.01	1.00E+00	1.00E+00
positive regulation of stress-activated MAPK cascade (GO:0032874)	19	0	0.67	-	< 0.01	1.00E+00	1.00E+00
late endosome to vacuole transport via multivesicular body sorting pathway (GO:0032511)	20	0	0.71	-	< 0.01	1.00E+00	1.00E+00
regulation of stress-activated MAPK cascade (GO:0032872)	27	0	0.96	-	< 0.01	1.00E+00	1.00E+00
DNA catabolic process (GO:0006308)	12	0	0.43	-	< 0.01	1.00E+00	1.00E+00
glycosylation (GO:0070085)	92	3	3.26	-	0.92	1.00E+00	1.00E+00
double-strand break repair via nonhomologous end joining (GO:0006303)	13	0	0.46	-	< 0.01	1.00E+00	1.00E+00
double-strand break repair (GO:0006302)	103	2	3.65	-	0.55	5.89E-01	1.00E+00
glycolipid metabolic process (GO:0006664)	44	2	1.56	+	1.28	6.72E-01	1.00E+00
postreplication repair (GO:0006301)	14	0	0.5	-	< 0.01	1.00E+00	1.00E+00
phosphatidylinositol biosynthetic process (GO:0006661)	58	1	2.06	-	0.49	7.24E-01	1.00E+00
vesicle transport along microtubule (GO:0047496)	13	0	0.46	-	< 0.01	1.00E+00	1.00E+00
regulation of cellular response to transforming growth factor beta stimulus (GO:1903844)	7	0	0.25	-	< 0.01	1.00E+00	1.00E+00
endosome transport via multivesicular body sorting pathway (GO:0032509)	25	0	0.89	-	< 0.01	1.00E+00	1.00E+00
DNA duplex unwinding (GO:0032508)	14	0	0.5	-	< 0.01	1.00E+00	1.00E+00
cellular response to insulin stimulus (GO:0032869)	29	1	1.03	-	0.97	1.00E+00	1.00E+00
response to insulin (GO:0032868)	31	1	1.1	-	0.91	1.00E+00	1.00E+00
cytokinetic process (GO:0032506)	10	0	0.35	-	< 0.01	1.00E+00	1.00E+00
multicellular organism reproduction (GO:0032504)	84	3	2.98	+	1.01	1.00E+00	1.00E+00
negative regulation of cell cycle G2/M phase transition (GO:1902750)	15	0	0.53	-	< 0.01	1.00E+00	1.00E+00
phosphatidylcholine biosynthetic process (GO:0006656)	6	0	0.21	-	< 0.01	1.00E+00	1.00E+00
epidermal cell differentiation (GO:0009913)	28	1	0.99	+	1.01	1.00E+00	1.00E+00
quinone metabolic process (GO:1901661)	10	0	0.35	-	< 0.01	1.00E+00	1.00E+00
regulation of cellular response to stress (GO:0080135)	62	1	2.2	-	0.45	7.26E-01	1.00E+00
regulation of cell cycle G2/M phase transition (GO:1902749)	23	1	0.82	+	1.23	5.67E-01	1.00E+00
ADP metabolic process (GO:0046031)	24	0	0.85	-	< 0.01	1.00E+00	1.00E+00
ribose phosphate biosynthetic process (GO:0046390)	106	4	3.76	+	1.06	7.91E-01	1.00E+00
regulation of membrane permeability (GO:0090559)	4	0	0.14	-	< 0.01	1.00E+00	1.00E+00
embryonic organ development (GO:0048568)	25	1	0.89	+	1.13	5.96E-01	1.00E+00
glycosyl compound catabolic process (GO:1901658)	9	0	0.32	-	< 0.01	1.00E+00	1.00E+00
energy derivation by oxidation of organic compounds (GO:0015980)	82	3	2.91	+	1.03	7.68E-01	1.00E+00
glycosyl compound metabolic process (GO:1901657)	17	0	0.6	-	< 0.01	1.00E+00	1.00E+00
membrane lipid metabolic process (GO:0006643)	84	3	2.98	+	1.01	1.00E+00	1.00E+00
cellular response to peptide (GO:1901653)	45	1	1.6	-	0.63	1.00E+00	1.00E+00
cardiac muscle cell differentiation (GO:0055007)	8	0	0.28	-	< 0.01	1.00E+00	1.00E+00
regulation of synapse organization (GO:0050807)	24	1	0.85	+	1.17	5.82E-01	1.00E+00
positive regulation of synaptic transmission (GO:0050806)	23	1	0.82	+	1.23	5.67E-01	1.00E+00
melanocyte differentiation (GO:0030318)	3	0	0.11	-	< 0.01	1.00E+00	1.00E+00
modulation of chemical synaptic transmission (GO:0050804)	83	4	2.94	+	1.36	5.45E-01	1.00E+00
flagellated sperm motility (GO:0030317)	13	0	0.46	-	< 0.01	1.00E+00	1.00E+00
striated muscle cell development (GO:0055002)	22	1	0.78	+	1.28	5.52E-01	1.00E+00
regulation of synapse structure or activity (GO:0050803)	27	1	0.96	+	1.04	6.23E-01	1.00E+00
muscle cell development (GO:0055001)	31	1	1.1	-	0.91	1.00E+00	1.00E+00
intrinsic apoptotic signaling pathway in response to endoplasmic reticulum stress (GO:0070059)	7	0	0.25	-	< 0.01	1.00E+00	1.00E+00
acyl-CoA metabolic process (GO:0006637)	31	0	1.1	-	< 0.01	6.27E-01	1.00E+00
nuclear envelope organization (GO:0006998)	14	0	0.5	-	< 0.01	1.00E+00	1.00E+00
nucleus organization (GO:0006997)	25	0	0.89	-	< 0.01	1.00E+00	1.00E+00
heart process (GO:0003015)	29	1	1.03	-	0.97	1.00E+00	1.00E+00
mRNA cis splicing, via spliceosome (GO:0045292)	7	0	0.25	-	< 0.01	1.00E+00	1.00E+00
chaperone-mediated protein folding (GO:0061077)	25	0	0.89	-	< 0.01	1.00E+00	1.00E+00
cellular component disassembly (GO:0022411)	118	3	4.19	-	0.72	8.01E-01	1.00E+00
T cell activation involved in immune response (GO:0002286)	23	0	0.82	-	< 0.01	1.00E+00	1.00E+00
lymphocyte activation involved in immune response (GO:0002285)	27	1	0.96	+	1.04	6.23E-01	1.00E+00
DNA demethylation (GO:0080111)	12	0	0.43	-	< 0.01	1.00E+00	1.00E+00
regulation of cation channel activity (GO:2001257)	35	1	1.24	-	0.81	1.00E+00	1.00E+00
skeletal muscle contraction (GO:0003009)	11	0	0.39	-	< 0.01	1.00E+00	1.00E+00
negative regulation of chromosome organization (GO:2001251)	13	0	0.46	-	< 0.01	1.00E+00	1.00E+00
protein processing involved in protein targeting to mitochondrion (GO:0006627)	4	0	0.14	-	< 0.01	1.00E+00	1.00E+00
developmental process involved in reproduction (GO:0003006)	84	3	2.98	+	1.01	1.00E+00	1.00E+00
protein targeting to mitochondrion (GO:0006626)	28	0	0.99	-	< 0.01	1.00E+00	1.00E+00
protein targeting to peroxisome (GO:0006625)	12	0	0.43	-	< 0.01	1.00E+00	1.00E+00
response to unfolded protein (GO:0006986)	32	0	1.13	-	< 0.01	6.28E-01	1.00E+00
protein targeting to vacuole (GO:0006623)	18	0	0.64	-	< 0.01	1.00E+00	1.00E+00
protein targeting to lysosome (GO:0006622)	5	0	0.18	-	< 0.01	1.00E+00	1.00E+00
posttranslational protein targeting to endoplasmic reticulum membrane (GO:0006620)	7	0	0.25	-	< 0.01	1.00E+00	1.00E+00
negative regulation of mitotic cell cycle phase transition (GO:1901991)	32	0	1.13	-	< 0.01	6.28E-01	1.00E+00
muscle structure development (GO:0061061)	57	2	2.02	-	0.99	1.00E+00	1.00E+00
myeloid leukocyte activation (GO:0002274)	16	0	0.57	-	< 0.01	1.00E+00	1.00E+00
visual system development (GO:0150063)	30	1	1.06	-	0.94	1.00E+00	1.00E+00
cellular response to light stimulus (GO:0071482)	3	0	0.11	-	< 0.01	1.00E+00	1.00E+00
negative regulation of cell cycle phase transition (GO:1901988)	56	1	1.99	-	0.5	1.00E+00	1.00E+00
regulation of cell cycle phase transition (GO:1901987)	80	2	2.84	-	0.7	1.00E+00	1.00E+00
interstrand cross-link repair (GO:0036297)	10	0	0.35	-	< 0.01	1.00E+00	1.00E+00
protein targeting to membrane (GO:0006612)	46	1	1.63	-	0.61	1.00E+00	1.00E+00
protein export from nucleus (GO:0006611)	9	0	0.32	-	< 0.01	1.00E+00	1.00E+00
epithelial cilium movement involved in extracellular fluid movement (GO:0003351)	1	0	0.04	-	< 0.01	1.00E+00	1.00E+00
response to osmotic stress (GO:0006970)	4	0	0.14	-	< 0.01	1.00E+00	1.00E+00
regulation of cellular pH (GO:0030641)	23	1	0.82	+	1.23	5.67E-01	1.00E+00
positive regulation of extrinsic apoptotic signaling pathway (GO:2001238)	3	0	0.11	-	< 0.01	1.00E+00	1.00E+00
cellular response to osmotic stress (GO:0071470)	1	0	0.04	-	< 0.01	1.00E+00	1.00E+00
protein targeting (GO:0006605)	108	2	3.83	-	0.52	5.93E-01	1.00E+00
sensory system development (GO:0048880)	30	1	1.06	-	0.94	1.00E+00	1.00E+00
G2/M transition of mitotic cell cycle (GO:0000086)	24	0	0.85	-	< 0.01	1.00E+00	1.00E+00
G1/S transition of mitotic cell cycle (GO:0000082)	34	0	1.21	-	< 0.01	6.31E-01	1.00E+00
regulation of DNA-templated transcription, initiation (GO:2000142)	3	0	0.11	-	< 0.01	1.00E+00	1.00E+00
production of miRNAs involved in gene silencing by miRNA (GO:0035196)	8	0	0.28	-	< 0.01	1.00E+00	1.00E+00
activation of immune response (GO:0002253)	101	4	3.58	+	1.12	7.84E-01	1.00E+00
gene silencing by miRNA (GO:0035195)	14	0	0.5	-	< 0.01	1.00E+00	1.00E+00
protein K48-linked deubiquitination (GO:0071108)	9	0	0.32	-	< 0.01	1.00E+00	1.00E+00
immune effector process (GO:0002252)	148	4	5.25	-	0.76	8.22E-01	1.00E+00
post-transcriptional gene silencing by RNA (GO:0035194)	19	0	0.67	-	< 0.01	1.00E+00	1.00E+00
adaptive immune response (GO:0002250)	127	3	4.5	-	0.67	6.32E-01	1.00E+00
negative regulation of catalytic activity (GO:0043086)	111	5	3.94	+	1.27	6.02E-01	1.00E+00
DNA conformation change (GO:0071103)	74	2	2.62	-	0.76	1.00E+00	1.00E+00
spermatid differentiation (GO:0048515)	22	1	0.78	+	1.28	5.52E-01	1.00E+00
rhythmic process (GO:0048511)	25	0	0.89	-	< 0.01	1.00E+00	1.00E+00
regulation of cyclin-dependent protein serine/threonine kinase activity (GO:0000079)	30	1	1.06	-	0.94	1.00E+00	1.00E+00
multicellular organismal homeostasis (GO:0048871)	24	1	0.85	+	1.17	5.82E-01	1.00E+00
DNA damage checkpoint signaling (GO:0000077)	25	0	0.89	-	< 0.01	1.00E+00	1.00E+00
DNA replication checkpoint signaling (GO:0000076)	12	0	0.43	-	< 0.01	1.00E+00	1.00E+00
cell cycle checkpoint signaling (GO:0000075)	48	1	1.7	-	0.59	1.00E+00	1.00E+00
negative regulation of G1/S transition of mitotic cell cycle (GO:2000134)	6	0	0.21	-	< 0.01	1.00E+00	1.00E+00
mitotic sister chromatid segregation (GO:0000070)	52	1	1.84	-	0.54	1.00E+00	1.00E+00
positive regulation of JNK cascade (GO:0046330)	16	0	0.57	-	< 0.01	1.00E+00	1.00E+00
syncytium formation (GO:0006949)	4	0	0.14	-	< 0.01	1.00E+00	1.00E+00
membrane organization (GO:0061024)	487	18	17.27	+	1.04	8.04E-01	1.00E+00
striated muscle contraction (GO:0006941)	23	1	0.82	+	1.23	5.67E-01	1.00E+00
regulation of JNK cascade (GO:0046328)	22	0	0.78	-	< 0.01	1.00E+00	1.00E+00
positive regulation of programmed cell death (GO:0043068)	48	2	1.7	+	1.17	6.89E-01	1.00E+00
positive regulation of apoptotic process (GO:0043065)	46	2	1.63	+	1.23	6.80E-01	1.00E+00
cilium movement involved in cell motility (GO:0060294)	22	0	0.78	-	< 0.01	1.00E+00	1.00E+00
regulation of muscle contraction (GO:0006937)	10	0	0.35	-	< 0.01	1.00E+00	1.00E+00
regulation of cysteine-type endopeptidase activity (GO:2000116)	26	0	0.92	-	< 0.01	1.00E+00	1.00E+00
ribosomal subunit export from nucleus (GO:0000054)	13	0	0.46	-	< 0.01	1.00E+00	1.00E+00
positive regulation of mRNA catabolic process (GO:0061014)	35	1	1.24	-	0.81	1.00E+00	1.00E+00
pyrimidine-containing compound metabolic process (GO:0072527)	22	0	0.78	-	< 0.01	1.00E+00	1.00E+00
regulation of mRNA catabolic process (GO:0061013)	58	1	2.06	-	0.49	7.24E-01	1.00E+00
purine-containing compound biosynthetic process (GO:0072522)	105	4	3.72	+	1.07	7.90E-01	1.00E+00
endoplasmic reticulum unfolded protein response (GO:0030968)	23	0	0.82	-	< 0.01	1.00E+00	1.00E+00
purine-containing compound metabolic process (GO:0072521)	172	6	6.1	-	0.98	1.00E+00	1.00E+00
cilium-dependent cell motility (GO:0060285)	26	0	0.92	-	< 0.01	1.00E+00	1.00E+00
long-chain fatty acid transport (GO:0015909)	7	0	0.25	-	< 0.01	1.00E+00	1.00E+00
fatty acid transport (GO:0015908)	26	0	0.92	-	< 0.01	1.00E+00	1.00E+00
anion transmembrane transport (GO:0098656)	69	1	2.45	-	0.41	7.35E-01	1.00E+00
autophagosome assembly (GO:0000045)	47	1	1.67	-	0.6	1.00E+00	1.00E+00
activation of innate immune response (GO:0002218)	9	0	0.32	-	< 0.01	1.00E+00	1.00E+00
gene expression (GO:0010467)	2782	93	98.67	-	0.94	5.82E-01	1.00E+00
negative regulation of peptidase activity (GO:0010466)	57	1	2.02	-	0.49	7.24E-01	1.00E+00
centrosome duplication (GO:0051298)	28	0	0.99	-	< 0.01	1.00E+00	1.00E+00
male sex differentiation (GO:0046661)	20	0	0.71	-	< 0.01	1.00E+00	1.00E+00
inner ear development (GO:0048839)	2	0	0.07	-	< 0.01	1.00E+00	1.00E+00
establishment of spindle orientation (GO:0051294)	11	0	0.39	-	< 0.01	1.00E+00	1.00E+00
establishment of spindle localization (GO:0051293)	16	0	0.57	-	< 0.01	1.00E+00	1.00E+00
cell-cell junction organization (GO:0045216)	66	1	2.34	-	0.43	7.30E-01	1.00E+00
sarcomere organization (GO:0045214)	7	0	0.25	-	< 0.01	1.00E+00	1.00E+00
activation of cysteine-type endopeptidase activity involved in apoptotic process (GO:0006919)	12	0	0.43	-	< 0.01	1.00E+00	1.00E+00
very long-chain fatty acid metabolic process (GO:0000038)	18	0	0.64	-	< 0.01	1.00E+00	1.00E+00
autophagy (GO:0006914)	111	3	3.94	-	0.76	1.00E+00	1.00E+00
phagocytosis, engulfment (GO:0006911)	40	1	1.42	-	0.7	1.00E+00	1.00E+00
calcium ion transmembrane import into cytosol (GO:0097553)	24	1	0.85	+	1.17	5.82E-01	1.00E+00
autophagosome organization (GO:1905037)	50	1	1.77	-	0.56	1.00E+00	1.00E+00
protein N-linked glycosylation via asparagine (GO:0018279)	8	0	0.28	-	< 0.01	1.00E+00	1.00E+00
cellular response to organonitrogen compound (GO:0071417)	72	2	2.55	-	0.78	1.00E+00	1.00E+00
regulation of macrophage activation (GO:0043030)	7	0	0.25	-	< 0.01	1.00E+00	1.00E+00
triglyceride homeostasis (GO:0070328)	6	0	0.21	-	< 0.01	1.00E+00	1.00E+00
phagocytosis (GO:0006909)	62	1	2.2	-	0.45	7.26E-01	1.00E+00
ribosomal large subunit assembly (GO:0000027)	20	0	0.71	-	< 0.01	1.00E+00	1.00E+00
spliceosomal snRNP assembly (GO:0000387)	16	0	0.57	-	< 0.01	1.00E+00	1.00E+00
vesicle budding from membrane (GO:0006900)	200	5	7.09	-	0.7	5.63E-01	1.00E+00
regulation of alternative mRNA splicing, via spliceosome (GO:0000381)	28	0	0.99	-	< 0.01	1.00E+00	1.00E+00
alternative mRNA splicing, via spliceosome (GO:0000380)	36	1	1.28	-	0.78	1.00E+00	1.00E+00
nuclear membrane organization (GO:0071763)	6	0	0.21	-	< 0.01	1.00E+00	1.00E+00
dendrite morphogenesis (GO:0048813)	19	0	0.67	-	< 0.01	1.00E+00	1.00E+00
regulation of DNA recombination (GO:0000018)	23	1	0.82	+	1.23	5.67E-01	1.00E+00
cellular alcohol metabolic process (GO:0044107)	1	0	0.04	-	< 0.01	1.00E+00	1.00E+00
cellular amine metabolic process (GO:0044106)	22	0	0.78	-	< 0.01	1.00E+00	1.00E+00
protein modification process (GO:0036211)	1162	44	41.21	+	1.07	6.25E-01	1.00E+00
anatomical structure homeostasis (GO:0060249)	24	1	0.85	+	1.17	5.82E-01	1.00E+00
alpha-beta T cell differentiation (GO:0046632)	7	0	0.25	-	< 0.01	1.00E+00	1.00E+00
camera-type eye development (GO:0043010)	21	1	0.74	+	1.34	5.36E-01	1.00E+00
protein localization to cell surface (GO:0034394)	6	0	0.21	-	< 0.01	1.00E+00	1.00E+00
positive regulation of stress-activated protein kinase signaling cascade (GO:0070304)	19	0	0.67	-	< 0.01	1.00E+00	1.00E+00
regulation of stress-activated protein kinase signaling cascade (GO:0070302)	27	0	0.96	-	< 0.01	1.00E+00	1.00E+00
motile cilium assembly (GO:0044458)	4	0	0.14	-	< 0.01	1.00E+00	1.00E+00
ribose phosphate metabolic process (GO:0019693)	164	4	5.82	-	0.69	6.67E-01	1.00E+00
snRNA metabolic process (GO:0016073)	20	0	0.71	-	< 0.01	1.00E+00	1.00E+00
centriole replication (GO:0007099)	19	0	0.67	-	< 0.01	1.00E+00	1.00E+00
RNA metabolic process (GO:0016070)	2307	76	81.82	-	0.93	5.50E-01	1.00E+00
nuclear migration (GO:0007097)	8	0	0.28	-	< 0.01	1.00E+00	1.00E+00
negative regulation of double-strand break repair (GO:2000780)	6	0	0.21	-	< 0.01	1.00E+00	1.00E+00
chordate embryonic development (GO:0043009)	20	1	0.71	+	1.41	5.19E-01	1.00E+00
mitotic G2 DNA damage checkpoint signaling (GO:0007095)	5	0	0.18	-	< 0.01	1.00E+00	1.00E+00
mitotic spindle assembly checkpoint signaling (GO:0007094)	11	0	0.39	-	< 0.01	1.00E+00	1.00E+00
regulation of mitotic spindle organization (GO:0060236)	5	0	0.18	-	< 0.01	1.00E+00	1.00E+00
mitotic cell cycle checkpoint signaling (GO:0007093)	36	1	1.28	-	0.78	1.00E+00	1.00E+00
metaphase/anaphase transition of mitotic cell cycle (GO:0007091)	15	0	0.53	-	< 0.01	1.00E+00	1.00E+00
Golgi to plasma membrane protein transport (GO:0043001)	11	0	0.39	-	< 0.01	1.00E+00	1.00E+00
purine nucleoside metabolic process (GO:0042278)	9	0	0.32	-	< 0.01	1.00E+00	1.00E+00
ribonucleotide biosynthetic process (GO:0009260)	99	4	3.51	+	1.14	7.82E-01	1.00E+00
plasma lipoprotein particle clearance (GO:0034381)	3	0	0.11	-	< 0.01	1.00E+00	1.00E+00
regulation of double-strand break repair (GO:2000779)	12	0	0.43	-	< 0.01	1.00E+00	1.00E+00
cell-cell fusion (GO:0140253)	4	0	0.14	-	< 0.01	1.00E+00	1.00E+00
immunoglobulin mediated immune response (GO:0016064)	64	2	2.27	-	0.88	1.00E+00	1.00E+00
regulation of metaphase/anaphase transition of cell cycle (GO:1902099)	15	0	0.53	-	< 0.01	1.00E+00	1.00E+00
ribonucleotide metabolic process (GO:0009259)	155	4	5.5	-	0.73	6.65E-01	1.00E+00
mitotic metaphase plate congression (GO:0007080)	8	0	0.28	-	< 0.01	1.00E+00	1.00E+00
positive regulation of TORC1 signaling (GO:1904263)	7	0	0.25	-	< 0.01	1.00E+00	1.00E+00
negative regulation of TORC1 signaling (GO:1904262)	12	0	0.43	-	< 0.01	1.00E+00	1.00E+00
protein modification by small protein conjugation or removal (GO:0070647)	326	9	11.56	-	0.78	5.46E-01	1.00E+00
protein modification by small protein removal (GO:0070646)	71	1	2.52	-	0.4	5.21E-01	1.00E+00
hexose biosynthetic process (GO:0019319)	16	0	0.57	-	< 0.01	1.00E+00	1.00E+00
mannosylation (GO:0097502)	9	0	0.32	-	< 0.01	1.00E+00	1.00E+00
carbohydrate catabolic process (GO:0016052)	48	2	1.7	+	1.17	6.89E-01	1.00E+00
mitotic chromosome condensation (GO:0007076)	6	0	0.21	-	< 0.01	1.00E+00	1.00E+00
transposition (GO:0032196)	32	0	1.13	-	< 0.01	6.28E-01	1.00E+00
glycolipid biosynthetic process (GO:0009247)	33	1	1.17	-	0.85	1.00E+00	1.00E+00
negative regulation of DNA replication (GO:0008156)	7	0	0.25	-	< 0.01	1.00E+00	1.00E+00
actin polymerization or depolymerization (GO:0008154)	74	1	2.62	-	0.38	5.23E-01	1.00E+00
cellular component organization (GO:0016043)	2387	81	84.66	-	0.96	7.24E-01	1.00E+00
cell cycle DNA replication (GO:0044786)	13	0	0.46	-	< 0.01	1.00E+00	1.00E+00
metaphase/anaphase transition of cell cycle (GO:0044784)	16	0	0.57	-	< 0.01	1.00E+00	1.00E+00
peptidyl-arginine methylation (GO:0018216)	4	0	0.14	-	< 0.01	1.00E+00	1.00E+00
septin cytoskeleton organization (GO:0032185)	3	0	0.11	-	< 0.01	1.00E+00	1.00E+00
spindle assembly (GO:0051225)	36	1	1.28	-	0.78	1.00E+00	1.00E+00
response to dsRNA (GO:0043331)	20	1	0.71	+	1.41	5.19E-01	1.00E+00
stress-activated protein kinase signaling cascade (GO:0031098)	33	0	1.17	-	< 0.01	6.29E-01	1.00E+00
regulation of protein transport (GO:0051223)	22	1	0.78	+	1.28	5.52E-01	1.00E+00
microglial cell activation (GO:0001774)	6	0	0.21	-	< 0.01	1.00E+00	1.00E+00
oxidative demethylation (GO:0070989)	10	0	0.35	-	< 0.01	1.00E+00	1.00E+00
demethylation (GO:0070988)	32	0	1.13	-	< 0.01	6.28E-01	1.00E+00
positive regulation of proteolysis (GO:0045862)	51	1	1.81	-	0.55	1.00E+00	1.00E+00
negative regulation of proteolysis (GO:0045861)	61	1	2.16	-	0.46	7.26E-01	1.00E+00
mitotic DNA integrity checkpoint signaling (GO:0044774)	19	0	0.67	-	< 0.01	1.00E+00	1.00E+00
nuclear DNA replication (GO:0033260)	13	0	0.46	-	< 0.01	1.00E+00	1.00E+00
cytoskeleton-dependent cytokinesis (GO:0061640)	36	0	1.28	-	< 0.01	6.36E-01	1.00E+00
mitotic DNA damage checkpoint signaling (GO:0044773)	16	0	0.57	-	< 0.01	1.00E+00	1.00E+00
cell cycle phase transition (GO:0044770)	111	2	3.94	-	0.51	5.97E-01	1.00E+00
peptidyl-lysine modification (GO:0018205)	104	2	3.69	-	0.54	5.90E-01	1.00E+00
membrane assembly (GO:0071709)	13	0	0.46	-	< 0.01	1.00E+00	1.00E+00
protein transport to vacuole involved in ubiquitin-dependent protein catabolic process via the multivesicular body sorting pathway (GO:0043328)	8	0	0.28	-	< 0.01	1.00E+00	1.00E+00
mitotic spindle organization (GO:0007052)	35	0	1.24	-	< 0.01	6.33E-01	1.00E+00
spindle organization (GO:0007051)	57	1	2.02	-	0.49	7.24E-01	1.00E+00
post-translational protein modification (GO:0043687)	7	0	0.25	-	< 0.01	1.00E+00	1.00E+00
nucleotide-sugar metabolic process (GO:0009225)	9	0	0.32	-	< 0.01	1.00E+00	1.00E+00
[truncated: 221 more rows]
