# Supplementary material for: Exogenous interleukin-1 beta stimulation regulates equine tenocyte function and gene expression in three-dimensional culture which can be rescued by pharmacological inhibition of interleukin 1 receptor, but not nuclear factor kappa B, signaling
Source: Mol Cell Biochem. 2023 Jun 14;479(5):1059–78. doi: 10.1007/s11010-023-04779-z (PMC11116237; doi:10.1007/s11010-023-04779-z)
Supplement: Supplementary file 14 — Online Resource 7: Enrichr pathway enrichment analysis for the 954 DE genes upregulated by IL-1ß Supplementary file14 (CSV 121 KB) [file 11010_2023_4779_MOESM14_ESM.csv]

Term	Overlap	P-value	Adjusted P-value	Old P-value	Old Adjusted P-value	Odds Ratio	Combined Score	Genes
Interleukin-1 regulation of extracellular matrix	39/120	1.90E-22	1.94E-19	0	0	9.979558794	499.1260676	CXCL6;CSF3;CSF2;CXCL8;TNFAIP6;TNFAIP3;CXCL1;PTGS2;TNF;CXCL2;ICAM1;HSD11B1;CCL5;NAMPT;CCL2;PIM2;SRGN;NOS2;MMP1;CCL20;IL1R2;PLK2;TXNRD1;MMP3;LIF;AMPD3;SOD2;NFKB1;NFKBIA;MMP12;IL1A;BMP2;IL6;MMP13;IL1B;PTX3;MATN3;PTGES;BIRC3
TNF-alpha effects on cytokine activity, cell motility, and apoptosis	34/135	6.30E-16	3.22E-13	0	0	6.932092122	242.6334302	CSF3;CD40;CD83;CSF2;CXCL8;NOTCH4;TNFAIP3;CXCL1;TNF;CXCL2;ICAM1;RELB;CCL5;CCL2;IFNAR2;ANGPT1;HGF;IL1R2;IFNGR2;NRG1;SOD2;MMP9;NFKB2;NFKBIA;IL1A;IL6;CXCL12;IL7;IL1B;IL2RA;PPARA;RAPGEF5;ABCG1;BIRC3
Oncostatin M	49/311	1.45E-13	4.95E-11	0	0	3.88181013	114.7515798	CXCL6;CDKN1A;ECM1;CSF3;DYRK3;CSF2;CXCL8;CXCL1;PRDM1;CXCL2;ICAM1;ADAMTS4;NAMPT;ITGB8;ITGB6;IER3;IL11;IL4R;MMP1;HGF;MMP2;MMP3;PLA2G4A;AMPD3;MMP13;S100A9;ATF3;S100A8;EPAS1;RGS16;TGFA;PTGS2;STX11;HSD11B1;CCL5;HMOX1;S100A12;CCL2;CCL1;PI3;LDLR;LYN;NOS2;CCL20;SOD2;MLLT11;IL6;CXCL12;SAA1
NOD signaling pathway	21/85	3.39E-10	7.44E-08	0	0	6.675743569	145.5680942	CXCL8;IL18;TNFAIP3;CXCL1;PRDM1;NLRC4;NOD2;MEFV;CXCL2;TNF;NFKB1;NFKBIA;IL6;IRAK2;IL1B;CCL5;CASP1;CCL2;NLRP3;BIRC2;BIRC3
Cytokine-cytokine receptor interaction	39/265	3.64E-10	7.44E-08	0	0	3.54939794	77.14502147	CXCL6;CD40;CSF3;CSF2;CXCL8;CXCR4;CXCL1;TNF;CXCL2;CCL5;IL21R;TNFRSF8;CCL2;IL12A;CCL1;IL10;IFNAR2;IL11;IL4R;CCL20;IL1R2;IFNGR2;HGF;LIF;IL18;OSM;PPBP;IL17RB;IL1A;KITLG;BMP2;IL6;CXCL12;IL7;TNFSF4;IL1B;IL2RA;TNFSF9;CRLF2
Interleukin-4 regulation of apoptosis	39/267	4.55E-10	7.76E-08	0	0	3.517888985	75.66933346	CD86;CDKN1A;FOXC1;CEBPB;CXCL8;TCF7;IFI6;CXCR4;UBE2L6;PTGS2;TNF;CXCL2;EDNRA;CA2;CCL2;SLC39A8;IL13RA2;CTSC;PKNOX2;IL10;FCER1G;IL4R;RSAD2;CCL20;SLC11A2;MMP3;IL18;ELL2;KLF15;GEM;ITPKB;BMP2;IL6;VCAN;NINJ1;CYP1A1;PTX3;MXD1;CHST2
Interleukin-5 regulation of apoptosis	27/144	8.93E-10	1.31E-07	0	0	4.712223052	98.18458764	CXCL6;CXCL8;SDC4;PTAFR;CXCL1;PTGS2;CXCL2;ICAM1;RELB;P2RY2;PDE4B;IL21R;CCL2;CCL1;IER3;GK;SOD2;NFKB1;IL17RB;NFKB2;MMP12;IL1A;IL6;IL1B;IL2RA;BCL2;BIRC3
Selenium pathway	17/60	1.66E-09	2.12E-07	0	0	8.017944454	162.1072218	ABCA1;GSR;TXN;KMO;PTGS2;SOD2;TNF;NFKB1;ICAM1;NFKB2;IL6;IL1B;PRDX1;CTH;SAA1;CCL2;LDLR
Cytokines and inflammatory response	13/35	3.39E-09	3.85E-07	0	0	11.94628538	232.9962321	IL10;IL11;CSF3;CSF2;CXCL8;IL18;CXCL1;CXCL2;TNF;IL1A;IL6;IL7;IL1B
Leptin influence on immune response	21/110	4.72E-08	4.83E-06	0	0	4.794212219	80.86929897	ABCA1;FCER1G;TFRC;MMP2;PTAFR;LIF;CXCR4;CXCL1;PPBP;TNF;MMP9;NFKB1;CTSS;IL6;IL1B;CCL5;IL2RA;BCL2;TNFRSF8;CCL2;MNDA
Interleukin-1 processing	06-Jul	7.79E-08	7.25E-06	0	0	120.5379747	1972.92396	IL1A;IL1B;CASP1;IL18;NFKB1;NFKB2
Nucleotide-binding domain, leucine rich repeat containing receptor (NLR) signaling pathways	13/47	1.89E-07	1.61E-05	0	0	7.725073451	119.5841389	APP;TNFAIP3;NLRC4;NOD2;TXN;MEFV;PANX1;IRAK2;CASP1;BCL2;NLRP3;BIRC2;BIRC3
Inflammasomes	Aug-17	4.31E-07	3.32E-05	0	0	17.88771435	262.198338	PANX1;APP;BCL2;CASP1;NLRP3;NLRC4;TXN;MEFV
Interleukin-1 signaling pathway	21/125	4.55E-07	3.32E-05	0	0	4.099492951	59.86453395	CXCL8;IL1R2;UBE2D1;TNFAIP3;UBE2L6;IRAK3;NOD2;PTGS2;NFKB1;NFKBIA;IL1A;IL6;IRAK2;UBE2S;IL1B;CASP1;CCL2;MAP3K8;SQSTM1;UBE2K;IKBKE
Malaria	13/51	5.37E-07	3.66E-05	0	0	6.910453605	99.77256963	IL10;CD40;CSF3;CXCL8;SDC4;HGF;IL18;TNF;ICAM1;IL6;IL1B;CCL2;IL12A
Vitamin B12 metabolism	13/52	6.85E-07	4.38E-05	0	0	6.732908254	95.57069911	ABCA1;SOD2;TNF;NFKB1;ICAM1;NFKB2;IL6;IL1B;CCL5;CTH;SAA1;CCL2;LDLR
Signaling by interleukins	19/109	8.90E-07	5.35E-05	0	0	4.280023767	59.63141454	LYN;CSF2;HGF;IL1R2;IL18;IRAK3;NOD2;NFKB1;NFKB2;IL1A;IL6;IRAK2;IL7;IL1B;IL2RA;BLNK;CASP1;MAP3K8;SQSTM1
GPCR ligand binding	43/410	1.15E-06	6.49E-05	0	0	2.402357502	32.85868589	PTGER4;APP;CXCL6;CXCL8;DHH;PTAFR;C5AR1;CXCR4;CXCL1;CXCL2;KNG1;HCAR2;WNT6;P2RY6;EDNRA;HRH1;HTR7;EDNRB;WNT11;CCL5;P2RY2;NPY;P2RY1;KISS1R;CCL2;S1PR3;WNT2;PTGDR;PTGIR;EDN3;CCL20;PTCH2;GLP2R;WNT9A;PPBP;AVPR1A;ADRA2A;CXCL12;ADORA2A;ADORA2B;AGTR1;SAA1;GPR18
Folate metabolism	14/63	1.21E-06	6.49E-05	0	0	5.774164134	78.69409635	ABCA1;SOD2;TNF;NFKB1;ICAM1;NFKB2;IL6;IL1B;CTH;SAA1;CCL2;FOLR3;FOLR2;LDLR
TWEAK regulation of gene expression	Sep-27	2.65E-06	1.36E-04	0	0	10.06772487	129.279502	IL6;CXCL8;CXCL12;MMP1;CCL5;CCL2;TNF;MMP9;ICAM1
Toll-like receptor signaling pathway regulation	21/142	3.84E-06	1.87E-04	0	0	3.520368845	43.89595408	CD86;IFNAR2;CD40;CXCL8;LY96;TNFAIP3;IRAK3;TICAM1;TNF;NFKB1;NFKB2;NFKBIA;IL6;IRAK2;IL1B;CCL5;NEU1;IL12A;MAP3K8;SQSTM1;IKBKE
Interleukin-23-mediated signaling events	Oct-37	6.24E-06	2.87E-04	0	0	7.461942875	89.42372915	NFKBIA;IL6;NOS2;IL1B;STAT4;IL18;CCL2;CXCL1;TNF;NFKB1
Th1/Th2 differentiation pathway	Aug-23	6.72E-06	2.87E-04	0	0	10.72924595	127.7859186	CD86;IL10;CD40;IL4R;IFNGR2;IL2RA;IL18;IL12A
Toll receptor cascades	22/159	6.92E-06	2.87E-04	0	0	3.258027631	38.71007246	APP;UBE2D1;LY96;TNFAIP3;UBE2L6;IRAK3;NOD2;TICAM1;NFKB1;CTSS;NFKB2;NFKBIA;RPS6KA3;RPS6KA5;IRAK2;UBE2S;SAA1;S100A12;MAP3K8;PPARA;UBE2K;IKBKE
Cells and molecules involved in local acute inflammatory response	Jul-17	7.02E-06	2.87E-04	0	0	14.07096093	166.9852298	IL1A;IL6;CXCL8;C7;TNF;KNG1;ICAM1
Prostaglandin biosynthesis and regulation	Sep-31	9.59E-06	3.66E-04	0	0	8.235497835	95.156424	PTGER4;HSD11B1;EDNRA;PTGIR;EDNRB;PLA2G4A;PTGS2;PTGDS;PTGDR
TAK1 activates NF-kappaB by phosphorylation and activation of IKK complex	Aug-24	9.66E-06	3.66E-04	0	0	10.05813953	116.1434241	NFKBIA;APP;IRAK2;SAA1;S100A12;NOD2;NFKB1;NFKB2
Thymic stromal lymphopoietin (TSLP) pathway	15/90	2.16E-05	7.68E-04	0	0	4.040681576	43.40974187	CD86;IL10;CD40;CD83;CXCL8;TFRC;CCL20;CXCL1;CXCL2;ICAM1;IL6;IL1B;IL2RA;TNFSF4;CCL2
RAGE pathway	Dec-60	2.18E-05	7.68E-04	0	0	5.041932059	54.12590676	IL6;CXCL8;MMP1;IL1B;CCL2;CYBA;TNF;MMP9;LDLR;ABCG1;ICAM1;PTGES
ID regulation of gene expression	Jul-20	2.47E-05	8.41E-04	0	0	10.82211031	114.8290094	CDKN1A;CXCL8;MMP2;CXCL1;SEMA3F;MMP9;ICAM1
Innate immune system	33/319	2.61E-05	8.63E-04	0	0	2.350288148	24.80025751	CFD;APP;UBE2D1;LY96;TNFAIP3;UBE2L6;TXN;NLRC4;NOD2;MEFV;CTSS;PANX1;RPS6KA3;RPS6KA5;C7;IRAK2;DHX58;CASP1;S100A12;NLRP3;IKBKE;DDX58;IRAK3;TICAM1;NFKB1;NFKB2;NFKBIA;SAA1;BCL2;UBE2K;CFB;BIRC2;BIRC3
Interleukin-2 signaling pathway	67/847	3.36E-05	0.001074565	0	0	1.768886769	18.22059178	SNAP25;APP;ACAA2;CSF2;CXCL8;DOCK8;NR3C1;TNF;CTSS;MYOM2;ICAM1;TM7SF2;PREX1;RPS6KA3;NAMPT;PDK4;CASP1;PDE4B;SLC39A8;PIM2;CYTIP;CTSD;CTSC;IER3;IL10;SRGN;FCER1G;IL4R;MMD;SLC30A1;ITPKB;ZEB2;IL1B;NINJ1;BLVRB;ADAM8;MAPRE2;BIRC3;PFKFB3;RGS16;TCF7;CXCR4;AOAH;TXN;PITRM1;CCL5;UCP2;STAT4;IL21R;ZSWIM6;LDLR;LYN;NOS2;TXNRD1;OSM;LIF;RAB27B;PPBP;NFKB1;IL6;FMNL1;VNN2;IL2RA;CYP1A1;BCL2;CD68;GPR18
Cytosolic sensors of pathogen-associated DNA	Jul-21	3.55E-05	0.001099294	0	0	10.04857445	102.9684927	NFKBIA;APP;SAA1;S100A12;TICAM1;NFKB1;NFKB2
Erythrocyte differentiation pathway	Jun-15	4.00E-05	0.001169989	0	0	13.38748242	135.5604131	IL11;IL1A;CSF3;IL6;KITLG;CSF2
Hematopoiesis regulation by cytokines	Jun-15	4.00E-05	0.001169989	0	0	13.38748242	135.5604131	IL11;CSF3;IL6;CSF2;CXCL8;IL7
TGF-beta regulation of extracellular matrix	49/565	4.13E-05	0.001174168	0	0	1.944344512	19.62654633	CXCL6;TNFAIP6;TNFAIP3;CXCL1;SLC7A11;SAT1;CASP1;FADS1;CTSC;IL11;HGF;ANK3;ARL4A;VCAN;ADORA2B;IL1B;NINJ1;AGTR1;ATF3;CFB;MATN3;ABCG1;CFD;PTGER4;SDC4;LAMA4;LY96;PTGS2;C7;GPNMB;CREG1;CKB;CA12;CDKN2B;ANGPT1;PLK2;TXNRD1;FMO3;IL6;BFSP1;TSPAN13;BAMBI;SCD;TNFSF4;CTH;RAB13;CYP1A1;PIR;ACO1
Matrix metalloproteinases	Aug-29	4.56E-05	0.001260419	0	0	7.661330917	76.58180379	MMP13;MMP1;MMP2;MMP3;MMP17;MMP8;TNF;MMP9
TRAF6 mediated NF-kB activation	Jul-22	4.99E-05	0.001342677	0	0	9.378176698	92.90020492	NFKBIA;APP;DDX58;SAA1;S100A12;NFKB1;NFKB2
BDNF signaling pathway	28/261	5.52E-05	0.001419945	0	0	2.441457559	23.93786115	CDKN1A;FOXC1;TRAF3IP2;ICA1;RORB;PTGS2;RND3;C7;PDE4B;FADS1;IL11;NQO1;TFAP2B;GCH1;IGFBP5;PLK2;HGF;ANK3;BMX;GEM;ITPKB;BMP2;IL6;VCAN;CXCL12;FOSB;RAPGEF5;ATF3
T cell receptor regulation of apoptosis	51/603	5.55E-05	0.001419945	0	0	1.89223121	18.54150532	CD86;CDKN1A;CSF3;CSF2;CD83;CXCL8;TRAF3IP2;TNFAIP3;NR3C1;TNF;AIFM2;NAMPT;CASP1;TNFRSF8;MAP3K8;PIM2;IER3;IL10;FCER1G;IGFBP5;MMP2;PLA2G4A;TICAM1;IL1A;ADORA2B;IL1B;ATF3;BIRC2;BIRC3;PTGES;EPAS1;MALT1;RELB;PRDX1;CCL5;IL21R;NLRP3;MSR1;NQO1;FDPS;CCL20;PLK2;SOD2;NFKB1;NFKBIA;IL6;SCD;CTH;IL2RA;BCL2;FOSB
RIG-I/MDA5-mediated induction of interferon-alpha/beta pathways	13/76	5.70E-05	0.001422614	0	0	4.162727932	40.67893341	APP;DDX58;TNFAIP3;UBE2D1;UBE2L6;NFKB1;NFKB2;NFKBIA;DHX58;SAA1;S100A12;IKBKE;UBE2K
Tumor necrosis factor (TNF) pathway	Aug-30	5.96E-05	0.001451187	0	0	7.312704209	71.13944114	NFKBIA;TNFAIP3;TNF;IKBKE;NFKB1;BIRC2;NFKB2;BIRC3
Interleukin-10 anti-inflammatory signaling pathway	Jun-16	6.15E-05	0.001462271	0	0	12.04810127	116.8311502	IL10;IL1A;IL6;BLVRB;HMOX1;TNF
Nitrogen metabolism	Jul-23	6.88E-05	0.001590268	0	0	8.791578669	84.26709195	CA12;HAL;CA2;CTH;CA4;CA7;GLUL
Interleukin-1-beta (IL-1b) processing pathway	04-Jun	7.14E-05	0.001590268	0	0	40.09263158	382.7531627	STS;IL1B;CASP1;NLRP3
Iron uptake and transport	Sep-39	7.15E-05	0.001590268	0	0	6.036825397	57.62575988	ATP6V1A;ATP6V0B;TFRC;FTH1;SLC11A2;HMOX1;CP;ATP6V0D2;FTL
Peptide G-protein coupled receptors	22/192	1.30E-04	0.002819848	0	0	2.621004797	23.45492933	APP;CXCL6;CXCL8;ATP8A1;EDN3;CCL20;C5AR1;CXCR4;CXCL1;PPBP;AVPR1A;CXCL2;KNG1;EDNRA;EDNRB;CXCL12;CCL5;NPY;AGTR1;KISS1R;SAA1;CCL2
TWEAK signaling pathway	Sep-42	1.32E-04	0.002819848	0	0	5.487157287	49.00232251	NFKBIA;IL6;CCL5;CCL2;MMP9;NFKB1;BIRC2;RELB;NFKB2
Nucleotide G-protein coupled receptors (GPCRs)	05-Dec	1.46E-04	0.003050617	0	0	14.33012193	126.5505388	P2RY6;ADORA2A;ADORA2B;P2RY2;P2RY1
Interleukin-27-mediated signaling events	Jul-26	1.63E-04	0.003329367	0	0	7.402267548	64.57327286	IL6;IL1B;STAT4;IL18;IL27;IL12A;TNF
Gastrin pathway	Sep-44	1.93E-04	0.003873477	0	0	5.173061224	44.24142557	CXCL8;HGF;BCL2;PTGS2;MMP9;NFKB1;BIRC2;IER3;BIRC3
Pathways in cancer	31/325	2.02E-04	0.003966191	0	0	2.142201193	18.22160935	RET;CDKN1A;CXCL8;EPAS1;HHIP;LAMA4;TCF7;TGFA;PTGS2;WNT6;WNT11;CTNNA2;WNT2;CDKN2B;NOS2;MMP1;HGF;MMP2;PTCH2;WNT9A;MMP9;NFKB1;NFKB2;NFKBIA;KITLG;BMP2;IL6;BCL2;FGF12;BIRC2;BIRC3
Binding of chemokines to chemokine receptors	Oct-54	2.05E-04	0.003966191	0	0	4.574826656	38.84097315	CXCL6;CXCL8;CXCL12;CCL20;CCL5;CXCR4;CCL2;CXCL1;PPBP;CXCL2
Oxidative stress	Jul-27	2.11E-04	0.003991497	0	0	7.031784583	59.52475744	NQO1;GSR;CYP1A1;HMOX1;CYBA;SOD2;NFKB1
Interleukin-3 regulation of hematopoietic cells	Jun-20	2.52E-04	0.004695329	0	0	8.6039783	71.27835652	CD86;CXCL8;IL1B;BCL2;TGFA;TNF
Hematopoietic cell lineage	13/88	2.65E-04	0.004831994	0	0	3.494481049	28.78627409	IL11;CSF3;CSF2;IL4R;TFRC;IL1R2;TNF;IL1A;IL6;KITLG;IL7;IL1B;IL2RA
FRA pathway	Aug-37	2.92E-04	0.005243518	0	0	5.545527448	45.13064586	IL6;CXCL8;MMP1;MMP2;LIF;CCL2;HMOX1;MMP9
Signal transduction through IL-1R	Aug-38	3.55E-04	0.006257224	0	0	5.360394644	42.58335217	NFKBIA;IL1A;IL6;IRAK2;IL1B;IRAK3;TNF;NFKB1
Chagas disease	14/104	4.18E-04	0.007170768	0	0	3.136926714	24.40655661	IL10;CXCL8;NOS2;IFNGR2;TICAM1;TNF;NFKB1;NFKBIA;IL6;IL1B;CCL5;CCL2;IL12A;PLCB1
Activation of matrix metalloproteinases	Jul-30	4.26E-04	0.007170768	0	0	6.113631146	47.4451102	MMP13;MMP1;MMP2;MMP3;MMP17;MMP8;MMP9
Immune system signaling by interferons, interleukins, prolactin, and growth hormones	27/280	4.28E-04	0.007170768	0	0	2.163513565	16.7831609	CSF2;PTAFR;IFI6;UBE2L6;NOD2;ICAM1;OASL;IRAK2;BLNK;CASP1;MAP3K8;LYN;IFNAR2;DDX58;IL1R2;IFNGR2;HGF;IL18;IRAK3;NFKB1;NFKB2;IL1A;IL6;IL7;IL1B;IL2RA;SQSTM1
Epstein-Barr virus LMP1 signaling	Jun-22	4.48E-04	0.007297939	0	0	7.527689873	58.04832582	CXCL8;CCL20;CCL5;TNF;NFKB1;NFKB2
AP-1 transcription factor network	Nov-70	4.49E-04	0.007297939	0	0	3.753922749	28.93344701	IL10;IL6;CSF2;CXCL8;MMP1;MAFG;CCL2;FOSB;NR3C1;MMP9;ATF3
Amoebiasis	14/105	4.61E-04	0.007374816	0	0	3.102291326	23.82961808	IL10;CSF2;CXCL8;NOS2;IL1R2;LAMA4;CXCL1;TNF;NFKB1;IL6;IL1B;IL12A;PLCB1;RAB5A
Adhesion and diapedesis of granulocytes	May-15	4.91E-04	0.007734434	0	0	10.02950474	76.40657719	IL1A;CSF3;CXCL8;TNF;ICAM1
Jak-STAT signaling pathway	21/199	5.62E-04	0.008705083	0	0	2.38585209	17.85735899	IL10;IFNAR2;PTPRU;IL11;CSF3;CSF2;IL4R;CXCL8;IFNGR2;LIF;OSM;PTPRE;IL6;IL7;IL2RA;STAT4;IL21R;SPRY3;IL12A;IL13RA2;CRLF2
Leishmaniasis	Nov-72	5.76E-04	0.008748081	0	0	3.630460859	27.08326294	IL10;NFKBIA;IL1A;NOS2;IFNGR2;IL1B;IL12A;CYBA;PTGS2;TNF;NFKB1
Eicosanoid metabolism	Jun-23	5.81E-04	0.008748081	0	0	7.084512286	52.77896454	PTGER4;PTGIR;PLA2G4A;PTGS2;PLCB1;PTGES
Adipogenesis	16/133	6.05E-04	0.008962881	0	0	2.759681446	20.45214227	CFD;FOXC2;CDKN1A;CEBPB;EPAS1;LIF;NR2F1;OSM;NR3C1;TNF;KLF15;BMP2;IL6;SCD;NAMPT;PPARA
Nucleotide-like (purinergic) G-protein coupled receptors	May-16	6.87E-04	0.009896844	0	0	9.11725261	66.40418037	P2RY6;ADORA2A;ADORA2B;P2RY2;P2RY1
Pantothenate and CoA biosynthesis	May-16	6.87E-04	0.009896844	0	0	9.11725261	66.40418037	VNN2;PANK1;DPYD;BCAT1;UPB1
Endogenous Toll-like receptor signaling	Jun-24	7.44E-04	0.01057525	0	0	6.690576653	48.1926756	VCAN;IRAK2;LY96;TICAM1;S100A9;S100A8
Free radical-induced apoptosis	04-Oct	8.57E-04	0.012013726	0	0	13.36140351	94.35476805	CXCL8;GSR;TNF;NFKB1
Metal ion solute carrier family (SLC) transporters	Jun-25	9.40E-04	0.012997452	0	0	6.338107928	44.17300958	SLC31A1;SLC11A1;SLC11A2;SLC39A8;SLC30A1;CP
TNF-alpha signaling pathway	13/101	0.001017718	0.013881668	0	0	2.976210028	20.50666092	TNFAIP3;CYBA;TXN;TNF;NFKB1;NFKB2;NFKBIA;IL6;MAP3K8;GLUL;SQSTM1;BIRC2;BIRC3
Cytosolic DNA-sensing pathway	Sep-56	0.001237298	0.016654678	0	0	3.849848024	25.77406102	NFKBIA;IL6;DDX58;IL1B;CCL5;CASP1;IL18;IKBKE;NFKB1
Erythropoietin-mediated neuroprotection through NF-kB	04-Nov	0.001296466	0.01722448	0	0	11.45203008	76.13439018	NFKBIA;CDKN1A;SOD2;NFKB1
Small ligand GPCRs	May-19	0.001622901	0.021284976	0	0	7.162426614	46.0081319	PTGER4;PTGIR;PTAFR;S1PR3;PTGDR
Chemokine signaling pathway	19/189	0.001784828	0.023112395	0	0	2.25633218	14.2790473	LYN;VAV3;CXCL6;SHC3;CXCL8;CCL20;CXCR4;CXCL1;PPBP;CXCL2;ADCY7;NFKB1;NFKBIA;PREX1;CXCL12;CCL5;CCL2;CCL1;PLCB1
Iron metabolism in placenta	04-Dec	0.001871642	0.023363004	0	0	10.02	62.93500801	TFRC;FTH1;SLC11A2;ACO1
Reversible hydration of carbon dioxide	04-Dec	0.001871642	0.023363004	0	0	10.02	62.93500801	CA12;CA2;CA4;CA7
Alternative NF-kappaB pathway	03-Jun	0.001941208	0.023363004	0	0	20.02418507	125.0399232	NFKB1;NFKB2;RELB
Low-density lipoprotein (LDL) pathway during atherogenesis	03-Jun	0.001941208	0.023363004	0	0	20.02418507	125.0399232	IL6;CCL2;LDLR
MSP/RON receptor signaling pathway	03-Jun	0.001941208	0.023363004	0	0	20.02418507	125.0399232	IL1B;CCL2;TNF
NF-kappaB activation	03-Jun	0.001941208	0.023363004	0	0	20.02418507	125.0399232	NFKBIA;SQSTM1;NFKB1
RANKL regulation of apoptosis and immune response	Oct-74	0.002614721	0.030871782	0	0	3.141882945	18.68351455	CD86;BMP2;IL6;CCL5;BCL2;CCL2;TXN;TNF;ICAM1;RELB
Senescence and autophagy	Dec-99	0.002625459	0.030871782	0	0	2.776045098	16.49664621	IL1A;BMP2;IL6;CDKN1A;CEBPB;CXCL8;IGFBP5;IL1B;CREG1;BCL2;CXCL1;SQSTM1
Alpha-M beta-2 integrin signaling	Jul-41	0.002983183	0.034429959	0	0	4.133300205	24.03416758	LYN;IL6;MMP2;TNF;MMP9;NFKB1;ICAM1
Transmembrane transport of small molecules	34/432	0.003033493	0.034429959	0	0	1.731570898	10.03971805	ATP6V1A;SLC24A4;SLC35B4;TFRC;ATP8A1;SLC1A2;SLC7A11;SLC6A2;ADCY7;SLC2A6;SLC7A2;FTH1;HMOX1;SLC16A7;SLC39A8;SLC15A3;ATP7A;ABCC4;ATP6V0B;SLC31A1;SLC11A1;ABCC5;SLC11A2;SLC6A12;SLC30A1;CP;SLC7A8;SLCO4A1;SLC29A4;SLC27A6;RHCG;ATP6V0D2;ABCG1;FTL
CD40/CD40L signaling	Jun-31	0.003062685	0.034429959	0	0	4.815443038	27.87401601	NFKBIA;CD40;TNFAIP3;NFKB1;BIRC2;BIRC3
NF-kappaB activation by non-typeable Hemophilus influenzae	Jun-31	0.003062685	0.034429959	0	0	4.815443038	27.87401601	NFKBIA;CXCL8;IL1B;NR3C1;TNF;NFKB1
G alpha (i) signaling events	19/199	0.003200695	0.03559034	0	0	2.129851456	12.23469148	APP;CXCL6;CXCL8;CCL20;C5AR1;CXCR4;CXCL1;PPBP;ADCY7;CXCL2;KNG1;ADRA2A;HCAR2;CXCL12;NPY;CCL5;SAA1;S1PR3;GPR18
Activation of PKC through G-protein coupled receptors	03-Jul	0.003276844	0.036045285	0	0	15.01735016	85.91237546	NFKBIA;PLCB1;NFKB1
Interleukin-6 regulation of target genes	Apr-14	0.003506551	0.038161722	0	0	8.015157895	45.31066782	ABCC4;ABCC5;LY96;ICAM1
Interleukin-12-mediated signaling events	Sep-65	0.003565729	0.038397273	0	0	3.229591837	18.20322852	NOS2;IL1B;IL2RA;IL18;STAT4;IL12A;NFKB1;RELB;NFKB2
Negative regulators of RIG-I/MDA5 signaling	Jun-33	0.004248791	0.045276177	0	0	4.45827473	24.34717709	DDX58;TNFAIP3;UBE2D1;UBE2L6;IKBKE;UBE2K
Basal cell carcinoma	Aug-55	0.004325627	0.045619758	0	0	3.418469704	18.60740796	WNT6;BMP2;WNT11;HHIP;TCF7;PTCH2;WNT9A;WNT2
Immune system	66/998	0.004488874	0.04685835	0	0	1.444539497	7.809402037	CD86;APP;CD40;CDKN1A;CSF2;UBE2D1;TNFAIP3;UBE2L6;CTSS;ICAM1;OASL;PANX1;RPS6KA3;RPS6KA5;DHX58;BLNK;CASP1;MAP3K8;IKBKE;CTSD;CTSC;ICOSLG;IFNAR2;DDX58;FBXO2;IFNGR2;IL1R2;HGF;IL18;CYBA;IRAK3;TICAM1;IL1A;IL1B;SQSTM1;BIRC2;CFB;RAPGEF4;BIRC3;CFD;PTAFR;IFI6;LY96;NLRC4;NOD2;TXN;MEFV;RAP1GAP;MALT1;C7;IRAK2;S100A12;NLRP3;DYNC1I1;LYN;SMURF1;NFKB1;NFKB2;NFKBIA;IL6;IL7;UBE2S;IL2RA;BCL2;SAA1;UBE2K
Interleukin-17 signaling pathway	Apr-15	0.004602961	0.04756393	0	0	7.286124402	39.20703968	CSF3;IL6;KITLG;CXCL8
Epithelial cell signaling in Helicobacter pylori infection	Sep-68	0.00484322	0.049303287	0	0	3.064891041	16.33640693	ATP6V1A;LYN;NFKBIA;ATP6V0B;CXCL8;CCL5;CXCL1;ATP6V0D2;NFKB1
NF-kappaB signaling pathway	May-24	0.004867675	0.049303287	0	0	5.276191004	28.09644936	NFKBIA;IL1A;TNFAIP3;TNF;NFKB1
Induction of apoptosis through DR3 and DR4/5 death receptors	Jun-34	0.004954878	0.049694509	0	0	4.298824593	22.81550765	NFKBIA;BCL2;GAS2;NFKB1;BIRC2;BIRC3
Degradation of cysteine and homocysteine	03-Aug	0.005057794	0.049751188	0	0	12.01324921	63.51194388	CTH;ETHE1;CSAD
Visceral fat deposits and the metabolic syndrome	03-Aug	0.005057794	0.049751188	0	0	12.01324921	63.51194388	HSD11B1;NR3C1;TNF
Prion diseases	Jun-35	0.005743398	0.054947436	0	0	4.150371017	21.41468666	PRNP;IL1A;IL6;C7;CCL5;IL1B
Ghrelin pathway	May-25	0.00584955	0.054947436	0	0	5.012118019	25.76925589	ABCA1;CXCL8;NOS2;BCL2;ABCG1
Hedgehog signaling pathway	Sep-70	0.005874924	0.054947436	0	0	2.964090554	15.22671724	WNT6;BMP2;WNT11;ZIC2;DHH;HHIP;PTCH2;WNT9A;WNT2
CD40L signaling pathway	Apr-16	0.005908326	0.054947436	0	0	6.678596491	34.27050098	NFKBIA;CD40;TNFAIP3;NFKB1
SREBF and miR-33 in cholesterol and lipid homeostasis	Apr-16	0.005908326	0.054947436	0	0	6.678596491	34.27050098	ABCA1;SCD;PPARA;LDLR
p75 neurotrophin receptor signaling via NF-kB	Apr-16	0.005908326	0.054947436	0	0	6.678596491	34.27050098	NFKBIA;NGF;SQSTM1;NFKB1
Transport of glucose and other sugars, bile salts and organic acids, metal ions and amine compounds	Nov-96	0.005977643	0.055091249	0	0	2.602095939	13.32202594	SLC31A1;SLC11A1;SLC11A2;SLC16A7;SLC6A12;SLC39A8;SLC30A1;RHCG;SLC2A6;SLC6A2;CP
p53 signaling pathway	14/139	0.006658236	0.06036963	0	0	2.254417021	11.29891431	CDKN1A;HGF;MMP2;LIF;TGFA;PRDM1;NLRC4;VCAN;TP53I3;AIFM2;BCL2;CASP1;CTSD;ATF3
Caspase cascade in apoptosis	Aug-59	0.006668395	0.06036963	0	0	3.149691166	15.78113725	TFAP2A;APP;CASP1;GAS2;BCL2;TNF;BIRC2;BIRC3
Fibroblast growth factor 1	May-26	0.006962916	0.062483011	0	0	4.773194842	23.70920769	CDKN1A;CEBPB;EDNRA;BAMBI;S1PR3
Prostanoid ligand receptors	03-Sep	0.007319441	0.064603211	0	0	10.01051525	49.22391955	PTGER4;PTGIR;PTGDR
Intestinal immune network for IgA production	Jul-48	0.007325486	0.064603211	0	0	3.426352796	16.84530626	CD86;IL10;CD40;IL6;CXCL12;CXCR4;ICOSLG
Cadmium-induced DNA biosynthesis and proliferation in macrophages	Apr-17	0.007438557	0.065039689	0	0	6.164534413	30.21286666	NFKBIA;PLCB1;TNF;NFKB1
Latent infection of Homo sapiens with Mycobacterium tuberculosis	Jun-37	0.00758893	0.065792163	0	0	3.882196815	18.94925378	ATP6V1A;ATP6V0B;NOS2;SLC11A1;CYBA;ATP6V0D2
Angiopoietin receptor Tie2-mediated signaling	Jul-49	0.008203193	0.069932221	0	0	3.344596973	16.06487455	CDKN1A;ANGPT1;MMP2;AGTR1;BMX;TNF;NFKB1
Ceramide signaling pathway	Jul-49	0.008203193	0.069932221	0	0	3.344596973	16.06487455	NFKBIA;BCL2;NGF;TNF;CTSD;NFKB1;BIRC3
p38 alpha/beta MAPK downstream pathway	Jun-38	0.00865643	0.073186182	0	0	3.76068038	17.86117419	CEBPB;RPS6KA5;NOS2;PLA2G4A;PTGS2;RAB5A
SLC-mediated transmembrane transport	21/251	0.009141828	0.076656479	0	0	1.841353278	8.644960064	SLC24A4;SLC35B4;SLC31A1;SLC11A1;SLC11A2;SLC1A2;SLC6A12;SLC30A1;SLC7A11;CP;SLC6A2;SLC2A6;SLC7A2;SLC7A8;SLCO4A1;SLC29A4;SLC16A7;SLC27A6;SLC39A8;RHCG;SLC15A3
Gastrin-CREB signaling pathway via PKC and MAPK	18/206	0.009939704	0.082669247	0	0	1.92900982	8.89508483	APP;EDN3;PTAFR;MMP3;AVPR1A;KNG1;RPS6KA3;EDNRA;HRH1;P2RY6;EDNRB;P2RY2;P2RY1;AGTR1;KISS1R;SAA1;PLCB1;DGKK
Prolactin regulation of apoptosis	12/118	0.010687373	0.088170829	0	0	2.27616873	10.33082951	GLIPR1;CEBPB;ANGPT1;NOS2;FTH1;BCL2;HMOX1;NABP1;ANK3;BHLHA15;IER3;RALGPS2
Eicosanoid biosynthesis	Apr-19	0.011231152	0.091460745	0	0	5.342035088	23.98073698	PLA2G2A;PTGS2;PTGDS;PTGES
Neuroactive ligand-receptor interaction	22/272	0.01126496	0.091460745	0	0	1.774729614	7.961540461	PTGER4;PTGIR;PTAFR;C5AR1;GLP2R;GRIK4;AVPR1A;NR3C1;ADRA2A;EDNRA;HRH1;P2RY6;EDNRB;HTR7;ADORA2A;ADORA2B;P2RY2;P2RY1;AGTR1;KISS1R;S1PR3;PTGDR
LPA receptor mediated events	Aug-65	0.011832208	0.095309836	0	0	2.817254553	12.49996107	LYN;NFKBIA;IL6;CXCL8;MMP2;MMP9;ADCY7;NFKB1
Asthma	May-30	0.012895278	0.102445179	0	0	4.008640674	17.44117108	IL10;CD40;FCER1G;FCER1A;TNF
HIF-1 transcriptional activity in hypoxia	Aug-66	0.012918307	0.102445179	0	0	2.768535394	12.04066449	PFKFB3;CXCL12;TFRC;NOS2;CXCR4;HMOX1;CP;PGM1
Alternative complement pathway	03-Nov	0.013386135	0.105338582	0	0	7.507097792	32.38213541	CFD;C7;CFB
RANKL signaling pathway	Jul-54	0.013786634	0.107662035	0	0	2.988002426	12.80076885	LYN;NFKBIA;SQSTM1;NFKB1;ICAM1;RELB;NFKB2
Bladder cancer	Jun-42	0.014009814	0.108576055	0	0	3.342123769	14.26417497	CDKN1A;CXCL8;RPS6KA5;MMP1;MMP2;MMP9
Alpha-V beta-3 integrin/OPN pathway	May-31	0.014786165	0.113731177	0	0	3.854259544	16.24209387	VAV3;NFKBIA;MMP2;MMP9;NFKB1
FSH regulation of apoptosis	21/263	0.014918469	0.113892491	0	0	1.748930403	7.354523964	DYRK3;GK;IGFBP5;ANGPT1;FST;IDH1;RGS16;LYPD3;ADCY7;GEM;EREG;HSD11B1;PTPRE;DAB2;SLC16A7;PTGDS;MAPRE2;LDLR;PPFIA4;RAB5A;IER3
Porphyrin and chlorophyll metabolism	Jun-43	0.015643172	0.117668859	0	0	3.251625043	13.51934893	ALAS1;FTH1;HMOX1;BLVRB;CP;FTL
Type 1 diabetes mellitus	Jun-43	0.015643172	0.117668859	0	0	3.251625043	13.51934893	CD86;IL1A;IL1B;ICA1;IL12A;TNF
Prion pathway	Apr-21	0.01608264	0.120091534	0	0	4.713065015	19.46502864	PRNP;LAMA4;APLP1;BCL2
PPAR signaling pathway	Aug-69	0.016613713	0.123158179	0	0	2.631962014	10.78453495	FADS2;GK;MMP1;SCD;OLR1;SLC27A6;PPARA;PLTP
Syndecan 4 pathway	May-32	0.016854009	0.12404066	0	0	3.711314054	15.15391396	CXCL12;SDC4;CCL5;CXCR4;MMP9
TSH regulation of gene expression	Oct-97	0.017257678	0.12610432	0	0	2.308469706	9.371228425	CXCL8;PLK2;RGS16;TNFAIP3;CCL2;CYBA;CKB;PTGS2;STX11;ICAM1
Small cell lung cancer	Sep-84	0.018496791	0.134200124	0	0	2.409015873	9.612353974	NFKBIA;CDKN2B;NOS2;LAMA4;BCL2;PTGS2;BIRC2;NFKB1;BIRC3
HNF3B pathway	Jun-45	0.019295477	0.138036876	0	0	3.084550471	12.17744914	CEBPB;ALAS1;TFRC;TAT;UCP2;NR3C1
Wnt interactions in lipid metabolism and immune response	Jun-45	0.019295477	0.138036876	0	0	3.084550471	12.17744914	GPNMB;MMP1;IL1B;LMO2;CYP1A1;CXCL1
RIG-I-like receptor signaling pathway	Aug-71	0.0194659	0.138288997	0	0	2.548139199	10.03735235	NFKBIA;CXCL8;DDX58;DHX58;IL12A;TNF;IKBKE;NFKB1
Electric transmission across gap junctions	02-May	0.0206421	0.142681541	0	0	13.33543417	51.74712025	PANX1;PANX2
Heme degradation	02-May	0.0206421	0.142681541	0	0	13.33543417	51.74712025	BLVRB;HMOX1
Neuroregulin receptor degredation protein-1 controls ErbB3 receptor recycling	02-May	0.0206421	0.142681541	0	0	13.33543417	51.74712025	UBE2D1;NRG1
Phenylalanine, tyrosine and tryptophan biosynthesis	02-May	0.0206421	0.142681541	0	0	13.33543417	51.74712025	IL4I1;TAT
Interleukin-7 interactions in immune response	May-34	0.021544616	0.14489478	0	0	3.454998002	13.25900161	CXCL8;CXCL12;CXCL1;PPBP;CXCL2
Monoamine transport	May-34	0.021544616	0.14489478	0	0	3.454998002	13.25900161	ACHE;ADORA2A;IL1B;SLC6A2;TNF
Advanced glycosylation endproduct receptor signaling	Mar-13	0.021610982	0.14489478	0	0	6.005047319	23.02667611	APP;SAA1;S100A12
Keap1-Nrf2 pathway	Mar-13	0.021610982	0.14489478	0	0	6.005047319	23.02667611	NQO1;CEBPB;HMOX1
ATF2 transcription factor network	Jul-59	0.02167048	0.14489478	0	0	2.699983754	10.34580935	ACHE;IL6;CXCL8;NOS2;MMP2;BCL2;ATF3
Interleukin-11 pathway	Apr-23	0.022072943	0.145681427	0	0	4.216509695	16.07924945	IL37;BCL2;STX11;ICAM1
Modulation of interferon signaling by chaperones	Apr-23	0.022072943	0.145681427	0	0	4.216509695	16.07924945	NFKBIA;IFNGR2;TNF;NFKB1
Melanogenesis	10/101	0.022281797	0.146117167	0	0	2.206532874	8.393618453	WNT6;KITLG;EDNRB;WNT11;CREB3L4;TCF7;WNT9A;PLCB1;WNT2;ADCY7
Regulation of NFAT transcription factors	Jun-47	0.023489037	0.153052769	0	0	2.933775857	11.00524303	BATF3;CSF2;CXCL8;IL2RA;PTGS2;TNF
Ether lipid metabolism	May-35	0.024178157	0.156545914	0	0	3.339655778	12.43121961	LPCAT4;PLA2G2A;LPCAT2;ENPP2;PLA2G4A
Adhesion and diapedesis of lymphocytes	Mar-14	0.026548565	0.169744885	0	0	5.458847147	19.80895314	IL1A;CXCL8;ICAM1
Porphyrin metabolism	Mar-14	0.026548565	0.169744885	0	0	5.458847147	19.80895314	ALAS1;BLVRB;HMOX1
Amino acid and oligopeptide SLC transporters	Jun-49	0.028253228	0.179522063	0	0	2.797026788	9.97572909	SLC7A8;SLC1A2;SLC6A12;SLC7A11;SLC15A3;SLC7A2
Alpha-9 beta-1 integrin pathway	Apr-25	0.029259619	0.184507373	0	0	3.814536341	13.47121398	CSF2;NOS2;ADAM8;SAT1
Notch signaling pathway	11/121	0.029905129	0.184507373	0	0	2.008059385	7.047736769	KAT2B;CDKN1A;NOTCH4;HEY2;CNTN1;LNX1;DTX2;TNF;DLL1;NFKB1;BIRC3
ADP signalling through P2Y purinoceptor 1	02-Jun	0.02999257	0.184507373	0	0	10.00105042	35.07173948	P2RY1;PLA2G4A
Activation of TRKA receptors	02-Jun	0.02999257	0.184507373	0	0	10.00105042	35.07173948	ADORA2A;NGF
Allograft rejection	May-37	0.030044751	0.184507373	0	0	3.130597998	10.97295668	CD86;IL10;CD40;IL12A;TNF
EGFR1 pathway	13/152	0.030119972	0.184507373	0	0	1.879150452	6.581850004	CDKN1A;IL4R;SDC4;MMP1;HGF;LIF;TGFA;EREG;CA2;NINJ1;SLC16A7;SQSTM1;IER3
Activation of IRF3/IRF7 mediated by TBK1/IKK epsilon	Mar-15	0.032034976	0.191647837	0	0	5.003680336	17.21729869	LY96;TICAM1;IKBKE
Eicosanoid ligand-binding G-protein coupled receptors	Mar-15	0.032034976	0.191647837	0	0	5.003680336	17.21729869	PTGER4;PTGIR;PTGDR
HDL-mediated lipid transport	Mar-15	0.032034976	0.191647837	0	0	5.003680336	17.21729869	ABCA1;PLTP;ABCG1
Stress induction of HSP regulation	Mar-15	0.032034976	0.191647837	0	0	5.003680336	17.21729869	IL1A;BCL2;TNF
Endothelins	Jul-64	0.032233191	0.191712525	0	0	2.462494674	8.458074719	EDNRA;EDNRB;EDN3;MMP1;PLA2G4A;PLCB1;ADCY7
Extracellular matrix organization	Sep-93	0.033249597	0.193635133	0	0	2.149886621	7.317596222	COL28A1;MMP13;PCOLCE2;MMP1;MMP2;MMP3;MMP17;MMP8;MMP9
Acyl chain remodelling of phosphatidylcholine	Apr-26	0.033313571	0.193635133	0	0	3.640956938	12.38577242	LPCAT4;PLA2G2A;LPCAT2;PLA2G4A
RXR/VDR pathway	Apr-26	0.033313571	0.193635133	0	0	3.640956938	12.38577242	ABCA1;BCL2;PPARA;TNF
Selective expression of chemokine receptors during T-cell polarization	Apr-26	0.033313571	0.193635133	0	0	3.640956938	12.38577242	CSF2;IL4R;IFNGR2;CXCR4
Fc epsilon receptor I signaling pathway	Aug-79	0.034370447	0.198224878	0	0	2.26007206	7.6177044	VAV3;LYN;CSF2;FCER1G;PLA2G2A;FCER1A;PLA2G4A;TNF
Class A GPCRs (rhodopsin-like)	19/253	0.034490741	0.198224878	0	0	1.633657845	5.50063111	PTGER4;PTGIR;PTAFR;GPR85;CXCR4;AVPR1A;ADRA2A;EDNRA;HRH1;P2RY6;EDNRB;HTR7;ADORA2A;ADORA2B;P2RY2;P2RY1;AGTR1;GPR18;PTGDR
Acetylation and deacetylation of RelA in the nucleus	Mar-16	0.038064212	0.215136404	0	0	4.61853919	15.09560643	NFKBIA;TNF;NFKB1
Acyl chain remodelling of phosphatidylinositol	Mar-16	0.038064212	0.215136404	0	0	4.61853919	15.09560643	MBOAT7;PLA2G2A;PLA2G4A
Other semaphorin interactions	Mar-16	0.038064212	0.215136404	0	0	4.61853919	15.09560643	SEMA5A;SEMA6D;PLXNC1
SIDS susceptibility pathways	Jul-67	0.039986182	0.224757495	0	0	2.339000352	7.529759842	RET;IL10;IL6;CXCL8;NR3C1;TNF;NFKB1
CREB phosphorylation	02-Jul	0.040678883	0.22494323	0	0	8.000420168	25.61771468	RPS6KA3;RPS6KA5
FXR and LXR regulation of cholesterol metabolism	02-Jul	0.040678883	0.22494323	0	0	8.000420168	25.61771468	ABCA1;LDLR
FYVE-finger proteins in vesicle transport	02-Jul	0.040678883	0.22494323	0	0	8.000420168	25.61771468	TFRC;RAB5A
Regular glucocorticoid receptor pathway	Aug-82	0.041539921	0.228469567	0	0	2.16810468	6.896958567	CDKN1A;IL6;CSF2;CXCL8;MMP1;NR3C1;NFKB1;ICAM1
Phosphatidic acid biosynthesis	Apr-28	0.042355145	0.231707555	0	0	3.337192982	10.55108755	GPAM;LPCAT4;PLA2G2A;PLA2G4A
Graft-versus-host disease	May-41	0.044270984	0.2329249	0	0	2.782168364	8.673203438	CD86;IL1A;IL6;IL1B;TNF
Lipid and lipoprotein metabolism	32/489	0.04437087	0.2329249	0	0	1.411753537	4.397855246	ACHE;ALAS1;HSD17B3;MTMR7;TM7SF2;HSD11B1;FADS2;GLIPR1;EBP;STS;ARSJ;NEU1;LDLR;PLTP;FADS1;ENPP7;ABCA1;FDPS;GK;MBOAT7;TXNRD1;IDH1;PLA2G2A;G0S2;PLA2G4A;SGPP2;GPAM;LPCAT4;LPCAT2;CYP1A1;PPARA;ABCG1
Acyl chain remodelling of phosphatidylglycerol	Mar-17	0.044626862	0.2329249	0	0	4.288418206	13.33449035	LPCAT4;PLA2G2A;PLA2G4A
Acyl chain remodelling of phosphatidylserine	Mar-17	0.044626862	0.2329249	0	0	4.288418206	13.33449035	LPCAT4;PLA2G2A;PLA2G4A
Dendritic cells in regulating TH1 and TH2 development	Mar-17	0.044626862	0.2329249	0	0	4.288418206	13.33449035	IL10;CD40;CSF2
Estrogen metabolism	Mar-17	0.044626862	0.2329249	0	0	4.288418206	13.33449035	NQO1;STS;CYP1A1
Insulin-like growth factor (IGF) activity regulation by insulin-like growth factor binding proteins (IGFBPs)	Mar-17	0.044626862	0.2329249	0	0	4.288418206	13.33449035	IGFBP5;MMP1;MMP2
Integrin beta-5 pathway	Mar-17	0.044626862	0.2329249	0	0	4.288418206	13.33449035	ITGB8;ITGB6;EDIL3
NO2-dependent IL-12 pathway in NK cells	Mar-17	0.044626862	0.2329249	0	0	4.288418206	13.33449035	NOS2;STAT4;IL12A
Calcium signaling pathway	14/178	0.04600323	0.238889869	0	0	1.714763882	5.279832874	NOS2;PTAFR;AVPR1A;ADCY7;RYR3;ITPKB;EDNRA;HRH1;EDNRB;HTR7;ADORA2A;ADORA2B;AGTR1;PLCB1
Lipoprotein metabolism	Apr-29	0.047344014	0.242164632	0	0	3.203536842	9.771796123	ABCA1;LDLR;PLTP;ABCG1
T cell receptor calcium pathway	Apr-29	0.047344014	0.242164632	0	0	3.203536842	9.771796123	BATF3;CSF2;IL2RA;PTGS2
Transferrin endocytosis and recycling	Apr-29	0.047344014	0.242164632	0	0	3.203536842	9.771796123	ATP6V1A;ATP6V0B;TFRC;ATP6V0D2
BMP receptor signaling	May-42	0.048360336	0.244913978	0	0	2.706832227	8.19919866	BMP2;SMURF1;BAMBI;FST;RGMA
Urokinase-type plasminogen activator (uPA) and uPAR-mediated signaling	May-42	0.048360336	0.244913978	0	0	2.706832227	8.19919866	MMP12;MMP13;HGF;MMP3;MMP9
G alpha q pathway	Jul-70	0.04886324	0.245034776	0	0	2.227267394	6.723518694	NFKBIA;RGS16;AGTR1;AVPR1A;IKBKE;NFKB1;NFKB2
Nucleotide metabolism	Jul-70	0.04886324	0.245034776	0	0	2.227267394	6.723518694	TXNRD1;DPYD;GSR;AMPD3;TXN;NT5C2;UPB1
C-Myb transcription factor network	Aug-85	0.049637077	0.24770112	0	0	2.083303589	6.256196529	CDKN1A;CEBPB;KITLG;ADORA2B;BCL2;PTGS2;BIRC3;HIPK2
Vascular smooth muscle contraction	10/116	0.050552059	0.250486667	0	0	1.892788615	5.649503858	EDNRA;PTGIR;ADORA2A;ADORA2B;PLA2G2A;AGTR1;PLA2G4A;AVPR1A;PLCB1;ADCY7
Bone remodeling	Mar-18	0.051710573	0.250486667	0	0	4.002313354	11.85522444	IFNAR2;NFKBIA;NFKB1
Nucleotide di- and triphosphate biosynthesis and interconversion	Mar-18	0.051710573	0.250486667	0	0	4.002313354	11.85522444	TXNRD1;GSR;TXN
Pertussis toxin-insensitive CCR5 signaling in macrophage	Mar-18	0.051710573	0.250486667	0	0	4.002313354	11.85522444	CXCL12;CXCR4;CCL2
Serotonin receptor 4/6/7 and NR3C signaling	Mar-18	0.051710573	0.250486667	0	0	4.002313354	11.85522444	HTR7;RPS6KA5;NR3C1
TNFR2 signaling pathway	Mar-18	0.051710573	0.250486667	0	0	4.002313354	11.85522444	NFKBIA;TNFAIP3;NFKB1
Eosinophils in the chemokine network of allergy	02-Aug	0.0525526	0.250486667	0	0	6.666666667	19.63960467	CSF2;CCL5
Formyl peptide interaction with formyl peptide receptors	02-Aug	0.0525526	0.250486667	0	0	6.666666667	19.63960467	APP;SAA1
Oxygen/carbon dioxide exchange in erythrocytes	02-Aug	0.0525526	0.250486667	0	0	6.666666667	19.63960467	CA2;CA4
Inflammatory response pathway	Apr-30	0.052643825	0.250486667	0	0	3.080161943	9.068632267	CD86;CD40;IL4R;IL2RA
Keratinocyte differentiation	Jun-57	0.053459288	0.252022359	0	0	2.357284686	6.904097613	NFKBIA;BCL2;TNF;BIRC2;NFKB1;BIRC3
Mechanism of gene regulation by peroxisome proliferators via PPAR-alpha	Jun-57	0.053459288	0.252022359	0	0	2.357284686	6.904097613	NFKBIA;NOS2;NR2F1;PPARA;PTGS2;TNF
Valine, leucine and isoleucine degradation	May-44	0.05718595	0.266596614	0	0	2.567750128	7.347481012	IL4I1;ACAA2;BCAT1;ACAT2;ALDH9A1
Arachidonic acid metabolism	Jun-58	0.057332605	0.266596614	0	0	2.311830574	6.609259579	GGT5;PLA2G2A;PLA2G4A;PTGDS;PTGS2;PTGES
HIV-1 Nef as negative effector of Fas and TNF	Jun-58	0.057332605	0.266596614	0	0	2.311830574	6.609259579	NFKBIA;BCL2;TNF;BIRC2;NFKB1;BIRC3
Amino acid transport across the plasma membrane	Apr-31	0.058252374	0.268433235	0	0	2.965925926	8.432039732	SLC7A8;SLC6A12;SLC7A11;SLC7A2
Transport of vitamins, nucleosides, and related molecules	Apr-31	0.058252374	0.268433235	0	0	2.965925926	8.432039732	SLC35B4;SLCO4A1;SLC27A6;SLC29A4
Myc repressed pathway	Jul-73	0.05889976	0.269619485	0	0	2.125691978	6.019785951	CDKN1A;CDKN2B;FTH1;SLC11A1;CCL5;BCL2;ALDH9A1
Alpha-linolenic acid metabolism	Mar-19	0.059300473	0.269619485	0	0	3.751971609	10.59983754	FADS2;PLA2G2A;PLA2G4A
GABA biosynthesis, release, reuptake and degradation	Mar-19	0.059300473	0.269619485	0	0	3.751971609	10.59983754	SNAP25;RAB3A;SLC6A12
Interleukin-12/STAT4 pathway	May-45	0.061922263	0.280294137	0	0	2.503424658	6.964215729	CD86;IL2RA;STAT4;IL18;IL12A
Inhibition of matrix metalloproteinases	02-Sep	0.065476379	0.295076369	0	0	5.713985594	15.57670087	MMP2;MMP9
Platelet activation, signaling and aggregation	15/205	0.066551499	0.298606069	0	0	1.585337145	4.295913627	CFD;LYN;VAV3;SRGN;APP;ABCC4;FCER1G;HGF;PLA2G4A;PPBP;KNG1;ADRA2A;P2RY1;DGKK;RAPGEF4
4-1BB-dependent immune response	Mar-20	0.067379563	0.299692578	0	0	3.531081833	9.524787906	NFKBIA;TNFSF9;NFKB1
Hypertrophy pathway	Mar-20	0.067379563	0.299692578	0	0	3.531081833	9.524787906	IL1A;IL18;ATF3
Fluoropyrimidine activity	Apr-33	0.070381814	0.310347396	0	0	2.761088929	7.32743405	ABCC4;ABCC5;DPYD;UPB1
Syndecan 2 pathway	Apr-33	0.070381814	0.310347396	0	0	2.761088929	7.32743405	CSF2;CXCL8;MMP2;KNG1
ABC transporters	May-47	0.07203825	0.316288109	0	0	2.383963069	6.271153254	ABCA1;ABCC4;ABCC5;ABCA13;ABCG1
p75 neurotrophin receptor-mediated signaling	10/124	0.072599772	0.317391311	0	0	1.75921796	4.614065427	NFKBIA;VAV3;APP;PREX1;MMP3;NGF;SQSTM1;NFKB1;BIRC2;BIRC3
G alpha (s) signaling events	10/125	0.075721862	0.326367339	0	0	1.743828298	4.500277402	PTGER4;PTGIR;HTR7;PDE10A;ADORA2A;ADORA2B;GLP2R;PDE4B;ADCY7;PTGDR
Biosynthesis of unsaturated fatty acids	Mar-21	0.075929058	0.326367339	0	0	3.334735366	8.596800433	FADS2;SCD;FADS1
Mitochondrial role in apoptotic signaling	Mar-21	0.075929058	0.326367339	0	0	3.334735366	8.596800433	BCL2;BIRC2;BIRC3
Oxidative stress-induced gene expression via Nrf2	Mar-21	0.075929058	0.326367339	0	0	3.334735366	8.596800433	POR;MAFG;HMOX1
Cysteine and methionine metabolism	Apr-34	0.076893446	0.327758312	0	0	2.668912281	6.846653118	IL4I1;DNMT3L;TAT;CTH
EGF receptor transactivation by GPCRs in cardiac hypertrophy	Apr-34	0.076893446	0.327758312	0	0	2.668912281	6.846653118	NFKBIA;EDNRA;EDNRB;NFKB1
Ganglio sphingolipid metabolism	02-Oct	0.079323254	0.333941108	0	0	4.99947479	12.66978874	B3GALT4;ST8SIA5
IKK complex recruitment mediated by RIP1	02-Oct	0.079323254	0.333941108	0	0	4.99947479	12.66978874	LY96;TICAM1
Taurine and hypotaurine metabolism	02-Oct	0.079323254	0.333941108	0	0	4.99947479	12.66978874	GGT5;CSAD
Glycerophospholipid metabolism	Jul-79	0.082521255	0.345980506	0	0	1.947934999	4.859512251	ACHE;GPAM;LPCAT4;MBOAT7;PLA2G2A;LPCAT2;PLA2G4A
Metabolism	89/1615	0.083362191	0.34664137	0	0	1.181281676	2.934965696	ACHE;B4GALT3;ALAS1;ACAA2;HPSE2;PANK1;TAT;CSAD;SAT1;TM7SF2;IL4I1;FADS2;DNMT3L;GLIPR1;CA2;LIPG;CA4;NAMPT;CA7;PDK4;PTGDS;GLUL;FADS1;PGM1;ENPP7;ATP6V0B;ABCC5;ITPK1;PLA2G4A;AMPD3;KMO;UPB1;ADRA2A;ITPKB;ETHE1;DPYD;MTHFD2L;BLVRB;BCAT1;PLCB1;ATP6V0D2;CHST2;ABCG1;ALDH9A1;PTGES;ATP6V1A;ACSS3;PFKFB3;HSD17B3;ETFDH;NT5C2;ADCY7;ACAT2;MTMR7;HSD11B1;EBP;GMDS;RDH10;ARSJ;NEU1;ST8SIA5;HMOX1;GCNT4;CKB;LDLR;ABCA1;GGT5…
Interleukin-7 signaling pathway	Apr-35	0.083695424	0.34664137	0	0	2.582682513	6.40652729	IL7;HGF;IL2RA;BCL2
Linoleic acid metabolism	Apr-35	0.083695424	0.34664137	0	0	2.582682513	6.40652729	FADS2;PLA2G2A;PLA2G4A;FADS1
Beta-alanine metabolism	Mar-22	0.084928709	0.348923974	0	0	3.159056948	7.79005465	DPYD;UPB1;ALDH9A1
T cell receptor downstream signaling	Mar-22	0.084928709	0.348923974	0	0	3.159056948	7.79005465	NFKBIA;MALT1;NFKB1
Type II interferon signaling (interferon-gamma)	May-50	0.088795384	0.36335071	0	0	2.224680951	5.386888321	NOS2;IFNGR2;IL1B;IFI6;ICAM1
GM-CSF-mediated signaling events	Apr-36	0.090781084	0.369996212	0	0	2.501842105	6.002680616	LYN;CSF2;OSM;CCL2
Acetylcholine neurotransmitter release cycle	02-Nov	0.093975963	0.3741368	0	0	4.443744164	10.50819402	SNAP25;RAB3A
Alpha-linolenic (omega3) and linoleic (omega6) acid metabolism	02-Nov	0.093975963	0.3741368	0	0	4.443744164	10.50819402	FADS2;FADS1
B lymphocyte cell surface molecules	02-Nov	0.093975963	0.3741368	0	0	4.443744164	10.50819402	CD40;ICAM1
Norepinephrine neurotransmitter release cycle	02-Nov	0.093975963	0.3741368	0	0	4.443744164	10.50819402	SNAP25;RAB3A
Osteopontin signaling	02-Nov	0.093975963	0.3741368	0	0	4.443744164	10.50819402	MMP9;NFKB1
Signaling by bone morphogenetic protein (BMP)	Mar-23	0.094357081	0.3741368	0	0	3.000946372	7.084240935	BMP2;SMURF1;UBE2D1
Signaling events mediated by the hedgehog family	Mar-23	0.094357081	0.3741368	0	0	3.000946372	7.084240935	DHH;HHIP;PTCH2
ATM-dependent DNA damage response	Jul-82	0.096105249	0.37813719	0	0	1.869721929	4.379470891	WNT6;CDKN1A;WNT11;BCL2;SOD2;LDLR;WNT2
SMAD2/3 nuclear pathway	Jul-82	0.096105249	0.37813719	0	0	1.869721929	4.379470891	IL10;KAT2B;CDKN1A;CEBPB;CDKN2B;NR3C1;ATF3
Adipocytokine signaling pathway	Jun-67	0.099534775	0.390130555	0	0	1.969807014	4.544833686	NFKBIA;NPY;PPARA;ADIPOR1;TNF;NFKB1
Response to elevated platelet cytosolic calcium	Jul-83	0.100892056	0.393941119	0	0	1.845023065	4.231936944	SRGN;CFD;APP;ABCC4;HGF;PPBP;KNG1
Cell adhesion molecules (CAMs)	10/133	0.103670134	0.400707615	0	0	1.629719581	3.693826587	CD86;CD40;VCAN;SDC4;CNTN1;ITGB8;NRXN2;NEO1;ICOSLG;ICAM1
Cholesterol biosynthesis	Mar-24	0.104191814	0.400707615	0	0	2.857893946	6.463189217	FDPS;EBP;TM7SF2
Sulfur amino acid metabolism	Mar-24	0.104191814	0.400707615	0	0	2.857893946	6.463189217	CTH;ETHE1;CSAD
Triacylglyceride biosynthesis	Mar-24	0.104191814	0.400707615	0	0	2.857893946	6.463189217	GK;GPAM;MOGAT2
Glycosphingolipid metabolism	Apr-38	0.105773386	0.405266568	0	0	2.354427245	5.289118016	STS;ARSJ;NEU1;ENPP7
Leukocyte transendothelial migration	9/117	0.106775242	0.406693861	0	0	1.670017637	3.735878211	VAV3;CXCL12;MMP2;CXCR4;CYBA;CTNNA2;MMP9;ICAM1;RAPGEF4
Amyotrophic lateral sclerosis (ALS)	May-53	0.107388304	0.406693861	0	0	2.085309097	4.652958535	CASP1;SLC1A2;BCL2;TNF;RAB5A
BMP signaling and regulation	02-Dec	0.109326307	0.406693861	0	0	3.999159664	8.8518129	BMP2;SMURF1
Beta-arrestins in GPCR desensitization	02-Dec	0.109326307	0.406693861	0	0	3.999159664	8.8518129	PLCB1;PPARA
Dopamine neurotransmitter release cycle	02-Dec	0.109326307	0.406693861	0	0	3.999159664	8.8518129	SNAP25;RAB3A
Pyrimidine catabolism	02-Dec	0.109326307	0.406693861	0	0	3.999159664	8.8518129	DPYD;UPB1
Rab GTPases mark targets in the endocytotic machinery	02-Dec	0.109326307	0.406693861	0	0	3.999159664	8.8518129	RAB3A;RAB5A
SODD/TNFR1 signaling pathway	02-Dec	0.109326307	0.406693861	0	0	3.999159664	8.8518129	TNF;BIRC3
Arginine and proline metabolism	May-54	0.113977278	0.418004547	0	0	2.042644244	4.43612523	NOS2;CKB;SAT1;GLUL;ALDH9A1
Basigin interactions	Mar-25	0.114409847	0.418004547	0	0	2.727846286	5.913883813	SLC7A8;MMP1;SLC7A11
Corticotropin releasing hormone pathway	Mar-25	0.114409847	0.418004547	0	0	2.727846286	5.913883813	CXCL8;IL18;BCL2
Fatty acid biosynthesis	Mar-25	0.114409847	0.418004547	0	0	2.727846286	5.913883813	ACAA2;SCD;ECHDC1
Phosphoinositides and their downstream targets	Mar-25	0.114409847	0.418004547	0	0	2.727846286	5.913883813	LYN;GRASP;RAB5A
Glycerophospholipid biosynthesis	Jul-86	0.116013168	0.42235399	0	0	1.774678198	3.822748367	ACHE;GPAM;LPCAT4;MBOAT7;PLA2G2A;LPCAT2;PLA2G4A
Signaling events mediated by HDAC class I	Jun-70	0.116460022	0.422477312	0	0	1.877175633	4.036316613	NFKBIA;KAT2B;SMURF1;MXD1;TNF;NFKB1
Interleukin-4 signaling pathway	8/104	0.123583984	0.438889979	0	0	1.669309373	3.490249335	NFKBIA;IL10;HRH1;CEBPB;IL4R;SHC3;IL13RA2;NFKB1
Lysosome	9/121	0.12423152	0.438889979	0	0	1.610034014	3.357900391	ATP6V0B;SLC11A1;SLC11A2;NEU1;CD68;ATP6V0D2;CTSD;CTSS;CTSC
Interaction between L1-type proteins and ankyrins	Mar-26	0.124987628	0.438889979	0	0	2.609107118	5.425743986	SCN9A;ANK3;SCN1B
Steroid biosynthesis	Mar-26	0.124987628	0.438889979	0	0	2.609107118	5.425743986	EBP;HSD17B3;TM7SF2
Arylsulfatase activation	Feb-13	0.125274559	0.438889979	0	0	3.635408709	7.55164357	STS;ARSJ
Double stranded RNA-induced gene expression	Feb-13	0.125274559	0.438889979	0	0	3.635408709	7.55164357	NFKBIA;NFKB1
Ghrelin-mediated regulation of food intake and energy homeostasis	Feb-13	0.125274559	0.438889979	0	0	3.635408709	7.55164357	IGFBP5;RAPGEF5
Melanocyte development and pigmentation pathway	Feb-13	0.125274559	0.438889979	0	0	3.635408709	7.55164357	KITLG;BCL2
NICD trafficking to the nucleus	Feb-13	0.125274559	0.438889979	0	0	3.635408709	7.55164357	KAT2B;NOTCH4
Platelet adhesion to exposed collagen	Feb-13	0.125274559	0.438889979	0	0	3.635408709	7.55164357	LYN;FCER1G
Fc epsilon receptor I signaling in mast cells	Apr-41	0.13018625	0.454541071	0	0	2.163186344	4.410280873	LYN;FCER1G;FCER1A;PLA2G4A
Prostate cancer	Jul-89	0.132243597	0.460153739	0	0	1.709480516	3.458466491	NFKBIA;CDKN1A;CREB3L4;TCF7;BCL2;TGFA;NFKB1
Collecting duct acid secretion	Mar-27	0.135901294	0.469685892	0	0	2.500262881	4.99009075	ATP6V1A;CA2;ATP6V0D2
TNF/stress-related signaling	Mar-27	0.135901294	0.469685892	0	0	2.500262881	4.99009075	NFKBIA;TNF;NFKB1
Fatty acid metabolism	Apr-42	0.138799508	0.478087193	0	0	2.106149584	4.159065772	ACAA2;ECI2;ACAT2;ALDH9A1
Initiation of the second proteolytic cleavage of Notch receptor by receptor-ligand binding	Feb-14	0.141728901	0.483188209	0	0	3.332282913	6.51074495	NOTCH4;DLL1
Signaling by NOTCH2	Feb-14	0.141728901	0.483188209	0	0	3.332282913	6.51074495	NOTCH4;DLL1
TRAF3-dependent IRF activation pathway	Feb-14	0.141728901	0.483188209	0	0	3.332282913	6.51074495	DDX58;IKBKE
Tryptophan metabolism	May-58	0.142169747	0.483188209	0	0	1.888084776	3.683150291	IL4I1;CYP1A1;KMO;ACAT2;ALDH9A1
Neural crest differentiation	Jul-91	0.143655715	0.486621841	0	0	1.668602605	3.237649224	TFAP2A;NOTCH4;HEY2;DLL1;NFKB1;SOX5;NFKB2
PERK-regulated gene expression	Mar-28	0.147126837	0.496596349	0	0	2.400126183	4.59974637	CXCL8;CCL2;ATF3
PI3K class IB pathway in neutrophils	Apr-43	0.147633796	0.496596349	0	0	2.052037787	3.925590201	PREX1;C5AR1;ARAP3;BMX
Neurotrophin signaling pathway	9/126	0.148056585	0.496596349	0	0	1.540822141	2.94321797	NFKBIA;RPS6KA3;RPS6KA5;SHC3;IRAK2;BCL2;IRAK3;NGF;NFKB1
Heart development	Apr-44	0.156678583	0.518495111	0	0	2.000631579	3.708288297	FOXC2;FOXC1;BMP2;HEY2
Glycosaminoglycan biosynthesis: keratan sulfate	Feb-15	0.158604899	0.518495111	0	0	3.075791855	5.663575758	B4GALT3;CHST2
Glycosphingolipid biosynthesis: ganglio series	Feb-15	0.158604899	0.518495111	0	0	3.075791855	5.663575758	B3GALT4;ST8SIA5
TRAF6-mediated induction of TAK1 complex	Feb-15	0.158604899	0.518495111	0	0	3.075791855	5.663575758	LY96;TICAM1
Terpenoid backbone biosynthesis	Feb-15	0.158604899	0.518495111	0	0	3.075791855	5.663575758	FDPS;ACAT2
Amine compound SLC transporters	Mar-29	0.158640244	0.518495111	0	0	2.307692308	4.248729823	SLC6A12;RHCG;SLC6A2
Influence of Ras and Rho proteins on G1 to S transition	Mar-29	0.158640244	0.518495111	0	0	2.307692308	4.248729823	NFKBIA;CDKN1A;NFKB1
Statin pathway	Mar-29	0.158640244	0.518495111	0	0	2.307692308	4.248729823	ABCA1;LDLR;PLTP
Cell surface interactions at the vascular wall	Jul-94	0.161617713	0.526544331	0	0	1.610809695	2.935735353	LYN;FCER1G;SLC7A8;ANGPT1;MMP1;OLR1;SLC7A11
Amino sugar and nucleotide sugar metabolism	Apr-45	0.165923105	0.534277253	0	0	1.951732991	3.505762957	GMDS;NPL;RENBP;PGM1
Interleukin-3 signaling pathway	Apr-45	0.165923105	0.534277253	0	0	1.951732991	3.505762957	CD86;LYN;CXCL8;BCL2
Interleukin-3, interleukin-5, and GM-CSF signaling	Apr-45	0.165923105	0.534277253	0	0	1.951732991	3.505762957	LYN;CSF2;IL2RA;BLNK
Lipid metabolism regulation by peroxisome proliferator-activated receptor alpha (PPAR-alpha)	8/112	0.166080319	0.534277253	0	0	1.540250447	2.76518661	ABCA1;GLIPR1;ALAS1;TXNRD1;CYP1A1;G0S2;PPARA;FADS1
Class B GPCRs (secretin family receptors)	Jul-95	0.167820209	0.536500232	0	0	1.592421043	2.842251895	WNT6;WNT11;DHH;GLP2R;PTCH2;WNT9A;WNT2
Transport of inorganic cations/anions and amino acids/oligopeptides	Jul-95	0.167820209	0.536500232	0	0	1.592421043	2.842251895	SLC24A4;SLC7A8;SLC1A2;SLC6A12;SLC7A11;SLC15A3;SLC7A2
Interferon-beta enhancer pathway	Mar-30	0.170417628	0.543106645	0	0	2.222105386	3.932022639	KAT2B;NR3C1;NFKB1
Shigellosis	May-62	0.173044641	0.543410812	0	0	1.755217866	3.079013148	NFKBIA;CXCL8;HCLS1;NOD2;NFKB1
Syndecan 1 pathway	Apr-46	0.175356409	0.543410812	0	0	1.905162907	3.31676432	MMP1;CCL5;HGF;MMP9
Cell death signaling by NRIF in the nucleus	Feb-16	0.175825004	0.543410812	0	0	2.855942377	4.964387751	NGF;SQSTM1
Glutamate neurotransmitter release cycle	Feb-16	0.175825004	0.543410812	0	0	2.855942377	4.964387751	SNAP25;RAB3A
Glyoxylate and dicarboxylate metabolism	Feb-16	0.175825004	0.543410812	0	0	2.855942377	4.964387751	MTHFD2L;ACO1
Inhibition of platelet activation by aspirin	Feb-16	0.175825004	0.543410812	0	0	2.855942377	4.964387751	PLA2G4A;PLCB1
JNK (c-Jun kinases) phosphorylation and activation mediated by activated human TAK1	Feb-16	0.175825004	0.543410812	0	0	2.855942377	4.964387751	IRAK2;NOD2
KIT signaling regulation	Feb-16	0.175825004	0.543410812	0	0	2.855942377	4.964387751	LYN;KITLG
LPA4-mediated signaling events	Feb-16	0.175825004	0.543410812	0	0	2.855942377	4.964387751	RPS6KA5;ADCY7
Rap1 signaling	Feb-16	0.175825004	0.543410812	0	0	2.855942377	4.964387751	RAP1GAP;RAPGEF4
Hemostasis pathway	27/468	0.178099753	0.548783274	0	0	1.228782775	2.120155903	CFD;APP;DOCK8;SLC7A11;KNG1;P2RY1;OLR1;LYN;VAV3;SRGN;ABCC4;PTGIR;FCER1G;ANGPT1;NOS2;MMP1;HGF;ITPK1;PLA2G4A;PPBP;ADRA2A;PDE10A;SLC7A8;MAFG;DGKK;RAB5A;RAPGEF4
Interferon-gamma signaling pathway	Jul-97	0.180531892	0.550534954	0	0	1.556869647	2.665123929	CEBPB;IFNGR2;IL1B;PTAFR;CASP1;ICAM1;OASL
Signaling by GPCR	53/977	0.180947227	0.550534954	0	0	1.153679654	1.972272885	APP;CXCL6;CXCL8;CXCL1;CXCL2;PREX1;RPS6KA3;EDNRA;HTR7;EDNRB;PDE4B;PTGDR;VAV3;PTGIR;EDN3;MMP3;GLP2R;PLA2G4A;WNT9A;AVPR1A;ADRA2A;ADORA2A;ADORA2B;AGTR1;PLCB1;DGKK;PTGER4;DHH;PTAFR;C5AR1;CXCR4;ADCY7;KNG1;HCAR2;WNT6;P2RY6;HRH1;WNT11;CCL5;P2RY2;NPY;P2RY1;KISS1R;CCL2;S1PR3;WNT2;CCL20;PTCH2;PPBP;CXCL12;PDE10A;SAA1;GPR18
Phospholipid metabolism	13/205	0.18189787	0.550534954	0	0	1.356613089	2.31208912	ACHE;MBOAT7;PLA2G2A;PLA2G4A;SGPP2;MTMR7;STS;GPAM;LPCAT4;ARSJ;NEU1;LPCAT2;ENPP7
Apoptosis modulation and signaling	Jun-80	0.182069936	0.550534954	0	0	1.622647964	2.763960783	NFKBIA;IL1R2;BCL2;BIRC2;NFKB1;BIRC3
Nuclear beta-catenin signaling and target gene transcription regulation	Jun-80	0.182069936	0.550534954	0	0	1.622647964	2.763960783	VCAN;CXCL8;MMP2;TCF7;MMP9;ADCY7
Activated NOTCH1 signaling in the nucleus	Mar-31	0.182435337	0.550534954	0	0	2.142631816	3.64538697	CNTN1;DTX2;DLL1
CD28 co-stimulation	Mar-31	0.182435337	0.550534954	0	0	2.142631816	3.64538697	CD86;LYN;MAP3K8
Signal transduction	55/1020	0.187672287	0.564672792	0	0	1.146299573	1.917825663	APP;CXCL6;CDKN1A;CXCL8;CXCL1;CXCL2;ICAM1;EDNRA;HTR7;EDNRB;HEY2;ITGB8;ITGB6;ATP6V0B;EDN3;MMP3;GLP2R;ARAP3;NRG1;AVPR1A;NGF;MMP9;ADRA2A;EREG;KAT2B;ADORA2A;ADORA2B;AGTR1;DGKK;ATP6V0D2;ATP6V1A;DHH;NOTCH4;C5AR1;CXCR4;DTX2;ADCY7;DLL1;KNG1;HCAR2;HRH1;CCL5;NPY;KISS1R;CCL2;LYN;CDKN2B;CCL20;NFKB1;NFKBIA;KITLG;BMP2;CXCL12;CNTN1;GPR18
ACE inhibitor pathway	Feb-17	0.193318095	0.571573442	0	0	2.665406162	4.380377233	AGTR1;KNG1
Apoptotic cleavage of cellular proteins	Feb-17	0.193318095	0.571573442	0	0	2.665406162	4.380377233	BMX;BIRC2
Atypical NF-kappaB pathway	Feb-17	0.193318095	0.571573442	0	0	2.665406162	4.380377233	NFKBIA;NFKB1
Phenylalanine metabolism	Feb-17	0.193318095	0.571573442	0	0	2.665406162	4.380377233	IL4I1;TAT
TAK1-mediated activation of p38 MAPK	Feb-17	0.193318095	0.571573442	0	0	2.665406162	4.380377233	IRAK2;NOD2
Zinc transporters	Feb-17	0.193318095	0.571573442	0	0	2.665406162	4.380377233	SLC30A1;SLC39A8
Glycine, serine and threonine metabolism	Mar-32	0.194670054	0.572482834	0	0	2.068639182	3.385222904	ALAS1;CHDH;CTH
Lipid digestion, mobilization, and transport	Apr-48	0.194744894	0.572482834	0	0	1.818373206	2.97497642	ABCA1;LDLR;PLTP;ABCG1
Neuronal system	17/283	0.195989973	0.5744921	0	0	1.280923761	2.08751092	ACHE;KCNF1;SNAP25;RAB3A;KCND2;KCNJ12;SLC1A2;SLC6A12;GRIK4;ADCY7;STX11;PANX1;RPS6KA3;PANX2;GRIP1;PLCB1;GLUL
Transmission across chemical synapses	12/190	0.197486357	0.576293602	0	0	1.350318471	2.190332382	GRIP1;RPS6KA3;ACHE;SNAP25;RAB3A;KCNJ12;SLC1A2;SLC6A12;GRIK4;PLCB1;GLUL;ADCY7
ERK1/ERK2 MAPK pathway	May-65	0.197731236	0.576293602	0	0	1.667193537	2.702264919	RPS6KA3;RPS6KA5;SHC3;MAP3K8;NGF
Phagosome	10/154	0.200945751	0.58399859	0	0	1.390507298	2.231375289	ATP6V1A;MSR1;ATP6V0B;TFRC;OLR1;CYBA;ATP6V0D2;RAB5A;CTSS;DYNC1I1
Ubiquitin-mediated proteolysis	9/136	0.201822082	0.584883823	0	0	1.418747657	2.270519418	SMURF1;UBE2S;FBXO2;UBE2D1;UBE2L6;UBE2K;BIRC2;RHOBTB2;BIRC3
Fatty acid, triacylglycerol, and ketone body metabolism	11/173	0.204511642	0.585258506	0	0	1.359752825	2.158105014	ABCA1;GLIPR1;ALAS1;GK;GPAM;LPCAT4;TXNRD1;CYP1A1;G0S2;PPARA;FADS1
Glycerolipid metabolism	Apr-49	0.204677634	0.585258506	0	0	1.777871345	2.820271191	GK;GPAM;LIPG;ALDH9A1
Interleukin-5 signaling pathway	Apr-49	0.204677634	0.585258506	0	0	1.777871345	2.820271191	LYN;IL6;IL1B;BCL2
Endochondral ossification	May-66	0.206217235	0.585258506	0	0	1.639776123	2.58891975	ADAMTS4;ADAMTS5;MMP13;MMP9;SOX5
Glycoprotein VI-mediated activation cascade	Mar-33	0.20709888	0.585258506	0	0	1.99957939	3.148455562	LYN;VAV3;FCER1G
Propanoate metabolism	Mar-33	0.20709888	0.585258506	0	0	1.99957939	3.148455562	ACSS3;ACAT2;ALDH9A1
Diabetes pathways	9/137	0.207602529	0.585258506	0	0	1.407589286	2.212913267	SNAP25;BCHE;CXCL8;IGFBP5;MMP1;MMP2;CCL2;WIPI1;ATF3
Antigen-activated B-cell receptor generation of second messengers	13/211	0.208990696	0.585258506	0	0	1.315084962	2.058720199	LYN;IL10;VAV3;CD40;SHC3;POU2F2;NFKB1;MALT1;NFKB2;NFKBIA;PRDX1;BLNK;HCLS1
Botulinum neurotoxicity	Feb-18	0.211019039	0.585258506	0	0	2.498686975	3.887474477	SNAP25;STX11
CBL signaling regulation	Feb-18	0.211019039	0.585258506	0	0	2.498686975	3.887474477	LYN;BLNK
Corticosteroids and cardioprotection	Feb-18	0.211019039	0.585258506	0	0	2.498686975	3.887474477	NR3C1;NFKB1
Sodium/chloride-dependent neurotransmitter transporters	Feb-18	0.211019039	0.585258506	0	0	2.498686975	3.887474477	SLC6A12;SLC6A2
G alpha 13 pathway	May-67	0.214820659	0.585258506	0	0	1.613243142	2.481090099	NFKBIA;BCL2;IKBKE;NFKB1;NFKB2
Abacavir metabolism	01-May	0.216825976	0.585258506	0	0	4.995278069	7.636082766	NT5C2
Axonal growth stimulation	01-May	0.216825976	0.585258506	0	0	4.995278069	7.636082766	NGF
Blockade of neurotransmitter release by botulinum toxin	01-May	0.216825976	0.585258506	0	0	4.995278069	7.636082766	SNAP25
Catalytic cycle of mammalian FMOs	01-May	0.216825976	0.585258506	0	0	4.995278069	7.636082766	FMO3
FOSB gene expression and drug abuse	01-May	0.216825976	0.585258506	0	0	4.995278069	7.636082766	FOSB
Flap intermediate removal from the telomere lagging strand (C-strand)	01-May	0.216825976	0.585258506	0	0	4.995278069	7.636082766	RPA3
Folate-alcohol and cancer pathway	01-May	0.216825976	0.585258506	0	0	4.995278069	7.636082766	ALDH1L1
G-protein signaling through tubby proteins	01-May	0.216825976	0.585258506	0	0	4.995278069	7.636082766	PLCB1
GRB7 events in ERBB2 signaling	01-May	0.216825976	0.585258506	0	0	4.995278069	7.636082766	NRG1
Histidine catabolism	01-May	0.216825976	0.585258506	0	0	4.995278069	7.636082766	HAL
Ion channel and phorbal esters signaling pathway	01-May	0.216825976	0.585258506	0	0	4.995278069	7.636082766	P2RY2
Maturation of Notch precursor via proteolytic cleavage	01-May	0.216825976	0.585258506	0	0	4.995278069	7.636082766	NOTCH4
Sulfide oxidation to sulfate	01-May	0.216825976	0.585258506	0	0	4.995278069	7.636082766	ETHE1
MicroRNAs in cardiomyocyte hypertrophy	Jun-85	0.219367244	0.586821133	0	0	1.519548149	2.30516676	PLA2G2A;LIF;NRG1;TNF;IKBKE;NFKB1
Fructose and mannose metabolism	Mar-34	0.219699408	0.586821133	0	0	1.934975069	2.932445033	PFKFB3;GMDS;MTMR7
HIF-2-alpha transcription factor network	Mar-34	0.219699408	0.586821133	0	0	1.934975069	2.932445033	ADORA2A;EPAS1;SLC11A2
Nuclear receptors in lipid metabolism and toxicity	Mar-34	0.219699408	0.586821133	0	0	1.934975069	2.932445033	ABCA1;PPARA;ABCG1
Metabolism of vitamins and cofactors	Apr-51	0.224963794	0.597760939	0	0	1.702038074	2.539127297	SLC23A2;PANK1;NAMPT;MOCOS
Nuclear receptor transcription pathway	Apr-51	0.224963794	0.597760939	0	0	1.702038074	2.539127297	NR2F1;RORB;NR3C1;PPARA
Non-class A, B, C GPCRs	Jun-86	0.2271188	0.601882406	0	0	1.500474684	2.22412669	EDNRA;HTR7;ADORA2A;GPR88;GPR84;GPR18
STAT3 pathway	Feb-19	0.228868285	0.601882406	0	0	2.351581809	3.467662791	IL6;AGTR1
TP53 network	Feb-19	0.228868285	0.601882406	0	0	2.351581809	3.467662791	CDKN1A;BCL2
Tamoxifen metabolism	Feb-19	0.228868285	0.601882406	0	0	2.351581809	3.467662791	CYP1A1;FMO3
Interleukin-2/PI3K pathway	Mar-35	0.232449783	0.608174239	0	0	1.874408517	2.734913979	IL2RA;BCL2;NFKB1
fMLP induced chemokine gene expression in HMC-1 cells	Mar-35	0.232449783	0.608174239	0	0	1.874408517	2.734913979	NFKBIA;PLCB1;NFKB1
Complement and coagulation cascades	May-70	0.241267405	0.629634069	0	0	1.538542595	2.187575863	CFD;C7;C5AR1;CFB;KNG1
Neurotransmitter release cycle	Mar-36	0.245328756	0.638603861	0	0	1.817512666	2.553889023	SNAP25;RAB3A;SLC6A12
Estrogen receptor signaling pathway	Feb-20	0.246811479	0.638916705	0	0	2.220821662	3.107219271	BCL2;NFKB1
Heparan sulfate/heparin glycosaminoglycan (HS-GAG) degradation	Feb-20	0.246811479	0.638916705	0	0	2.220821662	3.107219271	HPSE2;SDC4
Viral myocarditis	May-71	0.250272289	0.638916705	0	0	1.515151515	2.098796661	CD86;CD40;MYH3;MYH14;ICAM1
Activation of C3 and C5	01-Jun	0.254192668	0.638916705	0	0	3.996012592	5.473189658	CFB
Acyl chain remodeling of cardiolipin	01-Jun	0.254192668	0.638916705	0	0	3.996012592	5.473189658	PLA2G4A
Cell cycle negative regulation by p75 neurotrophin receptor	01-Jun	0.254192668	0.638916705	0	0	3.996012592	5.473189658	NGF
Molybdenum cofactor biosynthesis	01-Jun	0.254192668	0.638916705	0	0	3.996012592	5.473189658	MOCOS
NADE-dependent death signaling	01-Jun	0.254192668	0.638916705	0	0	3.996012592	5.473189658	NGF
Neurotransmitter clearance in the synaptic cleft	01-Jun	0.254192668	0.638916705	0	0	3.996012592	5.473189658	ACHE
Nicotine metabolism	01-Jun	0.254192668	0.638916705	0	0	3.996012592	5.473189658	FMO3
Pre-NOTCH Processing in the endoplasmic reticulum	01-Jun	0.254192668	0.638916705	0	0	3.996012592	5.473189658	NOTCH4
Proteolysis and signaling pathway of Notch	01-Jun	0.254192668	0.638916705	0	0	3.996012592	5.473189658	DLL1
RSK activation	01-Jun	0.254192668	0.638916705	0	0	3.996012592	5.473189658	RPS6KA3
Vasopressin-like receptors	01-Jun	0.254192668	0.638916705	0	0	3.996012592	5.473189658	AVPR1A
Kit receptor signaling pathway	Apr-54	0.2562768	0.642576388	0	0	1.599663158	2.17793686	LYN;RPS6KA3;KITLG;BCL2
Signaling by NGF	13/221	0.257704059	0.64457519	0	0	1.251195537	1.696550342	VAV3;CDKN1A;SHC3;NGF;PCSK5;ADCY7;NFKB1;NFKBIA;PREX1;RPS6KA3;RPS6KA5;ADORA2A;SQSTM1
Sphingolipid metabolism	May-72	0.259360375	0.647135765	0	0	1.492458676	2.014127868	STS;ARSJ;NEU1;SGPP2;ENPP7
CD28-dependent PI3K/Akt signaling	Feb-21	0.264799103	0.657498744	0	0	2.103825741	2.79552965	CD86;MAP3K8
T cell activation co-stimulatory signal	Feb-21	0.264799103	0.657498744	0	0	2.103825741	2.79552965	CD86;ICOSLG
Apoptosis	14/242	0.266730736	0.660691388	0	0	1.229245987	1.624467759	IRAK3;BMX;NGF;TNF;NFKB1;NFKBIA;IL1A;IRAK2;IL1B;GAS2;BCL2;CASP1;BIRC2;BIRC3
Signaling by NOTCH1	May-73	0.268524809	0.662608054	0	0	1.470433273	1.933343272	KAT2B;HEY2;CNTN1;DTX2;DLL1
TGF-beta signaling pathway	11/185	0.269344363	0.662608054	0	0	1.265172292	1.659608171	DAB2;ZEB2;SMURF1;BAMBI;FST;LIF;FOSB;ITGB6;TNF;ATF3;NFKB1
BMAL1-CLOCK/NPAS2 activates circadian expression	Mar-38	0.271390787	0.662608054	0	0	1.713474538	2.234705748	NAMPT;NR3C1;PPARA
EGFR interaction with phospholipase C-gamma	Mar-38	0.271390787	0.662608054	0	0	1.713474538	2.234705748	PLA2G4A;NGF;ADCY7
Nuclear receptors	Mar-38	0.271390787	0.662608054	0	0	1.713474538	2.234705748	NR2F1;NR3C1;PPARA
Triglyceride biosynthesis	Mar-38	0.271390787	0.662608054	0	0	1.713474538	2.234705748	GK;GPAM;LPCAT4
Steroid hormone biosynthesis	Apr-56	0.277612888	0.671742834	0	0	1.537975709	1.970958355	HSD11B1;STS;HSD17B3;CYP1A1
Thromboxane A2 receptor signaling	Apr-56	0.277612888	0.671742834	0	0	1.537975709	1.970958355	LYN;PTGIR;ICAM1;PTGDR
Seven transmembrane receptor signaling through beta-arrestin	May-74	0.277758767	0.671742834	0	0	1.449046288	1.856231607	NFKBIA;PDE10A;PDE4B;NFKB1;NFKB2
Wnt/calcium/cyclic GMP pathway	May-74	0.277758767	0.671742834	0	0	1.449046288	1.856231607	WNT6;WNT11;WNT9A;PLCB1;WNT2
AKT signaling pathway	Feb-22	0.282786143	0.67220681	0	0	1.998529412	2.524271245	NFKBIA;NFKB1
CTLA4 inhibitory signaling	Feb-22	0.282786143	0.67220681	0	0	1.998529412	2.524271245	CD86;LYN
FAS pathway and stress induction of heat shock protein regulation	Mar-39	0.284534729	0.67220681	0	0	1.665790396	2.093731888	IL1A;BCL2;TNF
Tricarboxylic acid (TCA) cycle	Mar-39	0.284534729	0.67220681	0	0	1.665790396	2.093731888	IDH1;PDK4;ACO1
SHP2 signaling	Apr-57	0.288386978	0.67220681	0	0	1.508877855	1.87621723	IL6;ANGPT1;IL2RA;NGF
Acetylcholine biosynthesis	01-Jul	0.289778302	0.67220681	0	0	3.329835607	4.124464656	ACHE
BAD activation and translocation to mitochondria	01-Jul	0.289778302	0.67220681	0	0	3.329835607	4.124464656	BCL2
Creatine metabolism	01-Jul	0.289778302	0.67220681	0	0	3.329835607	4.124464656	CKB
Cyanoamino acid metabolism	01-Jul	0.289778302	0.67220681	0	0	3.329835607	4.124464656	GGT5
Glucocorticoid biosynthesis	01-Jul	0.289778302	0.67220681	0	0	3.329835607	4.124464656	HSD11B1
Homologous DNA pairing and strand exchange	01-Jul	0.289778302	0.67220681	0	0	3.329835607	4.124464656	RPA3
Inactivation of BCL-2 by BH3-only proteins	01-Jul	0.289778302	0.67220681	0	0	3.329835607	4.124464656	BCL2
Neurofascin interactions	01-Jul	0.289778302	0.67220681	0	0	3.329835607	4.124464656	CNTN1
Terminal pathway of complement	01-Jul	0.289778302	0.67220681	0	0	3.329835607	4.124464656	C7
Transport of nucleosides and free purine and pyrimidine bases across the plasma membrane	01-Jul	0.289778302	0.67220681	0	0	3.329835607	4.124464656	SLC29A4
Ubiquinone and other terpenoid-quinone biosynthesis	01-Jul	0.289778302	0.67220681	0	0	3.329835607	4.124464656	TAT
Viral dsRNA-TLR3-TRIF complex activation of RIP1	01-Jul	0.289778302	0.67220681	0	0	3.329835607	4.124464656	TICAM1
Zinc efflux and compartmentalization by the SLC30 family	01-Jul	0.289778302	0.67220681	0	0	3.329835607	4.124464656	SLC30A1
L1CAM interactions	Jun-94	0.291857159	0.675497452	0	0	1.36349252	1.679128464	RPS6KA3;RPS6KA5;SCN9A;CNTN1;ANK3;SCN1B
Nuclear signaling by ErbB4	Mar-40	0.297729089	0.687532412	0	0	1.620683775	1.963573952	CXCL12;NRG1;EREG
Angiogenesis	Feb-23	0.300731767	0.688251896	0	0	1.903261305	2.286838024	ANGPT1;MMP9
Cyclins and cell cycle regulation	Feb-23	0.300731767	0.688251896	0	0	1.903261305	2.286838024	CDKN1A;CDKN2B
Hypoxia and p53 in the cardiovascular system	Feb-23	0.300731767	0.688251896	0	0	1.903261305	2.286838024	NQO1;CDKN1A
Proximal tubule bicarbonate reclamation	Feb-23	0.300731767	0.688251896	0	0	1.903261305	2.286838024	CA2;CA4
FOXM1 transcription factor network	Mar-41	0.310956154	0.69529465	0	0	1.577951187	1.843210083	LAMA4;MMP2;TGFA
Plasma membrane estrogen receptor signaling	Mar-41	0.310956154	0.69529465	0	0	1.577951187	1.843210083	MMP2;PLCB1;MMP9
Peroxisome	May-78	0.315255181	0.69529465	0	0	1.369357796	1.580749486	NOS2;PRDX1;IDH1;ECI2;SOD2
Signaling by SCF-KIT	May-78	0.315255181	0.69529465	0	0	1.369357796	1.580749486	LYN;PTPRU;CDKN1A;KITLG;MMP9
Mitochondrial pathway of apoptosis: BH3-only Bcl-2 family	Jun-97	0.317071147	0.69529465	0	0	1.318333565	1.514276286	RPS6KA3;ADORA2B;PIM2;CTSD;CTSS;CTSC
Dorso-ventral axis formation	Feb-24	0.318599034	0.69529465	0	0	1.816653934	2.07792858	CPEB1;NOTCH4
Nicotinate and nicotinamide metabolism	Feb-24	0.318599034	0.69529465	0	0	1.816653934	2.07792858	NAMPT;NT5C2
Signal transduction of S1P receptor	Feb-24	0.318599034	0.69529465	0	0	1.816653934	2.07792858	S1PR3;PLCB1
Myometrial relaxation and contraction pathways	9/155	0.321033333	0.69529465	0	0	1.232876712	1.400807245	IL6;IGFBP5;IL1B;RGS16;PDE4B;ADCY7;ATF3;NFKB1;RYR3
Bystander B cell activation	01-Aug	0.323667688	0.69529465	0	0	2.853994903	3.219414543	CD40
Chromatin remodeling by nuclear receptors to facilitate initiation of transcription in carcinoma cells	01-Aug	0.323667688	0.69529465	0	0	2.853994903	3.219414543	KAT2B
Cross-presentation of particulate exogenous antigens (phagosomes)	01-Aug	0.323667688	0.69529465	0	0	2.853994903	3.219414543	CYBA
Digestion of dietary carbohydrate	01-Aug	0.323667688	0.69529465	0	0	2.853994903	3.219414543	MGAM
Fatty acid elongation in mitochondria	01-Aug	0.323667688	0.69529465	0	0	2.853994903	3.219414543	ACAA2
Glucocorticoid and mineralcorticoid metabolism	01-Aug	0.323667688	0.69529465	0	0	2.853994903	3.219414543	HSD11B1
Glycogen biosynthesis	01-Aug	0.323667688	0.69529465	0	0	2.853994903	3.219414543	PGM1
Hydrolysis of lysophosphatidylcholine (LPC)	01-Aug	0.323667688	0.69529465	0	0	2.853994903	3.219414543	PLA2G4A
Insulin secretion regulation by fatty acids bound to GPR40 (FFAR1)	01-Aug	0.323667688	0.69529465	0	0	2.853994903	3.219414543	PLCB1
Lysosphingolipid and lysophosphatidic acid (LPA) G-protein coupled receptors	01-Aug	0.323667688	0.69529465	0	0	2.853994903	3.219414543	S1PR3
Mechanism of acetaminophen activity and toxicity	01-Aug	0.323667688	0.69529465	0	0	2.853994903	3.219414543	PTGS2
NOD-like receptor (NLR) proteins	01-Aug	0.323667688	0.69529465	0	0	2.853994903	3.219414543	CD40
Nicotinate metabolism	01-Aug	0.323667688	0.69529465	0	0	2.853994903	3.219414543	NAMPT
Proepithelin conversion to epithelin and wound repair control	01-Aug	0.323667688	0.69529465	0	0	2.853994903	3.219414543	CXCL8
SREBP control of lipid biosynthesis	01-Aug	0.323667688	0.69529465	0	0	2.853994903	3.219414543	LDLR
Support of platelet aggregation by Eph kinases and ephrins	01-Aug	0.323667688	0.69529465	0	0	2.853994903	3.219414543	LYN
Thiamine metabolism	01-Aug	0.323667688	0.69529465	0	0	2.853994903	3.219414543	MTMR7
Transcription factor regulation of microRNAs related to cardiac hypertrophy	01-Aug	0.323667688	0.69529465	0	0	2.853994903	3.219414543	NFKB1
Transport of nucleotide sugars	01-Aug	0.323667688	0.69529465	0	0	2.853994903	3.219414543	SLC35B4
Vitamin C (ascorbate) metabolism	01-Aug	0.323667688	0.69529465	0	0	2.853994903	3.219414543	SLC23A2
Amine ligand-binding G-protein coupled receptors	Mar-42	0.324198972	0.69529465	0	0	1.537410014	1.731735322	HRH1;HTR7;ADRA2A
Amino acid metabolism	11/195	0.3277104	0.701355102	0	0	1.195778966	1.334040896	NQO1;HAL;ETHE1;TAT;CTH;CKB;CSAD;KMO;BCAT1;GLUL;ALDH9A1
Natural killer cell-mediated cytotoxicity	8/137	0.330368123	0.704307893	0	0	1.240113411	1.373484785	IFNAR2;VAV3;CSF2;SHC3;FCER1G;IFNGR2;TNF;ICAM1
MAPK signaling pathway	17/314	0.330467047	0.704307893	0	0	1.145330933	1.268165766	IL1R2;PLA2G2A;PLA2G4A;NGF;TNF;NFKB1;RELB;NFKB2;RPS6KA3;IL1A;TMEM37;RPS6KA5;RASA3;IL1B;CASP1;MAP3K8;FGF12
Clathrin derived vesicle budding	Apr-61	0.33195119	0.705674912	0	0	1.402696214	1.546847573	TFRC;FTH1;TPD52L1;FTL
Granule cell survival pathway	Jun-99	0.334062598	0.705674912	0	0	1.289846196	1.414222044	KCNK5;BCL2;NPTX1;PLCB1;CXCL2;ADCY7
Cellular response to hypoxia	Feb-25	0.336354613	0.705674912	0	0	1.73757764	1.893245969	EPAS1;UBE2D1
Maturity onset diabetes of the young	Feb-25	0.336354613	0.705674912	0	0	1.73757764	1.893245969	BHLHA15;MAFA
SHC1 events in ERBB2 signaling	Feb-25	0.336354613	0.705674912	0	0	1.73757764	1.893245969	NRG1;EREG
Beta-3 integrin cell surface interactions	Mar-43	0.337441358	0.705674912	0	0	1.498895899	1.628345853	SDC4;LAMA4;EDIL3
Circadian rhythm	Apr-62	0.34291026	0.705674912	0	0	1.378439201	1.475324866	NAMPT;RORB;NR3C1;PPARA
MAP kinase signaling pathway	May-81	0.343782177	0.705674912	0	0	1.315096223	1.404190084	NFKBIA;RPS6KA3;RPS6KA5;MAP3K8;NFKB1
T cell receptor signaling pathway	8/139	0.344781584	0.705674912	0	0	1.221051273	1.300229306	NFKBIA;IL10;VAV3;CSF2;MAP3K8;TNF;NFKB1;MALT1
G-protein-mediated events	Mar-44	0.3506679	0.705674912	0	0	1.462260522	1.532325697	PLA2G4A;PLCB1;ADCY7
PI3K events in ERBB2 signaling	Mar-44	0.3506679	0.705674912	0	0	1.462260522	1.532325697	CDKN1A;NRG1;EREG
Vasopressin-regulated water reabsorption	Mar-44	0.3506679	0.705674912	0	0	1.462260522	1.532325697	CREB3L4;RAB5A;DYNC1I1
Pancreatic secretion	6/101	0.351156979	0.705674912	0	0	1.262558294	1.321294934	CA2;PLA2G2A;PLA2G4A;RAB27B;PLCB1;ADCY7
O-linked glycosylation of mucins	Apr-63	0.353877846	0.705674912	0	0	1.35500446	1.407583368	MUC16;MUC19;GCNT4;GCNT7
ERBB2 role in signal transduction and oncology	Feb-26	0.353968525	0.705674912	0	0	1.665091036	1.729275769	GRIP1;IL6
Galactose metabolism	Feb-26	0.353968525	0.705674912	0	0	1.665091036	1.729275769	MGAM;PGM1
Inhibition of activated T cell apoptosis by neuropeptides VIP and PACAP	Feb-26	0.353968525	0.705674912	0	0	1.665091036	1.729275769	NFKBIA;NFKB1
Integrin family cell surface interactions	Feb-26	0.353968525	0.705674912	0	0	1.665091036	1.729275769	ITGB8;ITGB6
Interleukin-9 regulation of target genes	Feb-26	0.353968525	0.705674912	0	0	1.665091036	1.729275769	CCL2;FCER1A
Segmentation clock	Feb-26	0.353968525	0.705674912	0	0	1.665091036	1.729275769	HEY2;DLL1
Selenoamino acid metabolism	Feb-26	0.353968525	0.705674912	0	0	1.665091036	1.729275769	GGT5;CTH
Termination of O-glycan biosynthesis	Feb-26	0.353968525	0.705674912	0	0	1.665091036	1.729275769	MUC16;MUC19
Tetrasaccharide linker sequence formation in glycosaminoglycan biosynthesis	Feb-26	0.353968525	0.705674912	0	0	1.665091036	1.729275769	VCAN;SDC4
YAP1- and WWTR1 (TAZ)-stimulated gene expression	Feb-26	0.353968525	0.705674912	0	0	1.665091036	1.729275769	KAT2B;PPARA
Adrenoceptors	01-Sep	0.355941598	0.705674912	0	0	2.497114376	2.579490713	ADRA2A
Axonogenesis regulation by p75 neurotrophin receptor	01-Sep	0.355941598	0.705674912	0	0	2.497114376	2.579490713	NGF
Benzo(a)pyrene metabolism	01-Sep	0.355941598	0.705674912	0	0	2.497114376	2.579490713	CYP1A1
EGFR transactivation by gastrin	01-Sep	0.355941598	0.705674912	0	0	2.497114376	2.579490713	MMP3
Endosomal/vacuolar pathway	01-Sep	0.355941598	0.705674912	0	0	2.497114376	2.579490713	CTSS
Gene expression regulation by hypoxia-inducible factor	01-Sep	0.355941598	0.705674912	0	0	2.497114376	2.579490713	EPAS1
Heme biosynthesis	01-Sep	0.355941598	0.705674912	0	0	2.497114376	2.579490713	ALAS1
Ketone body biosynthesis and degradation	01-Sep	0.355941598	0.705674912	0	0	2.497114376	2.579490713	ACAT2
Nitric oxide effects	01-Sep	0.355941598	0.705674912	0	0	2.497114376	2.579490713	NOS2
Phenylalanine and tyrosine catabolism	01-Sep	0.355941598	0.705674912	0	0	2.497114376	2.579490713	TAT
Sodium/calcium exchangers	01-Sep	0.355941598	0.705674912	0	0	2.497114376	2.579490713	SLC24A4
cAMP receptor, G-protein-independent pathways inferred from amoeba model	01-Sep	0.355941598	0.705674912	0	0	2.497114376	2.579490713	STAT4
Endocytosis	11/201	0.363937511	0.720131671	0	0	1.15764916	1.170120628	RET;DAB2;TFRC;SMURF1;IL2RA;CXCR4;ARAP3;FOLR3;FOLR2;LDLR;RAB5A
MAPK cascade role in angiogenesis	Apr-64	0.364845074	0.720533804	0	0	1.332350877	1.343386035	ANGPT1;MMP2;BMX;MMP9
ADP signalling through P2Y purinoceptor 12	Feb-27	0.3714139	0.729282956	0	0	1.598403361	1.583119755	PTGIR;PLCB1
BAD phosphorylation regulation	Feb-27	0.3714139	0.729282956	0	0	1.598403361	1.583119755	KITLG;BCL2
Proteins and DNA sequences in cardicac structures	Feb-27	0.3714139	0.729282956	0	0	1.598403361	1.583119755	TFAP2B;BMP2
Differentiation pathway in PC12 cells	May-84	0.37246695	0.729949597	0	0	1.264955783	1.249279149	RPS6KA3;SHC3;NGF;PLCB1;ADCY7
TGF-beta regulation of skeletal system development	May-85	0.382035679	0.730893533	0	0	1.249077977	1.201914384	CDKN2B;BMP2;SMURF1;FST;TNF
Axon guidance	17/325	0.383118545	0.730893533	0	0	1.103778292	1.058976838	SEMA5A;PRNP;SEMA6D;CXCR4;ANK3;SEMA3F;RGMA;RPS6KA3;RPS6KA5;CXCL12;SCN9A;ST8SIA4;CNTN1;MYH14;PLXNC1;NEO1;SCN1B
Abacavir transport and metabolism	01-Oct	0.386676964	0.730893533	0	0	2.219540632	2.108931276	NT5C2
Activation of calcium-permeable kainate receptor	01-Oct	0.386676964	0.730893533	0	0	2.219540632	2.108931276	GRIK4
Androgen biosynthesis	01-Oct	0.386676964	0.730893533	0	0	2.219540632	2.108931276	HSD17B3
Deregulation of CDK5 in Alzheimer's disease	01-Oct	0.386676964	0.730893533	0	0	2.219540632	2.108931276	APP
Dermatan sulfate biosynthesis	01-Oct	0.386676964	0.730893533	0	0	2.219540632	2.108931276	VCAN
Gap junction degradation	01-Oct	0.386676964	0.730893533	0	0	2.219540632	2.108931276	DAB2
IRAK2-mediated activation of TAK1 complex	01-Oct	0.386676964	0.730893533	0	0	2.219540632	2.108931276	IRAK2
Insulin secretion regulation by acetylcholine	01-Oct	0.386676964	0.730893533	0	0	2.219540632	2.108931276	PLCB1
Interferon-alpha signaling pathway	01-Oct	0.386676964	0.730893533	0	0	2.219540632	2.108931276	IFNAR2
PIP biosynthesis at the late endosome membrane	01-Oct	0.386676964	0.730893533	0	0	2.219540632	2.108931276	MTMR7
Phospholipase C signaling pathway	01-Oct	0.386676964	0.730893533	0	0	2.219540632	2.108931276	PLCB1
Purine catabolism	01-Oct	0.386676964	0.730893533	0	0	2.219540632	2.108931276	NT5C2
Tetrahydrobiopterin (BH4) biosynthesis, recycling, salvage and regulation	01-Oct	0.386676964	0.730893533	0	0	2.219540632	2.108931276	GCH1
Zinc influx into cells by the SLC39 gene family	01-Oct	0.386676964	0.730893533	0	0	2.219540632	2.108931276	SLC39A8
Semaphorin interactions	Apr-66	0.386744393	0.730893533	0	0	1.289235993	1.224762961	SEMA5A;SEMA6D;MYH14;PLXNC1
Cell cycle: G1/S checkpoint	Feb-28	0.388666747	0.730893533	0	0	1.536845507	1.452369712	CDKN1A;CDKN2B
Interleukin receptor SHC signaling	Feb-28	0.388666747	0.730893533	0	0	1.536845507	1.452369712	CSF2;IL2RA
Nitric oxide stimulation of guanylate cyclase	Feb-28	0.388666747	0.730893533	0	0	1.536845507	1.452369712	PDE10A;NOS2
PTM: gamma carboxylation, hypusine formation and arylsulfatase activation	Feb-28	0.388666747	0.730893533	0	0	1.536845507	1.452369712	STS;ARSJ
Recycling pathway of cell adhesion molecule L1	Feb-28	0.388666747	0.730893533	0	0	1.536845507	1.452369712	RPS6KA3;RPS6KA5
Delta Np63 pathway	Mar-47	0.390109834	0.730920074	0	0	1.362345856	1.282412873	IL1A;NRG1;POU2F2
LKB1 signaling events	Mar-47	0.390109834	0.730920074	0	0	1.362345856	1.282412873	BRSK1;CTSD;ETV4
G1 to S cell cycle control	Apr-67	0.397660182	0.741544849	0	0	1.268705096	1.169945858	CDKN1A;CDKN2B;CREB3L4;RPA3
ATM pathway	Mar-48	0.40313416	0.741544849	0	0	1.332001402	1.210104451	NFKBIA;CDKN1A;NFKB1
Diurnally regulated genes with circadian orthologs	Mar-48	0.40313416	0.741544849	0	0	1.332001402	1.210104451	CEBPB;PPP1R3C;G0S2
Post-translational regulation of adherens junction stability and disassembly	Mar-48	0.40313416	0.741544849	0	0	1.332001402	1.210104451	RET;MMP3;RAB5A
CDO in myogenesis	Feb-29	0.405705742	0.741544849	0	0	1.479847495	1.33501061	CTNNA2;NEO1
Histidine metabolism	Feb-29	0.405705742	0.741544849	0	0	1.479847495	1.33501061	HAL;ALDH9A1
Integrin beta-2 pathway	Feb-29	0.405705742	0.741544849	0	0	1.479847495	1.33501061	KNG1;ICAM1
S1P/S1P3 pathway	Feb-29	0.405705742	0.741544849	0	0	1.479847495	1.33501061	CXCR4;S1PR3
Thyroid cancer	Feb-29	0.405705742	0.741544849	0	0	1.479847495	1.33501061	RET;TCF7
AMPK signaling	Apr-68	0.408543021	0.741544849	0	0	1.248815789	1.117887515	CDKN1A;PFKFB3;PLCB1;ADIPOR1
CD8/T cell receptor downstream pathway	Apr-68	0.408543021	0.741544849	0	0	1.248815789	1.117887515	IFNAR2;IL2RA;STAT4;TNF
BTG family proteins and cell cycle regulation	01-Nov	0.415947056	0.741544849	0	0	1.997481637	1.752185493	NGF
CD28-dependent Vav1 pathway	01-Nov	0.415947056	0.741544849	0	0	1.997481637	1.752185493	CD86
Cardiac protection against reactive oxygen species	01-Nov	0.415947056	0.741544849	0	0	1.997481637	1.752185493	SOD2
Folate biosynthesis	01-Nov	0.415947056	0.741544849	0	0	1.997481637	1.752185493	GCH1
Glutathione biosynthesis and recycling	01-Nov	0.415947056	0.741544849	0	0	1.997481637	1.752185493	GGT5
Monocyte and its surface molecules	01-Nov	0.415947056	0.741544849	0	0	1.997481637	1.752185493	ICAM1
Notch receptor processing	01-Nov	0.415947056	0.741544849	0	0	1.997481637	1.752185493	NOTCH4
Regulated proteolysis of p75 neurotrophin receptor	01-Nov	0.415947056	0.741544849	0	0	1.997481637	1.752185493	NFKB1
Serotonin transporter activity	01-Nov	0.415947056	0.741544849	0	0	1.997481637	1.752185493	IL1B
TGF-beta signaling in gastrointestinal stem cells	01-Nov	0.415947056	0.741544849	0	0	1.997481637	1.752185493	ACVRL1
Telomerase protein component gene hTERT transcriptional regulation	01-Nov	0.415947056	0.741544849	0	0	1.997481637	1.752185493	MXD1
Transport of organic anions	01-Nov	0.415947056	0.741544849	0	0	1.997481637	1.752185493	SLCO4A1
Tryptophan catabolism	01-Nov	0.415947056	0.741544849	0	0	1.997481637	1.752185493	KMO
Valine, leucine and isoleucine biosynthesis	01-Nov	0.415947056	0.741544849	0	0	1.997481637	1.752185493	BCAT1
Vitamin B5 (pantothenate) metabolism	01-Nov	0.415947056	0.741544849	0	0	1.997481637	1.752185493	PANK1
Vitamin C in the brain	01-Nov	0.415947056	0.741544849	0	0	1.997481637	1.752185493	SLC23A2
Arf6 integrin-mediated signaling pathway	Mar-49	0.416076973	0.741544849	0	0	1.302976272	1.142560354	EDNRB;IL2RA;AGTR1
Activation of kainate receptors upon glutamate binding	Feb-30	0.422512031	0.745223806	0	0	1.426920768	1.229345548	GRIK4;PLCB1
Gap junction trafficking and regulation	Feb-30	0.422512031	0.745223806	0	0	1.426920768	1.229345548	DAB2;GJB3
Interleukin-2/STAT5 pathway	Feb-30	0.422512031	0.745223806	0	0	1.426920768	1.229345548	IL2RA;BCL2
Nuclear events mediated by MAP kinases	Feb-30	0.422512031	0.745223806	0	0	1.426920768	1.229345548	RPS6KA3;RPS6KA5
TNFR1 signaling pathway	Feb-30	0.422512031	0.745223806	0	0	1.426920768	1.229345548	TNF;BIRC3
TRAF6-mediated IRF7 activation	Feb-30	0.422512031	0.745223806	0	0	1.426920768	1.229345548	DDX58;IKBKE
Glycosaminoglycan metabolism	6/110	0.428423119	0.753939309	0	0	1.15275073	0.977122213	B4GALT3;VCAN;HPSE2;SDC4;ABCC5;CHST2
Type 2 diabetes mellitus	Mar-50	0.428927349	0.753939309	0	0	1.275186254	1.079404007	GK;MAFA;TNF
Long-term depression	Apr-70	0.430180538	0.754845095	0	0	1.210845295	1.021408915	LYN;PLA2G2A;PLA2G4A;PLCB1
Epidermal growth factor receptor (EGFR) pathway	6/111	0.436961002	0.757979228	0	0	1.141711875	0.945236194	VAV3;RPS6KA3;RPS6KA5;SHC3;SPRY3;RHOU
Keratan sulfate/keratin metabolism	Feb-31	0.439069038	0.757979228	0	0	1.377644161	1.133937002	B4GALT3;CHST2
One-carbon metabolism	Feb-31	0.439069038	0.757979228	0	0	1.377644161	1.133937002	ALDH1L1;MTHFD2L
Signal amplification	Feb-31	0.439069038	0.757979228	0	0	1.377644161	1.133937002	P2RY1;PLA2G4A
Interleukin-6 signaling pathway	Apr-71	0.440921325	0.757979228	0	0	1.192710134	0.976696995	PTPRE;CEBPB;IL6;PRDM1
Glutathione metabolism	Mar-51	0.441675066	0.757979228	0	0	1.248554154	1.020294496	GGT5;IDH1;GSR
Bile salt and organic anion SLC transporters	01-Dec	0.44382166	0.757979228	0	0	1.815797005	1.475030856	SLC16A7
Caspase-mediated cleavage of cytoskeletal proteins	01-Dec	0.44382166	0.757979228	0	0	1.815797005	1.475030856	GAS2
D4-GDI signaling pathway	01-Dec	0.44382166	0.757979228	0	0	1.815797005	1.475030856	CASP1
Facilitative sodium-independent glucose transporters	01-Dec	0.44382166	0.757979228	0	0	1.815797005	1.475030856	SLC2A6
NF-kappaB activation through FADD/RIP-1 pathway	01-Dec	0.44382166	0.757979228	0	0	1.815797005	1.475030856	DDX58
Parkin role in the ubiquitin-proteasomal pathway	01-Dec	0.44382166	0.757979228	0	0	1.815797005	1.475030856	UBE2L6
Platelet endothelial cell adhesion molecule 1 (PECAM1) interactions	01-Dec	0.44382166	0.757979228	0	0	1.815797005	1.475030856	LYN
Pyruvate dehydrogenase (PDH) complex regulation	01-Dec	0.44382166	0.757979228	0	0	1.815797005	1.475030856	PDK4
Serotonin receptors	01-Dec	0.44382166	0.757979228	0	0	1.815797005	1.475030856	HTR7
Toll-like receptor endosomal trafficking and processing	01-Dec	0.44382166	0.757979228	0	0	1.815797005	1.475030856	CTSS
Costimulation by the CD28 family	Apr-72	0.451601377	0.768197908	0	0	1.175108359	0.934158733	CD86;LYN;MAP3K8;ICOSLG
Apoptotic execution phase	Mar-52	0.454310591	0.768197908	0	0	1.223009077	0.964922601	GAS2;BMX;BIRC2
Autoimmune thyroid disease	Mar-52	0.454310591	0.768197908	0	0	1.223009077	0.964922601	CD86;IL10;CD40
Heparan sulfate/heparin glycosaminoglycan (HS-GAG) metabolism	Mar-52	0.454310591	0.768197908	0	0	1.223009077	0.964922601	VCAN;HPSE2;SDC4
Pyruvate metabolism	Mar-52	0.454310591	0.768197908	0	0	1.223009077	0.964922601	PDK4;ACAT2;ALDH9A1
Signaling events mediated by stem cell factor receptor (c-Kit)	Mar-52	0.454310591	0.768197908	0	0	1.223009077	0.964922601	LYN;KITLG;BCL2
Alanine, aspartate and glutamate metabolism	Feb-32	0.455362297	0.76870566	0	0	1.331652661	1.047560438	IL4I1;GLUL
Chronic myeloid leukemia	Apr-73	0.462214507	0.771911722	0	0	1.158016781	0.893671883	NFKBIA;CDKN1A;SHC3;NFKB1
PI3K pathway	Mar-53	0.466825056	0.771911722	0	0	1.198485804	0.913007331	RPS6KA3;RPS6KA5;SHC3
ERBB signaling pathway	May-94	0.467257456	0.771911722	0	0	1.12223393	0.853879602	CDKN1A;SHC3;TGFA;NRG1;EREG
Adenylate cyclase inhibitory pathway	Jan-13	0.470367241	0.771911722	0	0	1.664393144	1.255354426	ADCY7
Alpha-hemoglobin stabilizing enzyme (AHSP) pathway	Jan-13	0.470367241	0.771911722	0	0	1.664393144	1.255354426	ALAS1
Angiotensin-converting enzyme 2 regulation of heart function	Jan-13	0.470367241	0.771911722	0	0	1.664393144	1.255354426	AGTR1
CTL mediated immune response against target cells	Jan-13	0.470367241	0.771911722	0	0	1.664393144	1.255354426	ICAM1
Chondroitin sulfate/dermatan sulfate degradation	Jan-13	0.470367241	0.771911722	0	0	1.664393144	1.255354426	VCAN
Death receptor signaling	Jan-13	0.470367241	0.771911722	0	0	1.664393144	1.255354426	TNF
Downregulation of ERBB2-ERBB3 signaling	Jan-13	0.470367241	0.771911722	0	0	1.664393144	1.255354426	NRG1
HIV life cycle early phase	Jan-13	0.470367241	0.771911722	0	0	1.664393144	1.255354426	CXCR4
Irinotecan pathway	Jan-13	0.470367241	0.771911722	0	0	1.664393144	1.255354426	BCHE
MAP kinase downregulation by phosphorylation of MEK1 by Cdk5/p35	Jan-13	0.470367241	0.771911722	0	0	1.664393144	1.255354426	NGF
Purine salvage	Jan-13	0.470367241	0.771911722	0	0	1.664393144	1.255354426	AMPD3
Signal attenuation	Jan-13	0.470367241	0.771911722	0	0	1.664393144	1.255354426	SHC3
T helper cell surface molecules	Jan-13	0.470367241	0.771911722	0	0	1.664393144	1.255354426	ICAM1
TACI and BCMA stimulation of B cell immune responses	Jan-13	0.470367241	0.771911722	0	0	1.664393144	1.255354426	NFKB1
Fas signaling pathway	6/115	0.470843514	0.771911722	0	0	1.09958193	0.828237528	IL1A;CXCL8;NFKB1;BIRC2;NFKB2;BIRC3
NGF signaling via TRKA from the plasma membrane	7/136	0.473569947	0.77513929	0	0	1.083953407	0.810207101	RPS6KA3;CDKN1A;RPS6KA5;SHC3;ADORA2A;NGF;ADCY7
CXCR4 signaling pathway	6/116	0.479229973	0.783150578	0	0	1.089528193	0.801429359	LYN;CXCL12;CXCR4;PLCB1;MMP9;NFKB1
Arrhythmogenic right ventricular cardiomyopathy (ARVC)	Apr-75	0.483216762	0.787150872	0	0	1.125277984	0.818403361	TCF7;ITGB8;ITGB6;CTNNA2
Prolactin activation of MAPK signaling	Apr-75	0.483216762	0.787150872	0	0	1.125277984	0.818403361	NFKBIA;NOS2;CTSD;NFKB1
Ephrin receptor A forward pathway	Feb-34	0.48710927	0.787709406	0	0	1.248293067	0.897855768	LYN;VAV3
T cell receptor signaling in naive CD8+ T cells	Mar-55	0.491458559	0.787709406	0	0	1.152268867	0.818546059	CD86;MAP3K8;MALT1
TAp63 pathway	Mar-55	0.491458559	0.787709406	0	0	1.152268867	0.818546059	NQO1;CDKN1A;TP53I3
Vibrio cholerae infection	Mar-55	0.491458559	0.787709406	0	0	1.152268867	0.818546059	ATP6V1A;ATP6V0B;ATP6V0D2
AKT phosphorylation of cytosolic targets	Jan-14	0.495647101	0.787709406	0	0	1.536282186	1.078302786	CDKN1A
CARM1 transcriptional regulation by protein methylation	Jan-14	0.495647101	0.787709406	0	0	1.536282186	1.078302786	BCL2
Complement cascade regulation	Jan-14	0.495647101	0.787709406	0	0	1.536282186	1.078302786	CFB
Glycogen breakdown (glycogenolysis)	Jan-14	0.495647101	0.787709406	0	0	1.536282186	1.078302786	PGM1
Hyaluronan metabolism	Jan-14	0.495647101	0.787709406	0	0	1.536282186	1.078302786	ABCC5
Interferon gamma signaling regulation	Jan-14	0.495647101	0.787709406	0	0	1.536282186	1.078302786	IFNGR2
Lectin-induced complement pathway	Jan-14	0.495647101	0.787709406	0	0	1.536282186	1.078302786	C7
Platelet amyloid precursor protein pathway	Jan-14	0.495647101	0.787709406	0	0	1.536282186	1.078302786	APP
Retrograde neurotrophin signaling	Jan-14	0.495647101	0.787709406	0	0	1.536282186	1.078302786	NGF
T cell receptor/JNK pathway	Jan-14	0.495647101	0.787709406	0	0	1.536282186	1.078302786	MAP3K8
T cell receptor/Ras pathway	Jan-14	0.495647101	0.787709406	0	0	1.536282186	1.078302786	MAP3K8
p53 activity regulation	6/118	0.495879626	0.787709406	0	0	1.069959313	0.750493078	KAT2B;CDKN1A;TP53I3;BCL2;UBE2D1;HIPK2
Arf6 signal transduction regulation	Feb-35	0.502543171	0.79100003	0	0	1.210402343	0.832846055	HGF;AGTR1
Integrated cancer pathway	Feb-35	0.502543171	0.79100003	0	0	1.210402343	0.832846055	MMP1;BCL2
Primary immunodeficiency	Feb-35	0.502543171	0.79100003	0	0	1.210402343	0.832846055	CD40;BLNK
Signal transduction by L1	Feb-35	0.502543171	0.79100003	0	0	1.210402343	0.832846055	RPS6KA3;RPS6KA5
Mitochondrial pathway of apoptosis: caspases	Apr-77	0.50388458	0.79100003	0	0	1.094333093	0.750064707	ACHE;GAS2;BIRC2;BIRC3
Transcriptional regulation of white adipocyte differentiation	Apr-77	0.50388458	0.79100003	0	0	1.094333093	0.750064707	CEBPB;PPARA;TNF;NFKB1
Wnt signaling pathway and pluripotency	May-98	0.504037754	0.79100003	0	0	1.073739193	0.735623128	WNT6;WNT11;TCF7;WNT2;LDLR
Signaling by NOTCH	6/119	0.504136872	0.79100003	0	0	1.060434636	0.726299611	KAT2B;NOTCH4;HEY2;CNTN1;DTX2;DLL1
G alpha s pathway	6/120	0.512345272	0.794731131	0	0	1.05107706	0.702914639	PDE10A;RGS16;PDE4B;RAPGEF5;ADCY7;RAPGEF4
Acute myeloid leukemia	Mar-57	0.515517244	0.794731131	0	0	1.109475406	0.735121235	TCF7;PIM2;NFKB1
Inositol phosphate metabolism	Mar-57	0.515517244	0.794731131	0	0	1.109475406	0.735121235	ITPKB;ITPK1;PLCB1
Ion transport by P-type ATPases	Feb-36	0.517673423	0.794731131	0	0	1.174740484	0.773461696	ATP8A1;ATP7A
SNARE interactions in vesicular transport	Feb-36	0.517673423	0.794731131	0	0	1.174740484	0.773461696	SNAP25;STX11
Signaling to ERKs	Feb-36	0.517673423	0.794731131	0	0	1.174740484	0.773461696	SHC3;NGF
Steroid hormone, vitamin A, and vitamin D metabolism	Feb-36	0.517673423	0.794731131	0	0	1.174740484	0.773461696	HSD11B1;HSD17B3
ATR activation in response to replication stress	Jan-15	0.519721532	0.794731131	0	0	1.426472793	0.933572418	RPA3
Biogenic amine biosynthesis	Jan-15	0.519721532	0.794731131	0	0	1.426472793	0.933572418	ACHE
Coagulation intrinsic pathway	Jan-15	0.519721532	0.794731131	0	0	1.426472793	0.933572418	KNG1
Cytochrome P450 metabolism of xenobiotics	Jan-15	0.519721532	0.794731131	0	0	1.426472793	0.933572418	CYP1A1
Fatty acid omega oxidation	Jan-15	0.519721532	0.794731131	0	0	1.426472793	0.933572418	CYP1A1
Glycosylation of mammalian N-linked oligosaccarides	Jan-15	0.519721532	0.794731131	0	0	1.426472793	0.933572418	ST8SIA4
Lagging strand processive biosynthesis	Jan-15	0.519721532	0.794731131	0	0	1.426472793	0.933572418	RPA3
Repression of pain sensation by the transcriptional regulator DREAM	Jan-15	0.519721532	0.794731131	0	0	1.426472793	0.933572418	RPS6KA3
Signaling to p38 via RIT and RIN	Jan-15	0.519721532	0.794731131	0	0	1.426472793	0.933572418	NGF
TrkA receptor signaling pathway	Jan-15	0.519721532	0.794731131	0	0	1.426472793	0.933572418	NGF
Dilated cardiomyopathy	5/100	0.522051599	0.795914733	0	0	1.051023238	0.683153383	IL6;ITGB8;ITGB6;TNF;ADCY7
Pyrimidine metabolism	5/100	0.522051599	0.795914733	0	0	1.051023238	0.683153383	ENTPD3;TXNRD1;DPYD;NT5C2;UPB1
Unfolded protein response	Apr-79	0.524179121	0.796783418	0	0	1.065038596	0.687931669	CXCL8;CCL2;WIPI1;ATF3
p73 transcription factor network	Apr-79	0.524179121	0.796783418	0	0	1.065038596	0.687931669	CDKN1A;IL4R;TP53I3;HEY2
GnRH signaling pathway	5/101	0.530952356	0.805702259	0	0	1.040020197	0.658419093	MMP2;PLA2G2A;PLA2G4A;PLCB1;ADCY7
PI3K/AKT activation	Feb-37	0.532493854	0.805702259	0	0	1.141116447	0.719113238	CDKN1A;NGF
Platelet aggregation (plug formation)	Feb-37	0.532493854	0.805702259	0	0	1.141116447	0.719113238	ADRA2A;RAPGEF4
Opioid signaling	Apr-80	0.534175518	0.805702259	0	0	1.050969529	0.658990273	PDE4B;PLA2G4A;PLCB1;ADCY7
Developmental biology	20/420	0.535960898	0.805702259	0	0	0.998179872	0.622558868	SEMA5A;PRNP;CEBPB;SEMA6D;ANK3;MAFA;TNF;NFKB1;RGMA;RPS6KA3;RPS6KA5;SCN9A;ST8SIA4;CNTN1;MYH14;PLXNC1;CTNNA2;PPARA;NEO1;SCN1B
Rho GTPase cycle	6/123	0.536650795	0.805702259	0	0	1.023964081	0.637323112	VAV3;PREX1;TAGAP;ARAP3;RHOU;RHOBTB2
Amino acid biosynthesis and interconversion (transamination)	Jan-16	0.542647953	0.805702259	0	0	1.331304652	0.813819219	GLUL
Control of cell cycle and breast tumor growth by estrogen-responsive protein Efp	Jan-16	0.542647953	0.805702259	0	0	1.331304652	0.813819219	SMURF1
Gap-filling DNA repair biosynthesis and ligation in global genomic nucleotide excision repair	Jan-16	0.542647953	0.805702259	0	0	1.331304652	0.813819219	RPA3
Ghrelin biosynthesis, secretion, and deacylation	Jan-16	0.542647953	0.805702259	0	0	1.331304652	0.813819219	BCHE
GluR2-containing AMPA receptor trafficking	Jan-16	0.542647953	0.805702259	0	0	1.331304652	0.813819219	GRIP1
Other glycan degradation	Jan-16	0.542647953	0.805702259	0	0	1.331304652	0.813819219	NEU1
Rb tumor suppressor/checkpoint signaling in response to DNA damage	Jan-16	0.542647953	0.805702259	0	0	1.331304652	0.813819219	CDKN1A
Riboflavin metabolism	Jan-16	0.542647953	0.805702259	0	0	1.331304652	0.813819219	MTMR7
Selenium metabolism and selenoproteins	Jan-16	0.542647953	0.805702259	0	0	1.331304652	0.813819219	NFKB1
TGF-beta receptor signaling in EMT (epithelial to mesenchymal transition)	Jan-16	0.542647953	0.805702259	0	0	1.331304652	0.813819219	SMURF1
Cyclin D-associated events in G1	Feb-38	0.546999572	0.808642431	0	0	1.109360411	0.669285189	CDKN1A;CDKN2B
ERBB4 signaling events	Feb-38	0.546999572	0.808642431	0	0	1.109360411	0.669285189	NRG1;EREG
RAC1 activity regulation	Feb-38	0.546999572	0.808642431	0	0	1.109360411	0.669285189	VAV3;PREX1
Neurotrophic factor-mediated Trk receptor signaling	Mar-60	0.550422805	0.808773277	0	0	1.050915933	0.627468863	SHC3;NGF;SQSTM1
Interferon signaling	8/168	0.552978916	0.808773277	0	0	0.99820296	0.591370775	IFNAR2;DDX58;IFNGR2;PTAFR;IFI6;UBE2L6;ICAM1;OASL
Platelet homeostasis	Apr-82	0.553847185	0.808773277	0	0	1.02391363	0.604996231	PTGIR;PDE10A;NOS2;PLA2G4A
Vitamin A and carotenoid metabolism	Feb-39	0.561186852	0.808773277	0	0	1.079320918	0.623525161	RDH10;BCO2
Androgen receptor proteolysis and transcription regulation	Mar-61	0.561723054	0.808773277	0	0	1.032742304	0.595630341	VAV3;RPS6KA3;PRDX1
FGF signaling pathway	Mar-61	0.561723054	0.808773277	0	0	1.032742304	0.595630341	SDC4;HGF;MMP9
T cell signal transduction	Apr-83	0.563515497	0.808773277	0	0	1.0108994	0.579811909	VAV3;PRDX1;NFKB1;NFKB2
ABCA transporters in lipid homeostasis	Jan-17	0.564481056	0.808773277	0	0	1.248032529	0.713685474	ABCG1
Activation of BH3-only proteins	Jan-17	0.564481056	0.808773277	0	0	1.248032529	0.713685474	BCL2
Beta-arrestin-dependent recruitment of Src kinases in GPCR signaling	Jan-17	0.564481056	0.808773277	0	0	1.248032529	0.713685474	PLCB1
Branched-chain amino acid catabolism	Jan-17	0.564481056	0.808773277	0	0	1.248032529	0.713685474	BCAT1
Cell to cell adhesion signaling	Jan-17	0.564481056	0.808773277	0	0	1.248032529	0.713685474	CTNNA2
Chromatin remodeling by hSWI/SNF ATP-dependent complexes	Jan-17	0.564481056	0.808773277	0	0	1.248032529	0.713685474	NR3C1
Chylomicron-mediated lipid transport	Jan-17	0.564481056	0.808773277	0	0	1.248032529	0.713685474	LDLR
Complement activation, classical pathway	Jan-17	0.564481056	0.808773277	0	0	1.248032529	0.713685474	C7
Glycosylphosphatidylinositol (GPI) biosynthesis	Jan-17	0.564481056	0.808773277	0	0	1.248032529	0.713685474	SEMA6D
Nitric oxide metabolism	Jan-17	0.564481056	0.808773277	0	0	1.248032529	0.713685474	GCH1
Platelet sensitization by LDL	Jan-17	0.564481056	0.808773277	0	0	1.248032529	0.713685474	PLA2G4A
Renin-angiotensin system	Jan-17	0.564481056	0.808773277	0	0	1.248032529	0.713685474	AGTR1
SHC-related events	Jan-17	0.564481056	0.808773277	0	0	1.248032529	0.713685474	SHC3
Sulfation biotransformation reaction	Jan-17	0.564481056	0.808773277	0	0	1.248032529	0.713685474	GSR
Syndecan 3 pathway	Jan-17	0.564481056	0.808773277	0	0	1.248032529	0.713685474	CXCL8
Fibroblast growth factor receptor pathway	5/105	0.56577742	0.809496924	0	0	0.998208641	0.568534252	RPS6KA3;RPS6KA5;SHC3;SPRY3;FGF12
ECM-receptor interaction	Apr-84	0.573067919	0.818782795	0	0	0.998210526	0.555754746	SDC4;LAMA4;ITGB8;ITGB6
PAC1 receptor pathway	Feb-40	0.575053041	0.819330447	0	0	1.05086245	0.581434835	PLCB1;ADCY7
Pyruvate metabolism and citric acid (TCA) cycle	Feb-40	0.575053041	0.819330447	0	0	1.05086245	0.581434835	IDH1;PDK4
Integrin cell surface interactions	Apr-85	0.582501604	0.822437091	0	0	0.985834958	0.532768221	ITGB8;ITGB6;ICAM1;RAPGEF4
Myc active pathway	Apr-85	0.582501604	0.822437091	0	0	0.985834958	0.532768221	TFRC;GPAM;BCAT1;MMP9
CDK regulation of DNA replication	Jan-18	0.585272925	0.822437091	0	0	1.174557126	0.629183241	KITLG
Downregulation of MTA-3 in ER-negative breast tumors	Jan-18	0.585272925	0.822437091	0	0	1.174557126	0.629183241	CTSD
Human cytomegalovirus and MAP kinase pathways	Jan-18	0.585272925	0.822437091	0	0	1.174557126	0.629183241	NFKB1
PKA activation in glucagon signaling	Jan-18	0.585272925	0.822437091	0	0	1.174557126	0.629183241	ADCY7
Phosphatidylcholine biosynthesis	Jan-18	0.585272925	0.822437091	0	0	1.174557126	0.629183241	ACHE
Pre-NOTCH processing in Golgi	Jan-18	0.585272925	0.822437091	0	0	1.174557126	0.629183241	NOTCH4
Tie2 signaling	Jan-18	0.585272925	0.822437091	0	0	1.174557126	0.629183241	ANGPT1
Transcriptional activity regulation by PML	Jan-18	0.585272925	0.822437091	0	0	1.174557126	0.629183241	TNF
ERBB1 internalization pathway	Feb-41	0.588596462	0.822587678	0	0	1.023863392	0.542662397	UBE2D1;RAB5A
Insulin biosynthesis and processing	Feb-41	0.588596462	0.822587678	0	0	1.023863392	0.542662397	SNAP25;MAFA
Transcriptional activity of SMAD2/SMAD3-SMAD4 heterotrimer	Feb-41	0.588596462	0.822587678	0	0	1.023863392	0.542662397	CDKN2B;UBE2D1
Tyrosine metabolism	Feb-41	0.588596462	0.822587678	0	0	1.023863392	0.542662397	IL4I1;TAT
G alpha i pathway	5/108	0.591006133	0.824828478	0	0	0.968981145	0.509615172	SHC3;RGS16;ADCY7;RAP1GAP;ADRA2A
Interferon alpha/beta signaling	Mar-64	0.594565831	0.828666002	0	0	0.981796556	0.51045943	IFNAR2;IFI6;OASL
Netrin-1 signaling	Feb-42	0.601816326	0.829851984	0	0	0.998214286	0.506896195	NEO1;RGMA
Apoptosis modulation by HSP70	Jan-19	0.605073168	0.829851984	0	0	1.109245657	0.557291551	NFKB1
Calcineurin in effects in keratinocyte differentiation	Jan-19	0.605073168	0.829851984	0	0	1.109245657	0.557291551	CDKN1A
Class C GPCRs (metabotropic glutamate and pheromone receptors)	Jan-19	0.605073168	0.829851984	0	0	1.109245657	0.557291551	GPRC5D
ER-associated degradation (ERAD) pathway	Jan-19	0.605073168	0.829851984	0	0	1.109245657	0.557291551	FBXO2
FRS2-mediated activation	Jan-19	0.605073168	0.829851984	0	0	1.109245657	0.557291551	NGF
Gap junction assembly	Jan-19	0.605073168	0.829851984	0	0	1.109245657	0.557291551	GJB3
Glycosaminoglycan degradation	Jan-19	0.605073168	0.829851984	0	0	1.109245657	0.557291551	HPSE2
IGF-1 receptor and longevity	Jan-19	0.605073168	0.829851984	0	0	1.109245657	0.557291551	SOD2
Telomeres, telomerase, cellular aging, and immortality	Jan-19	0.605073168	0.829851984	0	0	1.109245657	0.557291551	BCL2
Tob role in T-cell activation	Jan-19	0.605073168	0.829851984	0	0	1.109245657	0.557291551	IL2RA
Glioma	Mar-65	0.605151105	0.829851984	0	0	0.965910247	0.48515459	CDKN1A;SHC3;TGFA
Membrane trafficking	6/133	0.613517265	0.837746461	0	0	0.942838633	0.460620865	DAB2;TFRC;GJB3;FTH1;TPD52L1;FTL
Cell differentiation by G alpha (i/o) pathway inferred from mouse Neuro2A model	Feb-43	0.614712657	0.837746461	0	0	0.973816356	0.473859375	RPS6KA5;RAP1GAP
Voltage-gated potassium channels	Feb-43	0.614712657	0.837746461	0	0	0.973816356	0.473859375	KCNF1;KCND2
Retinoblastoma protein regulation	Mar-66	0.615551417	0.837746461	0	0	0.950528266	0.461231294	CDKN1A;CEBPB;CSF2
Signaling by TGF-beta receptor complex	Mar-66	0.615551417	0.837746461	0	0	0.950528266	0.461231294	CDKN2B;SMURF1;UBE2D1
Apoptotic signaling in response to DNA damage	Jan-20	0.623929031	0.837746461	0	0	1.050809079	0.49568624	BCL2
Chondroitin sulfate biosynthesis	Jan-20	0.623929031	0.837746461	0	0	1.050809079	0.49568624	VCAN
Dual incision reaction in GG-NER	Jan-20	0.623929031	0.837746461	0	0	1.050809079	0.49568624	RPA3
GATA3-mediated activation of Th2 cytokine expression	Jan-20	0.623929031	0.837746461	0	0	1.050809079	0.49568624	IL1A
Gene expression regulation in pancreatic beta cells	Jan-20	0.623929031	0.837746461	0	0	1.050809079	0.49568624	MAFA
N-glycan antennae elongation in the medial/trans-Golgi	Jan-20	0.623929031	0.837746461	0	0	1.050809079	0.49568624	B4GALT3
Nerve growth factor (NGF) pathway	Jan-20	0.623929031	0.837746461	0	0	1.050809079	0.49568624	NGF
Peroxisomal lipid metabolism	Jan-20	0.623929031	0.837746461	0	0	1.050809079	0.49568624	IDH1
Sprouty regulation of tyrosine kinase signals	Jan-20	0.623929031	0.837746461	0	0	1.050809079	0.49568624	SPRY3
Urea cycle and metabolism of amino groups	Jan-20	0.623929031	0.837746461	0	0	1.050809079	0.49568624	CKB
T cell receptor signaling in naive CD4+ T cells	Mar-67	0.625765061	0.837746461	0	0	0.935626972	0.438603474	CD86;MAP3K8;MALT1
Telomerase regulation	Mar-67	0.625765061	0.837746461	0	0	0.935626972	0.438603474	IFNAR2;MXD1;NFKB1
cAMP cell motility pathway inferred from amoeba model	Mar-67	0.625765061	0.837746461	0	0	0.935626972	0.438603474	PDE10A;PDE4B;PLCB1
Lysine degradation	Feb-44	0.627286206	0.837746461	0	0	0.950580232	0.443305347	ACAT2;ALDH9A1
NCAM1 interactions	Feb-44	0.627286206	0.837746461	0	0	0.950580232	0.443305347	PRNP;ST8SIA4
Activation of NF-kappaB in B cells	Mar-68	0.635790685	0.847288876	0	0	0.921184179	0.417191308	NFKBIA;MALT1;NFKB1
G alpha (z) signaling events	Feb-45	0.639538394	0.847288876	0	0	0.928424858	0.415013917	ADCY7;ADRA2A
APC/C activator regulation between G1/S and early anaphase	Jan-21	0.641885512	0.847288876	0	0	0.998216159	0.442554464	UBE2D1
Inactivation of APC/C via direct inhibition of the APC/C complex	Jan-21	0.641885512	0.847288876	0	0	0.998216159	0.442554464	UBE2D1
PKC-catalyzed phosphorylation of inhibitory phosphoprotein of myosin phosphatase	Jan-21	0.641885512	0.847288876	0	0	0.998216159	0.442554464	PLCB1
Presynaptic function of kainate receptors	Jan-21	0.641885512	0.847288876	0	0	0.998216159	0.442554464	PLCB1
S1P/S1P1 pathway	Jan-21	0.641885512	0.847288876	0	0	0.998216159	0.442554464	PTGS2
Y branching of actin filaments	Jan-21	0.641885512	0.847288876	0	0	0.998216159	0.442554464	PIR
p38 MK2 pathway	Jan-21	0.641885512	0.847288876	0	0	0.998216159	0.442554464	ETV1
Phase I of biological oxidations: functionalization of compounds	Mar-69	0.645627276	0.851129773	0	0	0.907179046	0.396920691	CYP1A1;FMO3;PTGS2
Alpha-6 beta-1 and alpha-6 beta-4 integrin signaling	Feb-46	0.651471236	0.856626059	0	0	0.907276547	0.388787991	IL1A;LAMA4
RhoA activity regulation	Feb-46	0.651471236	0.856626059	0	0	0.907276547	0.388787991	VAV3;ARAP3
Signaling by ERBB4	Apr-93	0.653431258	0.858100356	0	0	0.896842105	0.381622407	CDKN1A;CXCL12;NRG1;EREG
NCAM signaling for neurite out-growth	Mar-70	0.655274137	0.858316827	0	0	0.893591977	0.377722759	PRNP;RPS6KA5;ST8SIA4
Renal cell carcinoma	Mar-70	0.655274137	0.858316827	0	0	0.893591977	0.377722759	EPAS1;HGF;TGFA
CCR3 signaling in eosinophils	Jan-22	0.658985466	0.860973348	0	0	0.950632089	0.396464725	PLCB1
Double-strand break repair	Jan-22	0.658985466	0.860973348	0	0	0.950632089	0.396464725	RPA3
Agrin in postsynaptic differentiation	Feb-47	0.663087288	0.862969138	0	0	0.887068161	0.364450749	LAMA4;NRG1
Regulation of transcription by NOTCH1 intracellular domain	Feb-47	0.663087288	0.862969138	0	0	0.887068161	0.364450749	KAT2B;HEY2
Bacterial invasion of epithelial cells	Mar-71	0.66473087	0.862969138	0	0	0.880404528	0.359533461	SHC3;HCLS1;CTNNA2
Melanoma	Mar-71	0.66473087	0.862969138	0	0	0.880404528	0.359533461	CDKN1A;HGF;FGF12
Mitochondrial pathway of apoptosis: multidomain Bcl-2 family	Mar-71	0.66473087	0.862969138	0	0	0.880404528	0.359533461	PRNP;STS;BCL2
Wnt signaling pathway	10/231	0.668132291	0.865665304	0	0	0.902341054	0.363886251	WNT6;WNT11;SOX15;TSHZ1;TCF7;WNT9A;PLCB1;LDLR;WNT2;SOX5
Purine metabolism	7/164	0.671149512	0.865665304	0	0	0.889318599	0.354627661	PDE10A;ENTPD3;PDE4B;AMPD3;NT5C2;ADCY7;PGM1
Chondroitin sulfate/dermatan sulfate metabolism	Feb-48	0.674389587	0.865665304	0	0	0.8677384	0.341843211	VCAN;SDC4
Energy metabolism	Feb-48	0.674389587	0.865665304	0	0	0.8677384	0.341843211	UCP2;PPARA
CREB transcription factor and its extracellular signals	Jan-23	0.675269709	0.865665304	0	0	0.907373843	0.356274078	RPS6KA5
Downregulation of SMAD2/3-SMAD4 transcriptional activity	Jan-23	0.675269709	0.865665304	0	0	0.907373843	0.356274078	UBE2D1
Mismatch repair	Jan-23	0.675269709	0.865665304	0	0	0.907373843	0.356274078	RPA3
Signaling events mediated by PRL	Jan-23	0.675269709	0.865665304	0	0	0.907373843	0.356274078	CDKN1A
Visual signal transduction: cones	Jan-23	0.675269709	0.865665304	0	0	0.907373843	0.356274078	RGS9BP
Visual signal transduction: rods	Jan-23	0.675269709	0.865665304	0	0	0.907373843	0.356274078	RGS9BP
FoxO family signaling	Feb-49	0.685381602	0.877528634	0	0	0.849231182	0.320822142	KAT2B;SOD2
Inhibition of cellular proliferation by Gleevec	Jan-24	0.690777114	0.882228448	0	0	0.867877184	0.321060805	BCL2
Ras-independent pathway in NK cell-mediated cytotoxicity	Jan-24	0.690777114	0.882228448	0	0	0.867877184	0.321060805	IL18
Gastric acid secretion	Mar-74	0.691960468	0.882637854	0	0	0.843071045	0.31044106	CA2;PLCB1;ADCY7
Downstream signaling events Of B cell receptor (BCR)	Apr-98	0.693446813	0.883432241	0	0	0.848913774	0.310770979	NFKBIA;CDKN1A;NFKB1;MALT1
APC/C- and Cdc20-mediated degradation of Nek2A	Jan-25	0.705544701	0.889159143	0	0	0.831671913	0.290074812	UBE2D1
Ck1/Cdk5 regulation by type 1 glutamate receptors	Jan-25	0.705544701	0.889159143	0	0	0.831671913	0.290074812	PLCB1
DARPP-32 events	Jan-25	0.705544701	0.889159143	0	0	0.831671913	0.290074812	PDE4B
Glutathione conjugation	Jan-25	0.705544701	0.889159143	0	0	0.831671913	0.290074812	GGT5
Interferon alpha signaling regulation	Jan-25	0.705544701	0.889159143	0	0	0.831671913	0.290074812	IFNAR2
PIP2 hydrolysis	Jan-25	0.705544701	0.889159143	0	0	0.831671913	0.290074812	DGKK
RNA polymerase I transcription initiation	Jan-25	0.705544701	0.889159143	0	0	0.831671913	0.290074812	KAT2B
Amyloids	Feb-51	0.706450525	0.889159143	0	0	0.814482936	0.283034537	APP;SAA1
Type I interferon (interferon-alpha/beta) pathway	Feb-51	0.706450525	0.889159143	0	0	0.814482936	0.283034537	PTPRU;PTPRE
Integrin-mediated cell adhesion	4/100	0.708499135	0.889159143	0	0	0.831140351	0.286416318	VAV3;SHC3;ITGB8;ITGB6
VEGF signaling pathway	Mar-76	0.709167547	0.889159143	0	0	0.819886781	0.281765133	PLA2G2A;PLA2G4A;PTGS2
Drug metabolism: other enzymes	Feb-52	0.716536111	0.889159143	0	0	0.798151261	0.266045073	DPYD;UPB1
Endometrial cancer	Feb-52	0.716536111	0.889159143	0	0	0.798151261	0.266045073	TCF7;CTNNA2
Interleukin-2 receptor beta chain in T cell activation	Feb-52	0.716536111	0.889159143	0	0	0.798151261	0.266045073	IL2RA;BCL2
Signaling events mediated by PTP1B	Feb-52	0.716536111	0.889159143	0	0	0.798151261	0.266045073	LYN;TXN
Integration of energy metabolism	5/125	0.717218441	0.889159143	0	0	0.830962417	0.276190987	SNAP25;PLCB1;ADCY7;ADRA2A;RAPGEF4
Complement cascade	Mar-77	0.717489821	0.889159143	0	0	0.808764601	0.268507032	CFD;C7;CFB
ALK1 pathway	Jan-26	0.719607732	0.889159143	0	0	0.798363064	0.262700594	ACVRL1
Ascorbate and aldarate metabolism	Jan-26	0.719607732	0.889159143	0	0	0.798363064	0.262700594	ALDH9A1
CARM1 and regulation of the estrogen receptor	Jan-26	0.719607732	0.889159143	0	0	0.798363064	0.262700594	GRIP1
Glycosaminoglycan biosynthesis: heparan sulfate	Jan-26	0.719607732	0.889159143	0	0	0.798363064	0.262700594	EXTL2
PGC-1a regulation	Jan-26	0.719607732	0.889159143	0	0	0.798363064	0.262700594	PPARA
Ras signaling pathway	Jan-26	0.719607732	0.889159143	0	0	0.798363064	0.262700594	NFKB1
TGF-beta signaling in development	Jan-26	0.719607732	0.889159143	0	0	0.798363064	0.262700594	ACVRL1
Post-translational protein modification	8/196	0.722824587	0.889159143	0	0	0.848274931	0.275340461	B4GALT3;STS;MUC16;ARSJ;SEMA6D;MUC19;GCNT4;GCNT7
Signaling by ERBB2	4/102	0.723006044	0.889159143	0	0	0.814092374	0.264040846	CDKN1A;NRG1;ADCY7;EREG
Phosphatidylinositol signaling system	Mar-78	0.725626174	0.889159143	0	0	0.797939012	0.255915246	ITPKB;ITPK1;PLCB1
Androgen receptor regulation of biosynthesis and transcription	Feb-53	0.72632869	0.889159143	0	0	0.782460043	0.250193653	KAT2B;NR3C1
GABA A and B receptor activation	Feb-53	0.72632869	0.889159143	0	0	0.782460043	0.250193653	KCNJ12;ADCY7
Starch and sucrose metabolism	Feb-53	0.72632869	0.889159143	0	0	0.782460043	0.250193653	MGAM;PGM1
MHC class II antigen presentation	4/103	0.730055731	0.889159143	0	0	0.805826688	0.2535408	CTSD;CTSS;CTSC;DYNC1I1
Signaling by the B cell receptor (BCR)	6/151	0.731898112	0.889159143	0	0	0.825010912	0.257497428	LYN;NFKBIA;CDKN1A;BLNK;NFKB1;MALT1
Cell cycle: G2/M checkpoint	Jan-27	0.732999785	0.889159143	0	0	0.767616434	0.238429241	CDKN1A
Control of gene expression by vitamin D receptor	Jan-27	0.732999785	0.889159143	0	0	0.767616434	0.238429241	KAT2B
ERK5 role in neuronal survival pathway	Jan-27	0.732999785	0.889159143	0	0	0.767616434	0.238429241	NGF
Glucuronidation	Jan-27	0.732999785	0.889159143	0	0	0.767616434	0.238429241	PGM1
Glycolysis	Jan-27	0.732999785	0.889159143	0	0	0.767616434	0.238429241	PFKFB3
Glycosphingolipid biosynthesis: lacto and neolacto series	Jan-27	0.732999785	0.889159143	0	0	0.767616434	0.238429241	B4GALT3
Pentose phosphate pathway	Jan-27	0.732999785	0.889159143	0	0	0.767616434	0.238429241	PGM1
RORA activates circadian expression	Jan-27	0.732999785	0.889159143	0	0	0.767616434	0.238429241	PPARA
Signaling events mediated by hepatocyte growth factor receptor (c-Met)	Mar-79	0.733578022	0.889159143	0	0	0.787398306	0.243952781	DEPTOR;HGF;RAB5A
Integrated breast cancer pathway	6/152	0.737649089	0.893035524	0	0	0.819316802	0.249307498	MMP1;NAB1;BCL2;NFKB1;DHTKD1;HIPK2
Calcineurin-dependent NFAT signaling role in lymphocytes	Feb-55	0.745054908	0.898592649	0	0	0.752853972	0.221562937	BCL2;MAP3K8
Extension of telomeres	Jan-28	0.745752844	0.898592649	0	0	0.739147332	0.216837032	RPA3
G-protein beta-gamma signalling	Jan-28	0.745752844	0.898592649	0	0	0.739147332	0.216837032	PLCB1
TGF-beta receptor activation of SMADs	Jan-28	0.745752844	0.898592649	0	0	0.739147332	0.216837032	SMURF1
Homologous recombination	Jan-29	0.757897366	0.90591394	0	0	0.712711737	0.197568899	RPA3
Inhibition of insulin secretion by adrenaline/noradrenaline	Jan-29	0.757897366	0.90591394	0	0	0.712711737	0.197568899	ADRA2A
Post-translational modification: biosynthesis of GPI-anchored proteins	Jan-29	0.757897366	0.90591394	0	0	0.712711737	0.197568899	SEMA6D
Sema4D in semaphorin signaling	Jan-29	0.757897366	0.90591394	0	0	0.712711737	0.197568899	MYH14
Pathogenic Escherichia coli infection	Feb-57	0.762671094	0.90591394	0	0	0.72540107	0.196531759	HCLS1;LY96
Pre-NOTCH expression and processing	Feb-57	0.762671094	0.90591394	0	0	0.72540107	0.196531759	KAT2B;NOTCH4
Tight junction	5/133	0.766065098	0.90591394	0	0	0.778697972	0.207513765	MYH3;RAB13;MYH14;HCLS1;CTNNA2
Activation of the pre-replicative complex	Jan-30	0.769462361	0.90591394	0	0	0.688099287	0.180325529	RPA3
Apoptosis intrinsic pathway	Jan-30	0.769462361	0.90591394	0	0	0.688099287	0.180325529	BCL2
Butanoate metabolism	Jan-30	0.769462361	0.90591394	0	0	0.688099287	0.180325529	ACAT2
CDC42 activity regulation	Jan-30	0.769462361	0.90591394	0	0	0.688099287	0.180325529	VAV3
Glutamate binding and activation of AMPA receptors and synaptic plasticity	Jan-30	0.769462361	0.90591394	0	0	0.688099287	0.180325529	GRIP1
Heparan sulfate/heparin glycosaminoglycan (HS-GAG) biosynthesis	Jan-30	0.769462361	0.90591394	0	0	0.688099287	0.180325529	SDC4
Inactivation of GSK3 by Akt causes accumulation of beta-catenin in alveolar macrophages	Jan-30	0.769462361	0.90591394	0	0	0.688099287	0.180325529	NFKB1
O-glycan biosynthesis	Jan-30	0.769462361	0.90591394	0	0	0.688099287	0.180325529	GCNT4
Ovarian infertility genes	Jan-30	0.769462361	0.90591394	0	0	0.688099287	0.180325529	CEBPB
Retinoic acid receptor-mediated signaling	Jan-30	0.769462361	0.90591394	0	0	0.688099287	0.180325529	KAT2B
Signaling pathway from G-protein families	Jan-30	0.769462361	0.90591394	0	0	0.688099287	0.180325529	RPS6KA3
p38-alpha and p38-beta regulation	Jan-30	0.769462361	0.90591394	0	0	0.688099287	0.180325529	LYN
Signaling by insulin receptor	4/109	0.769539799	0.90591394	0	0	0.759538847	0.198970777	ATP6V1A;ATP6V0B;SHC3;ATP6V0D2
DNA strand elongation	Jan-31	0.780475454	0.916607074	0	0	0.665127667	0.164853215	RPA3
Inwardly rectifying potassium channels	Jan-31	0.780475454	0.916607074	0	0	0.665127667	0.164853215	KCNJ12
Progesterone-mediated oocyte maturation	Mar-86	0.784224549	0.916607074	0	0	0.720725172	0.175179377	RPS6KA3;CPEB1;ADCY7
Focal adhesion	9/233	0.786083584	0.916607074	0	0	0.800255102	0.192615122	VAV3;SHC3;HGF;LAMA4;BCL2;ITGB8;ITGB6;BIRC2;BIRC3
Ephrin receptor B forward pathway	Feb-60	0.787110942	0.916607074	0	0	0.68777166	0.164642956	LYN;CXCR4
Natural killer cell receptor signaling pathway	Feb-60	0.787110942	0.916607074	0	0	0.68777166	0.164642956	VAV3;SHC3
Adrenergic pathway	5/137	0.78796492	0.916607074	0	0	0.754941406	0.179903826	PDE10A;RGS16;PDE4B;PLCB1;ADCY7
Alpha-synuclein signaling	Jan-32	0.790962958	0.916607074	0	0	0.643638087	0.150935797	LYN
Fibrin clot formation (clotting cascade)	Jan-32	0.790962958	0.916607074	0	0	0.643638087	0.150935797	KNG1
Pancreatic beta-cell development regulation	Jan-32	0.790962958	0.916607074	0	0	0.643638087	0.150935797	MAFA
Prothrombin activation intrinsic pathway	Jan-32	0.790962958	0.916607074	0	0	0.643638087	0.150935797	KNG1
Serotonin HTR1 group and FOS pathway	Jan-32	0.790962958	0.916607074	0	0	0.643638087	0.150935797	RPS6KA5
Sphingolipid de novo biosynthesis	Jan-32	0.790962958	0.916607074	0	0	0.643638087	0.150935797	SGPP2
Carbohydrate metabolism	9/235	0.794216442	0.916607074	0	0	0.793088917	0.182727098	B4GALT3;MGAM;VCAN;PFKFB3;HPSE2;SDC4;ABCC5;CHST2;PGM1
Cytochrome P450 pathway	Feb-61	0.794751197	0.916607074	0	0	0.676078906	0.15531302	POR;CYP1A1
Glucose metabolism	Feb-61	0.794751197	0.916607074	0	0	0.676078906	0.15531302	PFKFB3;PGM1
Ion channel transport	Feb-61	0.794751197	0.916607074	0	0	0.676078906	0.15531302	ATP8A1;ATP7A
Leptin signaling pathway	Feb-61	0.794751197	0.916607074	0	0	0.676078906	0.15531302	IL1B;NFKB1
Androgen receptor signaling, proteolysis, and transcription regulation	Mar-88	0.797145918	0.918333643	0	0	0.703692707	0.159539474	KAT2B;CDKN1A;PRDX1
Systemic lupus erythematosus	5/139	0.798300951	0.918578227	0	0	0.743594986	0.167509361	CD86;IL10;CD40;C7;TNF
Global genomic nucleotide excision repair (GG-NER)	Jan-33	0.80094993	0.918578227	0	0	0.623491605	0.138388228	RPA3
Glucagon signaling in metabolic regulation	Jan-33	0.80094993	0.918578227	0	0	0.623491605	0.138388228	ADCY7
Glucagon-type ligand receptors	Jan-33	0.80094993	0.918578227	0	0	0.623491605	0.138388228	GLP2R
Colorectal cancer	Feb-62	0.802147921	0.918921974	0	0	0.66477591	0.146557992	TCF7;BCL2
Salivary secretion	Mar-89	0.803360289	0.919281405	0	0	0.695473553	0.152275316	PLCB1;ADCY7;RYR3
EGF/EGFR signaling pathway	5/141	0.80823646	0.923274857	0	0	0.732582285	0.155967219	VAV3;RPS6KA3;RPS6KA5;FOSB;RAB5A
EPO receptor signaling	Jan-34	0.810460236	0.923274857	0	0	0.604566123	0.127051385	PTPRU
Fatty acid beta oxidation	Jan-34	0.810460236	0.923274857	0	0	0.604566123	0.127051385	GK
MAPK/TRK pathway	Jan-34	0.810460236	0.923274857	0	0	0.604566123	0.127051385	RPS6KA5
Tricarboxylic acid (TCA) cycle and respiratory electron transport	4/117	0.814960426	0.925728865	0	0	0.705468095	0.144349865	IDH1;UCP2;PDK4;ETFDH
Angiotensin II-stimulated signaling through G-proteins and beta-arrestin	Feb-64	0.816234053	0.925728865	0	0	0.643263757	0.130617366	AGTR1;PLCB1
Collagen biosynthesis and modifying enzymes	Feb-64	0.816234053	0.925728865	0	0	0.643263757	0.130617366	COL28A1;PCOLCE2
Validated nuclear estrogen receptor alpha network	Feb-64	0.816234053	0.925728865	0	0	0.643263757	0.130617366	CEBPB;CTSD
Basal transcription factors	Jan-35	0.819516603	0.927395448	0	0	0.586753904	0.116787862	TAF9B
PIK3C1/AKT pathway	Jan-35	0.819516603	0.927395448	0	0	0.586753904	0.116787862	CDKN1A
Retinol metabolism	Feb-65	0.822935086	0.93023491	0	0	0.633019875	0.123361619	RDH10;CYP1A1
Glycogen metabolism	Jan-36	0.828140676	0.931999903	0	0	0.569959526	0.107478545	PGM1
PI3K/PLC/TRK pathway	Jan-36	0.828140676	0.931999903	0	0	0.569959526	0.107478545	NGF
Phospholipids as signaling intermediaries	Jan-36	0.828140676	0.931999903	0	0	0.569959526	0.107478545	PLCB1
Transport to the Golgi and subsequent modification	Jan-36	0.828140676	0.931999903	0	0	0.569959526	0.107478545	B4GALT3
Thyroid-stimulating hormone signaling pathway	Feb-66	0.829415813	0.932409206	0	0	0.623096113	0.11653995	PLCB1;RAP1GAP
Fc gamma receptor-mediated phagocytosis	Mar-94	0.832073862	0.934370539	0	0	0.657087392	0.120795047	VAV3;LYN;PLA2G4A
ALK in cardiac myocytes	Jan-37	0.83635307	0.9371185	0	0	0.55409817	0.099019793	BMP2
Activation of NMDA receptor upon glutamate binding and postsynaptic events	Jan-37	0.83635307	0.9371185	0	0	0.55409817	0.099019793	RPS6KA3
Signaling events mediated by HDAC class II	Jan-38	0.844173417	0.941755077	0	0	0.539094183	0.091321118	NR3C1
Signaling of hepatocyte growth factor receptor	Jan-38	0.844173417	0.941755077	0	0	0.539094183	0.091321118	HGF
Striated muscle contraction	Jan-38	0.844173417	0.941755077	0	0	0.539094183	0.091321118	MYH3
Trefoil factor initiation of mucosal healing	Jan-38	0.844173417	0.941755077	0	0	0.539094183	0.091321118	NFKBIA
NFAT involvement in hypertrophy of the heart	Feb-69	0.847593354	0.942629087	0	0	0.59510222	0.098402707	LIF;TNF
Angiotensin II-mediated activation of JNK pathway via Pyk2-dependent signaling	Jan-39	0.851620415	0.942629087	0	0	0.524879881	0.084303254	AGTR1
GAB1 signalosome	Jan-39	0.851620415	0.942629087	0	0	0.524879881	0.084303254	CDKN1A
Signaling events regulated by Ret tyrosine kinase	Jan-39	0.851620415	0.942629087	0	0	0.524879881	0.084303254	RET
Factors involved in megakaryocyte development and platelet production	4/125	0.852767027	0.942629087	0	0	0.658547194	0.104886081	MAFG;DOCK8;ITPK1;RAB5A
Adaptive immune system	24/606	0.853231227	0.942629087	0	0	0.818711894	0.129949794	LYN;CD86;CDKN1A;CD40;SMURF1;FBXO2;UBE2D1;UBE2L6;CYBA;RAP1GAP;NFKB1;MALT1;CTSS;ICAM1;NFKBIA;UBE2S;BLNK;MAP3K8;CTSD;UBE2K;ICOSLG;CTSC;DYNC1I1;RAPGEF4
Antiviral mechanism by interferon-stimulated genes	Feb-70	0.853249789	0.942629087	0	0	0.586319822	0.093050678	DDX58;UBE2L6
Long-term potentiation	Feb-70	0.853249789	0.942629087	0	0	0.586319822	0.093050678	RPS6KA3;PLCB1
Pancreatic cancer	Feb-70	0.853249789	0.942629087	0	0	0.586319822	0.093050678	TGFA;NFKB1
Potassium channels	Mar-99	0.857108172	0.945870183	0	0	0.62269979	0.096014794	KCNF1;KCND2;KCNJ12
Myocyte adrenergic pathway	Feb-72	0.863991701	0.952439128	0	0	0.569507803	0.08325755	PLA2G4A;RYR3
Bioactive peptide-induced signaling pathway	Jan-41	0.865464736	0.953035979	0	0	0.498583421	0.072039645	KNG1
Integrin signaling pathway	5/155	0.86725569	0.953981259	0	0	0.663716192	0.09452741	SHC3;TSPAN13;TSPAN8;RHOU;TSPAN12
PDGFB signaling pathway	4/129	0.869077221	0.95422663	0	0	0.637338947	0.089433502	LYN;RPS6KA3;PLA2G4A;RAB5A
Aldosterone-regulated sodium reabsorption	Jan-42	0.871895167	0.95422663	0	0	0.486397256	0.066678295	HSD11B1
Signaling events mediated by T cell protein tyrosine phosphatase (TC-PTP)	Jan-42	0.871895167	0.95422663	0	0	0.486397256	0.066678295	HGF
VEGF, hypoxia, and angiogenesis	Jan-42	0.871895167	0.95422663	0	0	0.486397256	0.066678295	KNG1
Adherens junction cell adhesion	Feb-74	0.874008165	0.95422663	0	0	0.553629785	0.074554866	TCF7;CTNNA2
E2F transcription factor network	Feb-74	0.874008165	0.95422663	0	0	0.553629785	0.074554866	KAT2B;CDKN1A
Integrins in angiogenesis	Feb-74	0.874008165	0.95422663	0	0	0.553629785	0.074554866	VAV3;EDIL3
G2/M checkpoints	Jan-43	0.878018542	0.955333571	0	0	0.474791386	0.061764456	RPA3
Growth hormone receptor signaling	Jan-43	0.878018542	0.955333571	0	0	0.474791386	0.061764456	LYN
Insulin secretion regulation by glucagon-like peptide-1	Jan-43	0.878018542	0.955333571	0	0	0.474791386	0.061764456	RAPGEF4
Glycolysis and gluconeogenesis	Feb-75	0.878757468	0.955333571	0	0	0.546017037	0.070570702	PGM1;ALDH9A1
ERBB2/ERBB3 signaling events	Jan-44	0.883849509	0.95883144	0	0	0.463725323	0.057255456	NRG1
HNF3A pathway	Jan-44	0.883849509	0.95883144	0	0	0.463725323	0.057255456	CEBPB
ERBB1 downstream pathway	3/106	0.886642081	0.960842	0	0	0.580165998	0.069802031	RPS6KA3;RPS6KA5;RAB5A
G alpha (12/13) signaling events	Feb-77	0.887763652	0.961039382	0	0	0.53140056	0.063263093	VAV3;PREX1
RNA polymerase III transcription	Jan-45	0.889402017	0.961795205	0	0	0.453162263	0.053113306	NR3C1
Antigen processing: cross presentation	Feb-79	0.896146049	0.968064845	0	0	0.517543381	0.056749604	CYBA;CTSS
Actions of nitric oxide in the heart	Jan-47	0.89972416	0.968924001	0	0	0.433413933	0.045797572	KNG1
Biological oxidations	4/139	0.903195794	0.968924001	0	0	0.589816764	0.060052739	GGT5;CYP1A1;FMO3;PTGS2
Antigen processing and presentation	Feb-81	0.903942589	0.968924001	0	0	0.504387831	0.050937839	TNF;CTSS
Respiratory electron transport, ATP biosynthesis by chemiosmotic coupling, and heat production by uncoupling proteins	Feb-81	0.903942589	0.968924001	0	0	0.504387831	0.050937839	UCP2;ETFDH
Activation of chaperones by IRE1 alpha	Jan-48	0.904518496	0.968924001	0	0	0.424170034	0.042566534	WIPI1
HES/HEY pathway	Jan-48	0.904518496	0.968924001	0	0	0.424170034	0.042566534	HEY2
N-glycan biosynthesis	Jan-48	0.904518496	0.968924001	0	0	0.424170034	0.042566534	B4GALT3
Presenilin action in Notch and Wnt signaling	Jan-48	0.904518496	0.968924001	0	0	0.424170034	0.042566534	DLL1
G alpha 12 pathway	Jan-49	0.90908383	0.970986367	0	0	0.415311298	0.039586628	VAV3
Muscle contraction	Jan-49	0.90908383	0.970986367	0	0	0.415311298	0.039586628	MYH3
Alzheimer's disease	5/169	0.910173235	0.970986367	0	0	0.606607726	0.057094119	APP;IL1B;PLCB1;TNF;RYR3
Oocyte meiosis	3/113	0.910598607	0.970986367	0	0	0.543045598	0.050857896	RPS6KA3;CPEB1;ADCY7
Drug metabolism: cytochrome P450	Feb-83	0.911189553	0.970986367	0	0	0.491881938	0.045747151	CYP1A1;FMO3
Aquaporin-mediated transport	Jan-50	0.913431091	0.971351358	0	0	0.406814142	0.036835938	ADCY7
Phosphatidylinositol metabolism	Jan-50	0.913431091	0.971351358	0	0	0.406814142	0.036835938	MTMR7
Insulin signaling pathway	9/277	0.916345505	0.973438683	0	0	0.667306326	0.058297079	RPS6KA3;SNAP25;RPS6KA5;SHC3;PPP1R3C;BCL2;RHOU;MAP3K8;TNF
Mitochondrial protein import	Jan-52	0.921512523	0.976954228	0	0	0.390819497	0.031945161	TOMM7
Cell cycle checkpoints	3/117	0.922129447	0.976954228	0	0	0.52388068	0.042470833	CDKN1A;RPA3;UBE2D1
Antigen presentation: folding, assembly, and peptide loading of class I MHC proteins	8/255	0.923758183	0.976954228	0	0	0.643630543	0.051043087	SMURF1;UBE2S;FBXO2;UBE2D1;UBE2L6;CYBA;UBE2K;CTSS
JNK/MAPK pathway	Jan-53	0.925266041	0.976954228	0	0	0.383283558	0.029771156	SHC3
Thrombin signaling through protease-activated receptors	Jan-53	0.925266041	0.976954228	0	0	0.383283558	0.029771156	PLCB1
DNA replication pre-Initiation	Feb-88	0.927125608	0.976954228	0	0	0.463162009	0.03504572	CDKN1A;RPA3
Meiotic recombination	Jan-54	0.928840228	0.976954228	0	0	0.376031994	0.027758132	RPA3
Non-small cell lung cancer	Jan-54	0.928840228	0.976954228	0	0	0.376031994	0.027758132	TGFA
Phospholipase C-mediated cascade	Jan-54	0.928840228	0.976954228	0	0	0.376031994	0.027758132	ADCY7
Calcium regulation in the cardiac cell	4/149	0.929204754	0.976954228	0	0	0.548849365	0.040299902	GJB3;RGS16;ADCY7;RYR3
RNA polymerase I transcription	Jan-55	0.932243643	0.978628758	0	0	0.369049007	0.025892877	KAT2B
Gap junction pathway	Feb-90	0.932710693	0.978628758	0	0	0.452587853	0.031527364	PLCB1;ADCY7
PI3K cascade	Jan-57	0.938570373	0.983767922	0	0	0.35583121	0.022558788	CDKN1A
Autodegradation of Cdh1 by Cdh1-APC/C	Jan-58	0.941508843	0.984829802	0	0	0.349570148	0.021069131	UBE2D1
Nucleotide excision repair	Jan-58	0.941508843	0.984829802	0	0	0.349570148	0.021069131	RPA3
Telomere maintenance	Jan-59	0.944306886	0.986414665	0	0	0.343524985	0.019685381	RPA3
G-protein signaling pathways	Feb-95	0.944952465	0.986414665	0	0	0.428142225	0.024241693	PDE4B;ADCY7
HIV genome transcription	Jan-61	0.949508192	0.989151609	0	0	0.332039175	0.017203322	TAT
Licensing factor removal from origins	Jan-61	0.949508192	0.989151609	0	0	0.332039175	0.017203322	NQO1
Signaling events mediated by focal adhesion kinase	Jan-62	0.951923918	0.990659378	0	0	0.326578707	0.016090587	BMX
Proteasome degradation	Jan-63	0.954224176	0.992044037	0	0	0.321294384	0.015054778	UBE2D1
Ubiquitin-mediated degradation of phosphorylated Cdc25A	Jan-64	0.956414479	0.993311688	0	0	0.316177818	0.014090118	NQO1
Mitotic G1-G1/S phases	3/135	0.958964146	0.994511288	0	0	0.452012236	0.018940032	CDKN1A;CDKN2B;RPA3
Oxidative phosphorylation	3/136	0.960431969	0.994511288	0	0	0.448589929	0.01811053	ATP6V1A;ATP6V0B;ATP6V0D2
Beta-1 integrin cell surface interactions	Jan-66	0.960485975	0.994511288	0	0	0.306416983	0.012353476	LAMA4
Disease	23/674	0.967131446	0.998356136	0	0	0.69806676	0.023329992	ATP6V1A;BCHE;SNAP25;APP;CDKN1A;ATP6V0B;CXCL8;IGFBP5;NOS2;MMP1;SLC11A1;TAT;MMP2;CXCR4;WIPI1;CYBA;ADCY7;STX11;IL4I1;SAA1;CCL2;ATP6V0D2;ATF3
MicroRNA regulation of DNA damage response	Jan-70	0.967524412	0.998356136	0	0	0.288592849	0.009527784	CDKN1A
Metapathway biotransformation	4/174	0.968924712	0.998356136	0	0	0.467517028	0.014758749	GSR;CYP1A1;FMO3;CHST2
Phase II of biological oxidations: conjugation	Jan-71	0.96907883	0.998356136	0	0	0.284455104	0.008934541	GGT5
Rac1 cell motility signaling pathway	Jan-71	0.96907883	0.998356136	0	0	0.284455104	0.008934541	CYBA
Cyclin A-Cdk2-associated events at S phase entry	Jan-72	0.970558916	0.998740973	0	0	0.280433915	0.008380255	CDKN1A
Signaling by EGFR in cancer	2/111	0.971404955	0.998740973	0	0	0.364987279	0.010588956	CDKN1A;ADCY7
S phase	2/112	0.972567158	0.998931931	0	0	0.361650115	0.010059713	CDKN1A;RPA3
mTOR signaling pathway	2/113	0.973683698	0.99907565	0	0	0.358373079	0.009557371	RPS6KA3;DEPTOR
Apoptosis regulation	Jan-78	0.97806588	0.999994618	0	0	0.258500157	0.005733081	CDKN1A
HIV life cycle	2/118	0.978639131	0.999994618	0	0	0.34283541	0.00740261	TAT;CXCR4
Immunoregulatory interactions between a lymphoid and a non-lymphoid cell	2/119	0.97951552	0.999994618	0	0	0.339887237	0.007034713	CD40;ICAM1
Signaling by PDGF	2/122	0.98194059	0.999994618	0	0	0.331337535	0.006038451	CDKN1A;ADCY7
APC/C-mediated degradation of cell cycle proteins	Jan-82	0.981974873	0.999994618	0	0	0.245682899	0.004468864	UBE2D1
Meiosis	Jan-83	0.982838095	0.999994618	0	0	0.242673969	0.004200899	RPA3
Asparagine N-linked glycosylation	Jan-85	0.9844426	0.999994618	0	0	0.236871034	0.003714064	B4GALT3
Actin cytoskeleton regulation	5/226	0.984762519	0.999994618	0	0	0.448793443	0.006891118	VAV3;MYH14;ITGB8;ITGB6;FGF12
Signaling by FGFR in disease	2/128	0.985982809	0.999994618	0	0	0.315459517	0.00445314	CDKN1A;ADCY7
HIF-1 degradation in normoxia	Jan-88	0.986572737	0.999994618	0	0	0.228666884	0.00309117	TXN
Protein processing in the endoplasmic reticulum	3/166	0.987174159	0.999994618	0	0	0.365446769	0.00471748	FBXO2;BCL2;UBE2D1
RNA polymerase I, RNA polymerase III, and mitochondrial transcription	Jan-95	0.990477707	0.999994618	0	0	0.211560358	0.002024193	KAT2B
Chromosome maintenance	1/103	0.99357123	0.999994618	0	0	0.194885089	0.001256916	RPA3
Huntington's disease	3/184	0.993645726	0.999994618	0	0	0.328790282	0.00209589	CREB3L4;PLCB1;SOD2
DNA repair	1/105	0.994172696	0.999994618	0	0	0.19111712	0.001116955	RPA3
Electron transport chain	1/105	0.994172696	0.999994618	0	0	0.19111712	0.001116955	UCP2
Cytoplasmic ribosomal proteins	1/108	0.994971098	0.999994618	0	0	0.185729276	9.36E-04	RPS6KA3
Generic transcription pathway	8/377	0.997703807	0.999994618	0	0	0.428035316	9.84E-04	KAT2B;CDKN2B;NOTCH4;NR2F1;UBE2D1;RORB;PPARA;NR3C1
HIV factor interactions with host	1/128	0.99811729	0.999994618	0	0	0.156315324	2.95E-04	TAT
Parkinson's disease	1/131	0.998375248	0.999994618	0	0	0.152683832	2.48E-04	UBE2L6
Protein metabolism	9/442	0.999225398	0.999994618	0	0	0.40939184	3.17E-04	B4GALT3;STS;MUC16;SEMA6D;ARSJ;MUC19;TOMM7;GCNT4;GCNT7
HIV infection	2/200	0.999395317	0.999994618	0	0	0.199983024	1.21E-04	TAT;CXCR4
DNA replication	2/207	0.999557366	0.999994618	0	0	0.193082599	8.55E-05	CDKN1A;RPA3
Transcription	1/181	0.999858779	0.999994618	0	0	0.10998018	1.55E-05	KAT2B
Cell cycle	5/453	0.999993039	0.999994618	0	0	0.218721775	1.52E-06	CDKN1A;CDKN2B;KITLG;RPA3;UBE2D1
Gene expression	8/968	0.999994618	0.999994618	0	0	0.159319944	8.57E-07	KAT2B;CDKN2B;NOTCH4;NR2F1;UBE2D1;RORB;PPARA;NR3C1
