# Supplementary material for: Exogenous interleukin-1 beta stimulation regulates equine tenocyte function and gene expression in three-dimensional culture which can be rescued by pharmacological inhibition of interleukin 1 receptor, but not nuclear factor kappa B, signaling
Source: Mol Cell Biochem. 2023 Jun 14;479(5):1059–78. doi: 10.1007/s11010-023-04779-z (PMC11116237; doi:10.1007/s11010-023-04779-z)
Supplement: Supplementary file 15 — Online Resource 8: Overlap of DE genes impacted by IL-1ß in the current study vs Gehwolf et al [29] Supplementary file15 (CSV 16 KB) [file 11010_2023_4779_MOESM15_ESM.csv]

Names	total	elements
Common_Genes_113
		MMP2
		MTHFD2L
		NOS2
		MMP13
		SOD2
		PTPRE
		NGF
		PIR
		NLRP3
		SLC23A2
		ABCG1
		PRR16
		PLA2G2A
		ABCA1
		RFX3
		ADORA2A
		CD40
		HVCN1
		GSAP
		LIF
		PTGES
		PRRG4
		FAM71E2
		SERINC2
		FTH1
		IER3
		ZC3H12A
		MAP3K8
		IL1A
		PLA2G4A
		CSF3
		EDNRB
		NFKBIZ
		ETV4
		CCL20
		LENG9
		PTGS2
		IRAK3
		P2RY2
		NEURL3
		BMP2
		PFKFB3
		EREG
		GCH1
		ITGB8
		ICOSLG
		POR
		ENPP2
		SLC7A11
		TFRC
		PTGIR
		SLC11A1
		CCL2
		AMPD3
		IL6
		MMP12
		ANGPT1
		BLVRB
		PRDM1
		SLC7A2
		SLCO4A1
		GSR
		ALDH1L1
		UBASH3B
		GRAMD1B
		SLC11A2
		DYRK3
		MMP3
		SLC22A23
		OSGIN1
		CXCL2
		NQO1
		PTGR1
		CREG1
		SLC2A6
		TXNRD1
		TBX3
		CXCL1
		MMP17
		FLRT2
		PDE4B
		ADORA2B
		NOTCH4
		GPR85
		CCL5
		ICA1
		MAFG
		RAPGEF5
		CDKN1A
		MMD
		HIPK2
		CXCL6
		SLC46A3
		IL1B
		SEMA5A
		IL11
		KITLG
		HSD11B1
		NFKBIA
		ZFAND2A
		EPAS1
		CNNM2
		CEBPB
		GEM
		ETV1
		ADAMTS5
		NRG1
		LY96
		PIM2
		HGF
		CSF2
		BIRC3
		MMP9
RB_Unique_841
		ST8SIA5
		LOC111772442
		HPSE2
		RYR3
		PKNOX2
		FIBIN
		SLC6A2
		MEFV
		SLFN14
		LOC111774643
		LOC111769952
		AKAIN1
		PANX1
		CXCR4
		SALL1
		CMTM8
		LOC111771217
		LOC111770182
		CYBA
		ITPK1
		TRAF3IP2
		ADCY7
		LOC100053968
		EHF
		TMC4
		ANGPTL5
		NAP1L2
		LOC100053579
		MALT1
		RENBP
		RTN1
		RDH10
		LOC102151064
		ROGDI
		LOC100054236
		TICAM1
		LOC102151112
		MSC
		ITIH5
		TAF9B
		NLRC4
		FAM109A
		ECHDC1
		KCNF1
		FAM234B
		MIR9092
		LOC100059942
		LOC102150254
		LOC111771193
		LOC100034242
		FAM20A
		BANK1
		GK
		NR2F1
		FRY
		LOC100068696
		FADS1
		TSC22D1
		RPS6KA5
		LOC100067916
		GPNMB
		ARL4A
		KIAA1522
		RGS16
		LOC111775367
		TCIM
		ACVRL1
		BASP1
		LOC111767811
		BCO2
		POU3F1
		ENTPD3
		C5AR1
		CSN3
		ACTL7B
		LOC111767883
		ARL11
		ZIC2
		MCUB
		SQSTM1
		LOC100061017
		LOC100049811
		LOC102149895
		SP6
		SLC35F6
		LOC111775557
		LOC111775898
		DSCC1
		ATF3
		YIPF4
		PTGDR
		LOC111770030
		LOC111767520
		AARD
		SLC16A7
		TSPAN13
		CCDC141
		CLEC4E
		ATP6V0B
		TMEM150B
		HTR7
		LOC111772121
		LOC106782050
		LOC111773854
		LOC111768027
		LOC111769259
		A2ML1
		PLTP
		CFAP57
		DOCK8
		LOC100071942
		MUC16
		ST8SIA4
		RNASEK
		LMOD3
		LOC111770770
		MARK1
		FOXC1
		LOC111767398
		DRAXIN
		LOC111776112
		LOC102150487
		PIRT
		LOC111773493
		LIM2
		BCHE
		TSPAN8
		CKB
		CPEB3
		NFKB2
		BCL2
		LOC111771919
		LOC106783100
		ORAI3
		LOC106783079
		LOC102150741
		RAB3A
		LOC111772468
		LOC111767930
		LOC102148014
		PDZRN3
		LOC111774016
		RAP1GAP
		LOC100065733
		LOC111773192
		C13H16orf54
		ADRA2A
		LOC100064060
		EDNRA
		CYP1A1
		STAT4
		LOC111768033
		BAMBI
		LOC100629770
		LOC100056698
		PAQR8
		LOC111767724
		LOC100146385
		GMFG
		LOC111775006
		DPYD
		PPBP
		LOC111775265
		LOC111773878
		CPEB1
		TBC1D22B
		PRDX1
		LOC102150433
		STRIP2
		ERMP1
		LRRTM3
		HAL
		ATP7A
		LOC100146563
		ADGRL2
		KDELC1
		NANOS3
		TFAP2B
		SLC10A4
		LOC102147893
		RAB26
		MAFA
		LPXN
		GRIK4
		NEU1
		DLL1
		UBE2L6
		ANTXR2
		GFI1B
		RET
		LOC100071714
		FADS2
		SMAGP
		PLXNC1
		GJB3
		LOC100059533
		RHOBTB2
		REM2
		AGTRAP
		CXCL8
		ECM1
		KISS1R
		APLP1
		MNDA
		LOC111771935
		ABCC4
		LOC100051733
		LOC111774153
		BATF3
		FTL
		NR3C1
		CCDC81
		SCNN1D
		CDH17
		TRAF7
		TAGAP
		TM7SF2
		LOC100146960
		C8H18orf32
		CSTA
		LOC102147353
		LOC100072592
		TNFAIP6
		LOC100056936
		SLC43A3
		LOC106783412
		LOC111767609
		ARHGAP42
		TLNRD1
		EYA1
		IL13RA2
		LOC111770029
		WDR17
		RORB
		MIR9109
		P2RY1
		EMID1
		RAB27B
		LOC102150623
		SNAP25
		CTSS
		TNF
		MFSD2A
		GRIP1
		LOC100054641
		CADPS2
		FRMPD4
		LOC111773825
		LOC106782067
		WNT6
		PLET1
		TMEM179
		FST
		MYH3
		EDN3
		LOC102148773
		LDLR
		LOC102148766
		ASTN2
		ITGB6
		SLC1A2
		SDC4
		LOC100054601
		LOC106781159
		FCER1A
		ANKRD22
		PGM1
		LPCAT2
		LOC100147417
		RTN4RL2
		BRSK1
		LMO2
		LIMD2
		RBM20
		ADAMTS4
		LOC111767890
		SCD
		LOC102150068
		RAB20
		NYNRIN
		TSHZ1
		LOC111775726
		ANTXR1
		RAB5A
		LOC102150380
		CASP1
		PANK1
		RASSF10
		C26H21orf2
		CRISPLD1
		STX11
		HCAR2
		LOC111767709
		TRPA1
		TRABD2B
		MATN3
		IFNGR2
		ACOD1
		OSM
		LOC102148154
		OLR1
		ADAMTSL4
		NFKBID
		LYPD3
		DMRTA1
		KIAA1551
		LOC106782125
		LOC111775604
		WNT9A
		ATP6V1A
		FGF12
		LOC106781100
		DRAM1
		IL21R
		CD83
		LOC106781572
		NPY
		IL18
		SALL2
		DHTKD1
		IL4I1
		SMPDL3A
		ACO1
		LOC102147464
		MSR1
		TRPM2
		CTH
		CHDH
		SYT7
		LGALS12
		LOC111768592
		LOC111773627
		IL17RB
		TMED5
		AGTR1
		LOC111769779
		LOC102150224
		LOC111771937
		LCTL
		ZSWIM6
		GCNT7
		HRASLS5
		RND3
		FOXN4
		SRGN
		LOC106782252
		CRYGN
		PTX3
		LOC100054381
		FOLR2
		UBE2K
		CDKN2B
		TPD52L1
		G0S2
		CTSD
		LOC102149869
		SLC31A2
		CDKL2
		RHCG
		CHST2
		LOC111772685
		SGSM3
		MCTP2
		TNFRSF8
		BIRC2
		ARAP3
		ACAA2
		GPR18
		SOX15
		LOC102150107
		LOC111773437
		SHC3
		S100A8
		C7
		LOC102151089
		LOC106782663
		LOC111771207
		PI3
		LOC111775142
		BHLHA15
		PPP1R3F
		CD86
		ACHE
		POU2F2
		LOC100053307
		OASL
		TNFAIP3
		IL12A
		RAPGEF4
		LOC111771531
		ALAS1
		BMPER
		PDK4
		LOC111767886
		RGS9BP
		LOC100065031
		PRNP
		OSGIN2
		SLC7A8
		FAM217A
		MOGAT2
		MMP1
		CA12
		SAMD5
		IL27
		GPR88
		IGFBP5
		NFAM1
		CPED1
		GRAMD1A
		FBXL2
		ECI2
		CREB3L4
		LOC106783477
		SPINK9
		LOC102149019
		SERINC4
		GPR26
		LOC102147676
		PTGER4
		CD68
		TP53I3
		EBP
		LOC111768838
		UBE2D1
		UCP2
		FER1L6
		LOC111768359
		CCDC68
		TMEM268
		CA7
		DGKK
		FMNL1
		GLCCI1
		LOC111771168
		LOC100052638
		CPA6
		SAXO1
		HORMAD2
		CPNE8
		ACSS3
		LOC102148543
		PLPP4
		TGM1
		LOC111768214
		BLNK
		LOC100071927
		LOC106781885
		MGAM
		LOC111767812
		LOC111774065
		SGPP2
		SORCS1
		KDM5B
		GOLGA7B
		LOC111774738
		HMOX1
		DTX2
		SLC27A6
		MUC19
		FEM1C
		EDIL3
		LOC111772552
		TMEM150C
		B3GALT4
		GAREM1
		LOC100054688
		LOC100058771
		MYH14
		LOC106782208
		SLC29A4
		DNMT3L
		DAB2
		LOC102150862
		LOC111774914
		UBE2S
		PPARA
		TSPAN12
		FAM19A5
		KIAA0408
		LOC106782349
		IL2RA
		TBC1D13
		PLK2
		SCARA5
		ANKMY1
		PTGDS
		MYOM2
		NAMPT
		SMURF1
		MMP8
		SLC31A1
		TNFSF4
		FOXC2
		LYN
		MIP-2BETA
		LOC106781493
		GRASP
		TECTB
		IRAK2
		IFI6
		PNMA2
		DHH
		IL10
		CA4
		PLCB1
		LOC100054029
		HSD17B3
		LOC111773009
		SOX5
		KIF6
		P2RY6
		ASCL4
		RHOU
		SLC16A6
		AIFM2
		FMO3
		LOC111773193
		ANOS1
		ETFDH
		IL37
		GPRC5D
		LOC102150052
		TAT
		RASL12
		COL28A1
		LOC100065063
		TESPA1
		LOC100060505
		LOC102150482
		LOC100053791
		ENOX1
		RASGEF1B
		IL1R2
		SBK3
		WNT2
		TMEM196
		SLC16A13
		IL1B_1
		LOC100052689
		TBC1D21
		NEO1
		NAAA
		UPB1
		SOGA3
		LOC111772502
		WIPI1
		LOC111775366
		LOC106783442
		UMAD1
		KYAT1
		LOC111775202
		CNTN1
		CLSTN3
		TMEM190
		ITPKB
		ENPP7
		ETHE1
		MTMR7
		PHYHIPL
		ACAT2
		LOC111773623
		CXCL12
		CEP85L
		LOC111768277
		GLUL
		LOC102149554
		LIPG
		PHACTR2
		LOC111774356
		GPSM3
		LOC100050760
		AVPR1A
		KCNJ12
		WNT11
		LOC100070137
		ATP8A1
		SCN1B
		CSAD
		ICAM1
		LOC111775576
		LOC111769186
		LPCAT4
		RBM47
		EGFL6
		ABCC5
		ABHD3
		LHX6
		MOCOS
		SLC30A1
		RLN
		FIGNL2
		LOC102147728
		LOC100060539
		CA2
		CYTIP
		LOC100060455
		UNC13A
		SLC24A4
		SEMA6D
		LOC102147741
		CASZ1
		RALGPS2
		C2CD2L
		HRH1
		LOC111769054
		EXTL2
		ARL5C
		LOC100067445
		FBXO47
		CCL1
		IKBKE
		MACC1
		ILT11A
		TGFA
		LOC100053847
		PANX2
		LOC100064703
		SPRY3
		DYNC1I1
		LOC111767882
		DNAH10
		LOC111774768
		SLC15A3
		GAS2
		PDE10A
		LOC102148954
		LOC100057107
		TNIP1
		LOC102148245
		SAA1
		ZEB2
		LOC100060980
		SCML1
		KNG1
		CLCN3
		GPAM
		NABP1
		TFAP2A
		RAB13
		LOC111773191
		GPR84
		FDCSP
		CCDC87
		LRP12
		MAPRE2
		OLFML2B
		RPA3
		MFSD12
		LOC100054058
		LOC102148440
		LOC106782891
		ADIPOR1
		GCNT4
		LOC102148137
		CFAP161
		TSPAN9
		LOC100064182
		NIPA1
		NAB1
		LOC111768173
		XKR8
		MS4A7
		BFSP1
		CAPSL
		LOC111771925
		RAP2A
		FLRT3
		DEPTOR
		VCAN
		B4GALT3
		MED12L
		SLC39A8
		STS
		PPFIBP2
		IL4R
		ADAM8
		PTAFR
		LOC102149131
		RSAD2
		LOC111775671
		LOC106782058
		LOC102149364
		GLIPR1
		NT5C2
		LOC102148991
		RELB
		HHIP
		SLC45A3
		LOC111767521
		LOC111771768
		ATP6V0D2
		FERMT1
		LOC111770409
		KLF15
		PUDP
		WISP3
		PLEKHS1
		SLC6A12
		HEY2
		LOC111769795
		LOC100059975
		RHOBTB3
		FAXDC2
		DDX58
		CFB
		NPTX1
		PITRM1
		RAB39A
		LOC100058533
		ANKRD33B
		VEGFD
		PCSK5
		RGMA
		MXD1
		IDH1
		PAPLN
		ANKRD33
		LOC111775553
		PPP1R3C
		KMO
		WHAMM
		JAKMIP3
		LOC100072199
		WDR86
		NFKB1
		ANK3
		FOSB
		SEMA3F
		PREX1
		SP8
		KCND2
		LOC100072916
		LOC106783188
		BMX
		PTPRU
		LOC111774632
		SBSN
		LOC100050322
		MBOAT7
		LOC111772262
		LOC106783386
		FCER1G
		TCF7
		ELL2
		GMDS
		TXN
		SBK2
		TMEM2
		LAMA4
		ZNF579
		TNFSF9
		NOD2
		PPFIA4
		NINJ1
		LOC100072605
		LOC111775141
		S100A12
		CTNNA2
		IFNAR2
		CLIC2
		KCNK5
		C1H15orf48
		LOC111771429
		MLLT11
		LOC100056747
		LOC106783327
		BCAT1
		CRLF2
		LOC106783475
		LOC106782413
		DHX58
		LOC102149798
		LOC111773139
		VNN2
		LOC111768851
		LOC111772664
		TM6SF2
		LOC100055916
		LOC111774375
		PCOLCE2
		ATOH7
		NPL
		TOMM7
		TBC1D9
		LOC106783234
		AOAH
		GLP2R
		RASA3
		LOC106780972
		LOC111767694
		ADAMTSL1
		LOC102148682
		FGD6
		LOC106782944
		LOC111769757
		FBXO2
		FDPS
		CP
		SNAP91
		LOC111768304
		LOC111768904
		VAV3
		LOC111774410
		ZNF697
		ALDH9A1
		LNX1
		SLC18B1
		LOC102148315
		ICAM5
		GGT5
		ARSJ
		CFD
		TMEM256
		TMEM37
		LOC106781650
		IL7
		SCN9A
		LOC102148803
		KAT2B
		CCDC189
		APP
		FOLR3
		SAT1
		LOC111770851
		RPS6KA3
		LOC111774027
		NRXN2
		EAF2
		PTCH2
		PNKD
		AGR2
		ABCA13
		S1PR3
		ZADH2
		HCLS1
		S100A9
		SLC35B4
		WLS
		LOC100067649
		CTSC
GH_Unique_570
		LOC100363177
		ABCA3
		CD44
		COBLL1
		CHPT1
		FAM219A
		KIF26B
		GPR98
		BTG2
		HIVEP1
		TKT
		THEM6
		AEN
		BID
		MYL4
		GSTA1
		CXCL3
		CYP39A1
		KMT2E
		LAMA2
		CTNND2
		ADD3
		GDF15
		EP300
		MITF
		PLXNA4A
		TNFRSF22
		DCK
		SLC25A37
		ENPP4
		FGR
		DEPDC7
		GDA
		PTK2B
		RGD1305587
		NR4A2
		MFSD6
		LRRN2
		MT1
		AABR06065831.1
		CDH13
		RC3H1
		ZFP3
		JAM3
		LHFPL2
		CCL22
		SAAL1
		KCNT1
		SLC39A14
		ABL2
		TGM2
		FCGR2B
		BSN
		PKD2
		PIK3R5
		LOC683565
		ABHD4
		CD55
		MACROD1
		MEOX1
		LNPEP
		SCGB1C1
		RERG
		LOC102557117
		DCBLD2
		GDF6
		SCUBE3
		BTG1
		THYN1
		NAT8L
		TNFRSF9
		NEFH
		EVI2A
		HS3ST1
		RBPJ
		LRRC8D
		CEP170
		ATP11A
		PF4
		VAMP1
		RASGRF1
		VAT1L
		LMLN
		C3
		LILRB4
		ORM1
		LCOR
		BDNF
		CHST15
		ZFP219
		LMBRD1
		VOM2R44
		CSF1
		OTUD3
		CD82
		SCIN
		GCLM
		STARD13
		HIST2H2AA2
		ARID3A
		TNFRSF11B
		POLM
		LOC691418
		AABR06042108.1
		TNXB
		SLCO3A1
		S100A5
		HMGN3
		CHST11
		AABR06023599.1
		ASS1
		AGPAT3
		TMEM200A
		CDK2AP2
		NUCB1
		RNF145
		PHLDA1
		CFH
		INO80D
		RGD1561143
		COX17
		SIPA1L2
		SGIP1
		RCAN2
		GNG12
		PLD1
		COL7A1
		SLC47A1
		CITED1
		PAPPA
		CCL7
		ITGA8
		KCNQ5
		HIST1H1A
		COL4A3
		GSTP1
		HSPA4L
		IL1RL1
		SLC9A3R1
		AABR06039771.1
		RIPK2
		RDH5
		VWA1
		AHI1
		PTGFR
		AABR06088579.1
		RGD1306058
		RBM38
		ZBTB43
		IP6K3
		AKR1C14
		THBD
		KLF4
		FAM83H
		KLKB1
		SERPINA3N
		JMJD7
		FXYD2
		LTBP2
		BMP6
		PPM1H
		PPL
		RRAD
		MAP3K7CL
		BNIP3
		PEAK1
		TMEM238
		AABR06026863.1
		RALGAPA2
		PLA1A
		SMPD1
		ACKR4
		SAMD10
		ASAP1
		STC1
		FURIN
		ATP8B4
		MEIS1
		ADH7
		JPH2
		SLPIL2
		GNRH1
		TCP11L1
		LMBRD2
		SMOX
		AKR7A2
		PI15
		VEGFC
		FAM161A
		CDC42BPG
		LOC100910384
		TLR8
		RGD1311575
		RGD1561897
		AKR1B8
		NTN4
		TBC1D8
		NAPB
		MAML3
		JHDM1D
		TYRP1
		RN50_8_0651.1
		SGTB
		BICD1
		PQLC2
		HRCT1
		SPP1
		HOXC5
		CYP7B1
		IL13RA1
		WNT5A
		ENO2
		PEX26
		C1QTNF7
		DUSP1
		FAM49A
		TEX2
		SLPI
		CPM
		GABRE
		LOC679894
		UACA
		CRIM1
		SLC16A2
		HHIPL1
		NOTCH2
		CD93
		USP18
		MGP
		KCNN3
		AABR06047726.1
		NFAT5
		SLC12A9
		GSTT2
		EDA2R
		USP45
		MYL1
		HERC3
		PDE4D
		PRDX5
		LRIG1
		LCA5
		CD46
		USP53
		AABR06044018.1
		DFNB31
		AABR06016611.1
		VEGFA
		DNAJC12
		CSRNP1
		PARVB
		MFAP3L
		ADCY8
		AREG
		TINAGL1
		GCHFR
		TTC7A
		ITGA2
		MAST4
		RN50_8_0646.1
		PSEN2
		GREM1
		VPS13A
		MFI2
		GRIA3
		RFX8
		PNPLA8
		SOCS3
		ZC3H12C
		RXFP1
		FMO1
		RAB7B
		HAUS8
		CGRRF1
		INHBB
		MGMT
		IRG1
		DHRS3
		AABR06025587.1
		LAMA5
		MYO7B
		GDPD1
		TSPAN5
		ADCYAP1R1
		GCLC
		TMEM62
		COL8A1
		ZSWIM4
		MGARP
		ZMAT3
		TNFSF13
		LMTK2
		SLC2A1
		CREM
		SPRED3
		KANSL1L
		HMGA2
		RGD1565536
		KLHL32
		SMURF2
		ARHGAP8
		FAM227B
		ENTPD5
		GALNT15
		SMOC2
		ARHGDIB
		DNAJC6
		RGD1561849
		GREM2
		WDR31
		MYBL1
		CASQ1
		HIST1H4B
		CACNA1C
		DOC2A
		WBP1L
		GGT1
		DBP
		UHRF1BP1L
		CITED2
		PHIP
		MAN1A1
		CD302
		FAM126A
		FNDC4
		NBEAL2
		CNNM1
		ADGB
		DOCK9
		TMBIM1
		LRRC32
		RCCD1
		ACTR3B
		RORA
		SASH1
		AKR1E2
		ANGPTL4
		GDNF
		INHBA
		SERPINE2
		GSTM1
		SRXN1
		SLC24A6
		CPEB2
		CD80
		CAR12
		RASGRP1
		PLA2G5
		TRIM7
		LOC685067
		PLAT
		MDM2
		AABR06058720.1
		FGF7
		COL4A4
		KREMEN1
		NDRG1
		GBE1
		DENND1B
		AKAP6
		SNX9
		NR4A1
		PLEKHN1
		ARRDC3
		ADAMTS8
		HOXC4
		ALDH3A1
		SLC1A1
		KIFC2
		CYS1
		MOK
		PLAG1
		LOC501110
		TP53INP1
		SECISBP2L
		CCNG1
		CEMIP
		SLC25A27
		TTC39B
		CLU
		ENPEP
		CAGE1
		NTN1
		TMEM173
		PLSCR1
		HK2
		DDIAS
		MGST2
		CST6
		EPHX1
		PDE5A
		SLC20A1
		CX3CL1
		PVALB
		CBX7
		CPEB4
		STAR
		RECK
		JADE2
		CYP4V3
		ENSRNOG00000046826
		SLC16A3
		LOC684828
		RT1-CE4
		SNRPN
		PRR5L
		IER5
		ISG20
		GGTA1
		ERO1LB
		PSMD10
		ABCB4
		SLC43A2
		GPR146
		TMEM131
		PC
		STAP2
		PPAP2B
		PLA2G7
		SYT11
		NIPAL3
		RAB32
		GIOT1
		CHST12
		CSPG5
		LOC684797
		RHBDF2
		NFKBIB
		STK35
		LRRC8B
		RAB11FIP1
		FGF10
		RUSC2
		CADM1
		INPP5D
		LOC678893
		MGC105649
		ZDHHC14
		TMEM108
		TWIST2
		MIR22
		RGS9
		ANKRD12
		PRKAR1B
		MSTN
		RGD1561149
		SEZ6L
		ZFP347
		ZDHHC21
		AABR06041411.1
		BACH1
		WFDC21
		LOC691920
		TGIF1
		ILVBL
		GNA14
		SPAG1
		AABR06000382.1
		CREBRF
		CCL6
		TDRP
		GINM1
		RGD1564792
		ZFP819
		LOC100911730
		MSLN
		TGFBR3
		NBL1
		LRRN4CL
		CAT
		PKM
		SOWAHC
		IGSF9B
		FAM214B
		ABCA2
		PCP4
		TOR4A
		SYT17
		ADM
		RGD1561113
		UPP1
		MLKL
		LOC690955
		RGD1560289
		TBC1D2
		EGLN3
		NOV
		HPX
		SH3RF1
		LOC100910163
		DLGAP2
		MICALL2
		ITGB3
		SLC25A45
		SHC4
		DCHS1
		ABCB1A
		TLL1
		SV2C
		LCN2
		ITGA7
		CPT1A
		IL20RB
		PTGS1
		DCN
		MAP4K4
		AABR06091274.1
		HTR2A
		LTK
		HIST1H1D
		ALDH3B1
		HOXC6
		CDKN2AIPNL
		SLC13A3
		CES1A
		CCDC92
		SLIT2
		PITPNC1
		LOC24906
		ABCB1B
		FAM131B
		TLR2
		ANKRD13D
		PLA2G4B
		RELN
		CLEC10A
		HMGA1
		CCL3
		UAP1
		KDM3A
		ATP6V0E2
		CXCL16
		MT2A
		MMP10
		PHYHD1
		SLC4A11
		KCNN4
		POMGNT2
		RSPH9
		CLCF1
		FAM132B
		ACOT3
		BAX
		MAFF
		IL1R1
		ARHGAP22
		TMED4
		PROCR
		FOSL1
		SLC16A1
		BAIAP2
		ARHGAP27
		NR1D1
		NPTXR
		CH25H
		CYP4B1
		CYP1B1
		ELMOD1
		MEDAG
		XYLT1
		ADAMTS7
		PNPLA2
		PPIP5K1
		HYAL1
		SLC19A2
		ARTN
		EXOC6
		MYB
		SLC39A6
		ESM1
