# Supplementary material for: Exogenous interleukin-1 beta stimulation regulates equine tenocyte function and gene expression in three-dimensional culture which can be rescued by pharmacological inhibition of interleukin 1 receptor, but not nuclear factor kappa B, signaling
Source: Mol Cell Biochem. 2023 Jun 14;479(5):1059–78. doi: 10.1007/s11010-023-04779-z (PMC11116237; doi:10.1007/s11010-023-04779-z)
Supplement: Supplementary file 16 — Online Resource 9: The 590 DE genes following the control vs IL-1ß pairwise comparison Supplementary file16 (CSV 44 KB) [file 11010_2023_4779_MOESM16_ESM.csv]

genes	baseMean	log2FoldChange	lfcSE	stat	pvalue	padj
A2ML1	426.4412871	6.048756285	1.297724799	4.661047004	3.15E-06	3.44E-04
AARD	26.26799408	5.482135799	1.130753545	4.848214559	1.25E-06	1.59E-04
ACAT2	3104.850629	1.460616394	0.364589822	4.00619081	6.17E-05	0.003984463
ACHE	55.0585887	2.11413891	0.542292928	3.89851831	9.68E-05	0.005600941
ACO1	4163.197445	1.626990387	0.338475441	4.80681961	1.53E-06	1.89E-04
ACSS3	2073.828647	2.835064708	0.609086982	4.654613862	3.25E-06	3.49E-04
ADAMTS4	2389.210128	2.792333865	0.800013731	3.490357424	4.82E-04	0.019770926
ADAMTS5	4408.212705	1.204111167	0.357574212	3.367444088	7.59E-04	0.026874442
ADAMTSL4	2473.320881	1.125315827	0.360669973	3.120070737	0.001808076	0.049221931
ADIPOR1	4661.704375	1.33481532	0.323452034	4.126779797	3.68E-05	0.002603871
ADORA2A	422.3074631	4.926994088	1.155762693	4.26298073	2.02E-05	0.001635337
ADORA2B	2073.473604	2.419701336	0.646458349	3.743011969	1.82E-04	0.009479243
AGTRAP	1055.150729	2.546256984	0.523025271	4.868324962	1.13E-06	1.46E-04
ANKRD33B	58.2139232	3.56907143	0.547010138	6.524689729	6.81E-11	2.73E-08
ANTXR1	15481.32534	1.279543538	0.297678447	4.29840841	1.72E-05	0.001472488
AOAH	36.08312897	5.874644891	1.004848838	5.84629714	5.03E-09	1.47E-06
APLP1	349.3300474	1.620618089	0.324194004	4.99891444	5.77E-07	8.42E-05
APP	64678.54545	1.271214717	0.286178356	4.442036554	8.91E-06	8.54E-04
ARRDC3	4265.759841	1.210943957	0.298512334	4.056596058	4.98E-05	0.003381337
ARSJ	3301.437408	2.133635231	0.512870784	4.160180881	3.18E-05	0.00234083
ATP6V0B	3425.766013	1.395842504	0.444804797	3.138101285	0.001700461	0.047631027
ATP6V1G1	4371.46072	1.06396186	0.336797761	3.159052652	0.001582829	0.045584977
B4GALT3	1879.46613	1.165109413	0.294511548	3.956073773	7.62E-05	0.004685896
BAMBI	133.4047245	1.430617068	0.429663689	3.329620594	8.70E-04	0.029415623
BASP1	2009.133907	1.806695595	0.408430672	4.423506166	9.71E-06	9.07E-04
BIK	1386.602192	1.735342027	0.511684606	3.391429032	6.95E-04	0.025287456
BRSK1	522.3138814	1.316247196	0.222563444	5.914031395	3.34E-09	1.02E-06
C13H16orf54	214.1237633	3.002290462	0.959203338	3.129983335	0.001748162	0.048088833
C1H15orf48	2446.461305	5.265209893	1.00850182	5.220823391	1.78E-07	3.09E-05
C26H21orf2	871.2950403	1.909231684	0.328037538	5.820162222	5.88E-09	1.64E-06
C2CD2L	1381.951935	1.124753545	0.360890791	3.116603615	0.001829474	0.049584397
C7H11orf71	66.1624558	1.452618858	0.396335506	3.665124205	2.47E-04	0.01211925
CA12	8385.67978	2.614610821	0.500313313	5.225946924	1.73E-07	3.04E-05
CACNA1D	11.97950182	4.278163046	1.125072083	3.802567952	1.43E-04	0.007890367
CACNA1I	7.720195424	7.054888085	2.187636613	3.224890296	0.001260209	0.038240983
CAMK1D	1516.084004	1.060724543	0.276688054	3.833647776	1.26E-04	0.007019654
CAPN12	62.94008575	1.826561115	0.57862832	3.15670881	0.001595606	0.045809574
CASKIN1	112.7587459	1.43431842	0.321882774	4.456027277	8.35E-06	8.26E-04
CCL2	43035.24021	2.520473907	0.504378866	4.99718382	5.82E-07	8.43E-05
CCL20	17364.23322	7.385385788	0.918929669	8.036943458	9.21E-16	9.42E-13
CDC42SE1	6027.52225	1.126649159	0.220038831	5.120228803	3.05E-07	4.68E-05
CDKN2B	686.0769638	1.368114512	0.323303928	4.231666838	2.32E-05	0.001847994
CEP85L	415.949766	1.240842698	0.297463465	4.171412107	3.03E-05	0.0022646
CHDH	305.4448195	4.394076973	0.843003971	5.212403648	1.86E-07	3.18E-05
CKB	227.1876475	4.571532626	1.302074987	3.510959561	4.46E-04	0.018632195
CLCN3	904.7088569	2.228848779	0.664631739	3.353509391	7.98E-04	0.027498943
CLRN1	5.020325651	6.322829663	1.974143974	3.202820943	0.001360886	0.040524885
CNNM2	165.0466319	1.567829374	0.325106319	4.822512769	1.42E-06	1.76E-04
CNTN1	120.1996955	5.099884209	1.152363649	4.425585808	9.62E-06	9.03E-04
CP	2933.844363	3.638278068	0.969946998	3.751007091	1.76E-04	0.00926069
CPEB1	383.5834626	1.914561548	0.455263018	4.205396598	2.61E-05	0.002023745
CRISPLD1	13.70975894	4.43273813	1.419177943	3.12345478	0.001787413	0.048803808
CSF3	83959.62091	11.9454071	1.311913889	9.105328636	8.60E-20	1.58E-16
CSTA	44.86756598	4.104757801	1.195969524	3.432159195	5.99E-04	0.022865872
CTH	663.1496548	2.163608106	0.683104212	3.167317766	0.001538521	0.044531125
CTSC	1333.435353	5.450916219	0.99764373	5.463790386	4.66E-08	9.86E-06
CTSD	32160.08121	1.698939493	0.463387173	3.666349849	2.46E-04	0.012106481
CTSK	10301.44618	1.115024139	0.315983981	3.528736289	4.18E-04	0.017787394
CXCL1	32718.72041	8.136138827	0.884332186	9.200319689	3.57E-20	7.30E-17
CXCL2	9546.915048	11.1696691	1.199534478	9.311669904	1.26E-20	3.31E-17
CXCL6	392797.9769	8.569722396	1.101781663	7.778058655	7.36E-15	6.78E-12
CXCL8	62407.95502	10.35572297	1.379402534	7.507397382	6.03E-14	5.05E-11
CYP1A1	84.44079872	5.03184312	0.752552369	6.686369381	2.29E-11	1.03E-08
DDR1	1322.397318	1.219302115	0.339484617	3.591626996	3.29E-04	0.015043765
DEPTOR	27.86021714	2.986523877	0.820929397	3.637978963	2.75E-04	0.013066884
DOCK8	992.2066324	2.400391339	0.654446961	3.667816463	2.45E-04	0.012101985
DPP6	29.21701916	4.072971822	1.036342165	3.930141954	8.49E-05	0.00507252
DRAXIN	498.3141732	3.449300713	0.830674376	4.152410155	3.29E-05	0.002393059
DSTYK	1762.120463	1.015454019	0.252262994	4.025378446	5.69E-05	0.003699052
DTX2	1263.970391	1.25496398	0.371951761	3.373996607	7.41E-04	0.0264291
DUSP8	285.0745428	1.362573042	0.41384784	3.292449328	9.93E-04	0.032178939
ECHDC1	3760.224601	2.528168116	0.338107705	7.477404622	7.58E-14	6.07E-11
ECM1	12936.97171	2.287169998	0.541743641	4.221867733	2.42E-05	0.001905468
EGFL6	1333.653516	4.779561837	1.074152221	4.449613141	8.60E-06	8.29E-04
ELL2	4187.323357	1.316822023	0.391995928	3.35927475	7.81E-04	0.02725035
ENOX1	621.1912116	2.761482394	0.435149436	6.346055315	2.21E-10	8.30E-08
ENPP2	86.64342962	3.306159258	1.009344668	3.275550328	0.001054563	0.033576344
ENTPD3	46.25796258	3.607309901	0.865099356	4.169821509	3.05E-05	0.002270013
ETHE1	2388.317204	1.358995741	0.258821902	5.250698385	1.52E-07	2.71E-05
EYA1	87.95787073	2.728406663	0.730360543	3.735698334	1.87E-04	0.009704082
FAM107B	1591.747771	1.607755084	0.413790041	3.885436877	1.02E-04	0.005892769
FAM71E2	14227.60174	1.698011706	0.542302039	3.131118058	0.001741421	0.04807173
FBXL2	1815.099511	2.001930129	0.610551968	3.278885721	0.001042178	0.033355143
FBXO2	105.1239786	1.761638667	0.509487156	3.457670416	0.000544868	0.021361699
FDCSP	2818.602827	9.418412459	1.82111452	5.171784836	2.32E-07	3.81E-05
FLRT2	563.3889139	3.523216445	1.026557315	3.432069883	5.99E-04	0.022865872
FOLR2	1319.868289	1.919063954	0.449360455	4.270656065	1.95E-05	0.001608396
FOXC1	1000.986248	3.532120978	0.49768394	7.097116652	1.27E-12	7.95E-10
FTH1	65645.74091	2.851492497	0.900310704	3.167231583	0.001538977	0.044531125
FTL	33026.56825	2.151929358	0.639187331	3.366664596	7.61E-04	0.026874442
FYN	4527.524204	1.029322184	0.300452145	3.42591059	6.13E-04	0.023202247
FZD10	197.026876	3.44969639	0.955157115	3.611653346	3.04E-04	0.014247157
G0S2	2321.411159	3.121117364	0.524662078	5.948814471	2.70E-09	8.57E-07
G6PD	3311.503404	1.163066783	0.359072071	3.239090075	0.001199117	0.036963735
GCH1	879.51119	1.620432808	0.50413139	3.214306507	0.0013076	0.039255734
GGH	628.1625643	1.269301936	0.386329819	3.285539641	0.001017872	0.032690928
GGT5	20.96280914	4.691759876	1.419487185	3.305249901	9.49E-04	0.031183802
GLA	930.6040517	1.097110721	0.343526354	3.193672646	0.001404753	0.041629101
GLCCI1	250.0686982	2.71622467	0.329626406	8.240312721	1.72E-16	1.98E-13
GLP2R	6.988632201	6.605953561	2.048091554	3.225419073	0.001257884	0.038240983
GPAM	5869.183013	3.578680063	0.576281779	6.209948314	5.30E-10	1.84E-07
GPR84	152.0061698	8.031768794	0.872285225	9.207732245	3.33E-20	7.30E-17
GPR88	235.4318423	3.031195651	0.687590021	4.408434616	1.04E-05	9.63E-04
GPRC5D	18.81740339	3.050918197	0.817189626	3.733427469	1.89E-04	0.009764529
HSD11B1	1317.395404	3.361099979	0.867009262	3.876659832	1.06E-04	0.006059009
HSD17B14	79.53369174	1.432129802	0.429778015	3.332254681	8.61E-04	0.029348661
HVCN1	550.6996878	1.479174137	0.418465621	3.534756652	4.08E-04	0.017581383
IDH1	5357.710438	1.259361348	0.346847358	3.630880612	2.82E-04	0.013396996
IFNAR2	2344.62348	1.49483372	0.239306726	6.246517777	4.20E-10	1.54E-07
IFNGR2	1749.001109	1.964957041	0.406451029	4.834425062	1.34E-06	1.67E-04
IKBKE	2251.892606	2.05694444	0.394544972	5.213460022	1.85E-07	3.18E-05
IL11	84996.95026	1.930455418	0.57434283	3.361155252	7.76E-04	0.02725035
IL13RA2	276.348122	7.851390865	1.262771663	6.217585563	5.05E-10	1.79E-07
IL17RB	101.553531	4.415039553	0.864070164	5.109584539	3.23E-07	4.91E-05
IL1A	335.3321052	11.45159235	2.328051127	4.918960848	8.70E-07	1.17E-04
IL1B	30.21498903	6.750675192	1.404963257	4.804876681	1.55E-06	1.90E-04
IL1B_1	265.8704616	10.72322485	1.665393097	6.438855106	1.20E-10	4.62E-08
IL6	86386.85671	8.776975818	0.840082231	10.44775796	1.50E-25	9.20E-22
IL7	116.4846841	3.58298766	0.776090721	4.616712405	3.90E-06	4.15E-04
INSIG1	4146.209267	1.067329523	0.291903521	3.65644621	2.56E-04	0.012430282
ITGB8	2105.095816	4.100884741	0.595789687	6.883107966	5.86E-12	3.08E-09
KAT2B	2846.37413	1.155546936	0.224034929	5.157887385	2.50E-07	4.00E-05
KDELC1	1417.167902	1.168864029	0.347884316	3.359921604	7.80E-04	0.02725035
KDM5B	6062.935245	1.282382876	0.36309079	3.531851843	4.13E-04	0.017619933
KIAA0408	80.61783426	3.954159954	0.715031716	5.530048339	3.20E-08	7.27E-06
KIFC3	1600.304548	1.056491978	0.264113146	4.000149164	6.33E-05	0.004049191
KLF15	188.0057069	4.193535278	0.771360232	5.436545866	5.43E-08	1.11E-05
LIPC	12.69379306	2.066263062	0.616873032	3.349575935	8.09E-04	0.027840254
LMO2	263.7265527	1.999983441	0.584291171	3.422922579	6.20E-04	0.023362654
LNX1	624.7005356	1.249148658	0.399021817	3.130527214	0.001744928	0.04807173
LOC100049811	1551.90471	1.923666424	0.374950494	5.130454429	2.89E-07	4.47E-05
LOC100050760	2068.101515	1.811828319	0.555403809	3.262182017	0.001105581	0.03466101
LOC100050904	70.90211818	1.268132114	0.371184699	3.41644501	6.34E-04	0.023756657
LOC100053307	1302.975443	2.587235419	0.717319179	3.606811994	3.10E-04	0.014362705
LOC100054029	47.91376635	7.857743351	1.81928481	4.319138657	1.57E-05	0.001366177
LOC100055916	37.85089309	3.851840619	1.122629133	3.431089134	6.01E-04	0.022865872
LOC100056698	16649.27904	8.424447792	1.235305451	6.819728504	9.12E-12	4.54E-09
LOC100056936	11577.75224	8.44665052	0.886861567	9.524204045	1.66E-21	6.66E-18
LOC100058685	2140.689999	1.440985806	0.431902832	3.336365723	8.49E-04	0.028980942
LOC100058948	5.969240192	6.278036898	1.885389034	3.329836327	8.69E-04	0.029415623
LOC100060505	7493.5345	2.841716505	0.703418695	4.039864912	5.35E-05	0.003542305
LOC100060539	3536.552301	9.919725256	0.644501972	15.39130318	1.87E-53	3.45E-49
LOC100060980	79.1998223	1.565776954	0.367037223	4.265989535	1.99E-05	0.001620589
LOC100065031	4057.524443	4.747497668	0.968694855	4.900921734	9.54E-07	1.26E-04
LOC100067649	206.763157	3.651239612	1.166014908	3.1313833	0.001739849	0.04807173
LOC100067916	5295.521945	2.696639792	0.753367374	3.579448602	3.44E-04	0.015492714
LOC100070137	2304.912937	2.17741139	0.30898384	7.047007344	1.83E-12	1.09E-09
LOC102148137	8.693958587	3.005184721	0.943136952	3.186371516	0.001440695	0.042488948
LOC102148315	72.51799831	2.009454297	0.571164874	3.51816855	4.35E-04	0.018299247
LOC102148766	199.7486146	2.918178777	0.692993845	4.210973585	2.54E-05	0.001982787
LOC102148954	408.0455364	1.827343993	0.241616334	7.562998602	3.94E-14	3.45E-11
LOC102148991	225.5926248	3.411944192	0.899490359	3.793197066	1.49E-04	0.008169835
LOC102149554	199.2459876	1.530670377	0.295570125	5.178704633	2.23E-07	3.74E-05
LOC102150482	368.10863	1.018659339	0.249318895	4.085768704	4.39E-05	0.00303934
LOC102150902	442.4443721	1.348508721	0.348557227	3.868830184	1.09E-04	0.006192398
LOC106781572	139.3957906	1.189629959	0.242604994	4.903567477	9.41E-07	1.26E-04
LOC106782663	11.1926208	4.075247681	1.26460783	3.222538707	0.0012706	0.038458637
LOC106783386	43.39597409	1.176737559	0.340063244	3.460349154	5.39E-04	0.021327523
LOC111767398	86457.18603	3.148187578	0.877814986	3.586390788	3.35E-04	0.015235248
LOC111767694	347.1525631	1.768513304	0.424309799	4.16797658	3.07E-05	0.002271296
LOC111767882	20.10406128	2.426152167	0.614065428	3.95096688	7.78E-05	0.004736782
LOC111768214	24.97495424	8.741999264	1.883227104	4.642031355	3.45E-06	3.69E-04
LOC111769795	4373.313333	5.995354987	1.445303008	4.148164747	3.35E-05	0.002410017
LOC111770029	356.7270375	1.731812698	0.491208558	3.525615888	4.22E-04	0.017874148
LOC111770182	59.06448176	2.982872924	0.910114906	3.277468487	0.001047424	0.033406842
LOC111770964	1257.526357	1.717572821	0.488867786	3.513368787	4.42E-04	0.018548165
LOC111771193	25.96117097	5.06531525	0.924790109	5.477259328	4.32E-08	9.35E-06
LOC111771531	46.56092781	2.220188096	0.672892546	3.299469001	9.69E-04	0.031663596
LOC111771768	1992.71692	2.823672835	0.538178231	5.246724363	1.55E-07	2.74E-05
LOC111772570	36.43499769	3.9347306	1.219726337	3.225912634	0.001255717	0.038240983
LOC111773009	45.12196347	1.596941584	0.481772578	3.314720796	9.17E-04	0.0304791
LOC111773191	629.9580807	3.286826559	0.388564245	8.458901208	2.70E-17	3.55E-14
LOC111773472	10.96516408	6.430495313	1.848322401	3.479098294	5.03E-04	0.020204821
LOC111773860	23.17590183	2.243297292	0.609989349	3.677600758	2.35E-04	0.011678618
LOC111774410	20.31087263	8.410850695	1.846546087	4.554909706	5.24E-06	5.42E-04
LOC111774914	9.673087753	6.56550748	1.693103539	3.877794435	1.05E-04	0.006059009
LOC111775576	51.45221334	1.829023074	0.42515922	4.301972033	1.69E-05	0.001462604
LPCAT4	705.6070934	1.828119175	0.37683901	4.851194083	1.23E-06	1.58E-04
LRRTM3	11.08871487	4.327875499	1.274532781	3.395656483	6.85E-04	0.024949448
LSS	2072.612273	1.21755563	0.377373741	3.226392027	0.001253615	0.038240983
LYPD3	765.2096338	3.664420799	0.773434076	4.737857968	2.16E-06	2.53E-04
MAFG	2884.310487	1.365030369	0.24860574	5.490743572	4.00E-08	8.77E-06
MAPRE2	3708.760253	1.454224034	0.348135502	4.177178214	2.95E-05	0.002226067
MCUB	2177.477008	1.672598143	0.402232205	4.15828997	3.21E-05	0.002350883
MED12L	746.0036593	3.47695854	0.470092758	7.396324403	1.40E-13	1.07E-10
MEFV	38.19271602	3.436855094	0.629408383	5.460453317	4.75E-08	9.93E-06
MFSD2A	2010.479976	2.129229373	0.650834002	3.271539849	0.001069635	0.033938785
MIP-2BETA	11957.44009	9.274557144	0.808974846	11.46458038	1.99E-30	1.83E-26
MIR146A	9.732595433	6.710821833	1.644291887	4.081283796	4.48E-05	0.003075473
MIR9064	1563.441692	2.263204769	0.552580712	4.095699902	4.21E-05	0.002926561
MIR9137	175.0949563	1.001744374	0.293693322	3.410851722	6.48E-04	0.02407644
MLLT11	4935.257146	2.960255308	0.417248091	7.094712651	1.30E-12	7.95E-10
MMP12	319.1479256	3.716019749	1.167798727	3.182072101	0.001462254	0.04305578
MMP13	279736.0353	6.672775516	1.289210835	5.175860561	2.27E-07	3.76E-05
MMP3	39818.83931	4.43372329	0.94877751	4.67309063	2.97E-06	3.29E-04
MMP8	826.9667678	6.985894171	1.052409258	6.638001444	3.18E-11	1.30E-08
MOGAT2	21.93293417	1.922383476	0.609209299	3.15553863	0.001602021	0.045922092
MS4A7	181.7244441	11.60493719	2.455026109	4.727011719	2.28E-06	2.64E-04
MSC	4176.878572	1.313929221	0.249140622	5.273845791	1.34E-07	2.46E-05
MUC19	63.18638827	4.191533008	1.258231091	3.331290285	8.64E-04	0.029351226
MYOM2	89.62488476	3.544553616	0.436825769	8.114341852	4.88E-16	5.29E-13
NEU1	1230.513454	1.398951849	0.323108001	4.329672568	1.49E-05	0.001314901
NFAM1	121.3301592	4.196113479	1.173898993	3.574509821	3.51E-04	0.015711265
NFKB1	3845.231439	1.456334017	0.366702529	3.971431611	7.14E-05	0.004426759
NFKB2	9808.673415	1.836457004	0.446766544	4.110551758	3.95E-05	0.002772495
NFKBIA	3876.689467	1.614062452	0.33106428	4.875374816	1.09E-06	1.42E-04
NFKBID	130.5432006	1.253759211	0.254793271	4.920692007	8.62E-07	1.17E-04
NFKBIZ	3551.319118	2.590855399	0.486065264	5.330262397	9.81E-08	1.86E-05
NGF	552.8150947	3.411102979	0.992400476	3.437224247	5.88E-04	0.022626789
NOVA1	185.6357593	2.145787483	0.465313168	4.611490997	4.00E-06	4.20E-04
NPL	1953.329576	1.667303167	0.347687572	4.795406286	1.62E-06	1.98E-04
NQO1	1511.606189	1.947208411	0.514433608	3.785150079	1.54E-04	0.008363883
NRG1	2229.279867	5.844484259	1.447812141	4.036769754	5.42E-05	0.003561783
NT5C2	6034.880704	1.375972118	0.291367373	4.72246465	2.33E-06	2.68E-04
NUPR2	116.5661273	1.290585181	0.291118773	4.433191196	9.28E-06	8.81E-04
OLFML2B	1906.374302	1.849761513	0.591671931	3.126329669	0.00177003	0.048494708
OSM	4.784369075	5.754681529	1.58743127	3.625153187	2.89E-04	0.013603333
PANK1	176.5077162	1.122528686	0.346005163	3.244254154	0.001177586	0.036483366
PAQR8	76.87228119	1.713025765	0.460296433	3.721570805	1.98E-04	0.010206053
PCOLCE2	1399.615761	1.938375487	0.500339286	3.874122106	1.07E-04	0.006096905
PDE4B	2238.701287	1.347871037	0.407260627	3.309603112	9.34E-04	0.030859006
PDZRN3	3748.033757	1.251224586	0.383304224	3.264312022	0.001097302	0.034460167
PFKFB3	9852.502065	1.652643285	0.436855803	3.78304071	1.55E-04	0.008410229
PIR	679.4359057	1.814377224	0.564409494	3.214646888	0.001306051	0.039255734
PITRM1	10944.94009	3.238849487	0.460149218	7.038693886	1.94E-12	1.12E-09
PLA2G2A	1661.646112	6.372807649	1.438903838	4.428932274	9.47E-06	8.94E-04
PLEKHS1	30.9434371	4.122958874	0.884984262	4.65879344	3.18E-06	3.44E-04
PLET1	12.39432467	7.544595774	1.519876743	4.96395238	6.91E-07	9.74E-05
PLK2	2060.640454	2.292039982	0.703195564	3.259463082	0.001116233	0.034935437
PNKD	1082.402774	3.493837308	0.734766558	4.755030383	1.98E-06	2.34E-04
PNPLA2	4095.622884	1.093114892	0.307155129	3.558836525	3.73E-04	0.016360719
PPBP	5.787775984	6.509861662	1.575925364	4.130818508	3.61E-05	0.002568419
PPFIBP2	111.514134	3.520920579	0.60438026	5.82567104	5.69E-09	1.61E-06
PPP1R3C	1854.68499	1.965272995	0.569884172	3.448548127	5.64E-04	0.021882061
PPP2R5B	1640.753055	1.011953338	0.245937683	4.114673786	3.88E-05	0.002733849
PREX1	2898.309265	1.709282644	0.427187894	4.001243173	6.30E-05	0.004049191
PRR16	826.372808	3.0433547	0.826631651	3.681633403	2.32E-04	0.011589113
PTGDS	27.30677788	5.206099823	1.011829718	5.145233168	2.67E-07	4.24E-05
PTGER4	748.2004401	3.645931082	0.549233513	6.638216703	3.18E-11	1.30E-08
PTPRU	4389.085627	2.14266435	0.387887528	5.523932056	3.31E-08	7.44E-06
PTX3	15.56869023	3.768818299	1.076219602	3.501904528	4.62E-04	0.019146793
PUDP	1431.874859	2.132536317	0.651503313	3.273254755	0.001063166	0.033791788
RAB13	5323.790854	1.592615672	0.441746374	3.605271631	3.12E-04	0.014368276
RAB26	52.11118989	1.713259117	0.408669783	4.192282347	2.76E-05	0.002135382
RAB27B	861.180989	4.077612395	1.085802866	3.755389236	1.73E-04	0.009152441
RAB39A	86.86717693	5.041989784	0.632214514	7.975125011	1.52E-15	1.47E-12
RAB3A	254.9625969	1.529310083	0.449460829	3.402543639	6.68E-04	0.024474411
RAPGEF5	24.26013883	4.174249585	0.763623162	5.466373723	4.59E-08	9.83E-06
RASGEF1B	504.1643533	2.442069107	0.531236591	4.596951993	4.29E-06	4.48E-04
RASL12	1352.230823	3.336016358	0.45301677	7.364001908	1.78E-13	1.31E-10
RASSF10	32.46676599	3.927330377	0.999524731	3.929197802	8.52E-05	0.005075995
RELB	1495.587109	1.336637682	0.161633754	8.269545496	1.34E-16	1.65E-13
RGS16	553.8039747	2.870790343	0.799507652	3.590697771	3.30E-04	0.015060041
RHBDD3	492.6882237	1.117078094	0.199290425	5.605277283	2.08E-08	5.03E-06
RHCG	72.77645226	5.654330943	1.300475671	4.347894443	1.37E-05	0.001239954
RNASEK	4207.199352	1.804740999	0.492464174	3.664715312	2.48E-04	0.01211925
ROGDI	456.5647653	1.989146601	0.336113568	5.918078866	3.26E-09	1.02E-06
ROM1	138.4507754	1.287918643	0.355821694	3.619561889	2.95E-04	0.013853996
RPE65	4.036325429	5.631599137	1.738578364	3.239197757	0.001198664	0.036963735
RPS6KA5	103.1508082	1.179378636	0.319980166	3.68578669	2.28E-04	0.011432789
RTN1	612.447294	5.039997525	0.756035031	6.666354496	2.62E-11	1.14E-08
S100A12	778.8768245	5.573260157	0.991478112	5.621163078	1.90E-08	4.65E-06
S1PR3	819.2644013	5.447897847	1.154959588	4.716959712	2.39E-06	2.74E-04
SAA1	107828.17	6.96229992	0.80395121	8.660102547	4.71E-18	7.76E-15
SALL1	40.93357777	3.000518222	0.792404571	3.786598829	1.53E-04	0.008339965
SAT2	675.97135	1.095025949	0.306604927	3.571455813	3.55E-04	0.015784757
SCD	12116.33853	2.714421411	0.834459549	3.252909522	0.001142299	0.035630037
SCNN1D	15.09152618	2.811900205	0.79886781	3.51985669	4.32E-04	0.01822488
SDC4	13136.02191	2.266803851	0.335264419	6.761241935	1.37E-11	6.46E-09
SEMA6D	132.1928933	1.631520629	0.494875742	3.296828858	9.78E-04	0.031781781
SGPL1	1189.953083	1.502363897	0.406517412	3.695693842	2.19E-04	0.01108665
SGPP2	86.28544565	4.83649338	1.142276192	4.234084028	2.29E-05	0.00183618
SH3PXD2B	11248.69537	1.072474902	0.300827322	3.565084764	3.64E-04	0.016052474
SLC11A2	2439.659319	2.172382943	0.419082998	5.183658016	2.18E-07	3.67E-05
SLC18B1	270.3095925	3.724146115	0.688455206	5.409424005	6.32E-08	1.28E-05
SLC2A6	1392.217042	2.265393097	0.659942871	3.432710914	5.98E-04	0.022865872
SLC7A2	10537.635	8.495281899	1.366464759	6.216978408	5.07E-10	1.79E-07
SMURF1	2005.788309	1.140477681	0.264426011	4.313031373	1.61E-05	0.001397858
SOD2	43726.69587	3.245965427	0.478763875	6.779887954	1.20E-11	5.82E-09
SOGA3	18.82111804	5.090601893	1.516445307	3.356930758	7.88E-04	0.027365902
SOX5	273.1155068	3.20400993	0.550976278	5.81515041	6.06E-09	1.66E-06
SP6	388.7050654	3.569435262	0.420686393	8.484788958	2.16E-17	3.06E-14
SPRY3	57.26346532	3.190011007	0.641275364	4.974479271	6.54E-07	9.38E-05
SQSTM1	26651.8786	1.530596097	0.486465503	3.14636102	0.001653158	0.046661148
SRGN	1450.811303	4.24409277	1.016601592	4.174784698	2.98E-05	0.002240419
ST8SIA5	1954.594708	2.071968463	0.442759076	4.679674735	2.87E-06	3.22E-04
STS	651.5182501	2.51474693	0.710367828	3.540063093	4.00E-04	0.017362683
SYT7	588.789376	2.37277348	0.731498874	3.243714468	0.00117982	0.036491124
TCF7	1647.507719	1.334199692	0.362515989	3.680388537	2.33E-04	0.011591285
TECTB	11.51561744	3.507398077	1.013666174	3.460111591	5.40E-04	0.021327523
TFAP2A	116.2507996	5.12907426	1.248443495	4.108375174	3.98E-05	0.002788107
TFRC	9158.38749	2.085347835	0.619349499	3.366996888	7.60E-04	0.026874442
TICAM1	790.1345533	1.625065091	0.363448183	4.471242856	7.78E-06	7.86E-04
TM6SF2	550.4121421	1.177108708	0.356429343	3.302502256	9.58E-04	0.03143479
TMC4	39.91948743	1.487079842	0.455069541	3.267807902	0.001083839	0.034271288
TNF	12.63889714	7.53028958	2.387079193	3.154604004	0.001607161	0.04599693
TNFAIP3	3092.258019	4.824059643	0.557566472	8.651990193	5.06E-18	7.76E-15
TNFAIP6	11222.03347	3.352350365	0.352306683	9.515432219	1.81E-21	6.66E-18
TNFRSF8	161.0493675	2.419884928	0.646321544	3.744088297	1.81E-04	0.009465519
TNIP3	227.8861652	1.777638757	0.549087002	3.237444613	0.001206053	0.037115388
TP53I3	1969.33101	2.757312981	0.780435251	3.533045154	4.11E-04	0.017581383
TRAF2	1653.309662	1.081863862	0.24985658	4.329939449	1.49E-05	0.001314901
TRAF7	4007.227879	1.253226455	0.252506627	4.963142822	6.94E-07	9.74E-05
TRPA1	527.9294689	2.895935098	0.803389813	3.60464503	3.13E-04	0.014368276
TRPM2	50.43097903	4.302075362	1.24937549	3.44338063	5.74E-04	0.022205784
TSHZ1	3385.200685	1.973532052	0.522478651	3.777249175	1.59E-04	0.008557669
TSPAN8	21.20329351	2.948401833	0.894013854	3.297937522	9.74E-04	0.031780351
TSPAN9	4693.828809	1.399815505	0.2934373	4.770407527	1.84E-06	2.21E-04
TXNRD1	7900.789272	2.001705751	0.477908923	4.188466997	2.81E-05	0.002162508
UAP1L1	3757.894947	1.308708355	0.347941502	3.76128846	1.69E-04	0.009039565
UMAD1	627.9943073	2.664876607	0.532178949	5.007482185	5.51E-07	8.12E-05
VASH1	985.0044182	1.071131435	0.305245541	3.509081354	4.50E-04	0.018721819
VNN2	61.31193071	2.8977508	0.794889042	3.645478358	2.67E-04	0.012790798
WIPI1	4273.913347	1.587243409	0.390908983	4.06039124	4.90E-05	0.00333916
WNT11	1005.964392	2.450081383	0.753897993	3.249884477	0.001154519	0.035889548
WNT6	18.11421468	5.127472485	1.633463976	3.139017792	0.001695152	0.047627289
XKR8	330.2702812	1.215223331	0.242292179	5.015528507	5.29E-07	7.85E-05
YIPF4	2679.238965	1.113937706	0.250266312	4.451009401	8.55E-06	8.28E-04
ZADH2	3801.448425	1.474130032	0.44332241	3.325187262	8.84E-04	0.029582767
ZC3H12A	4301.253483	3.283110014	0.531029975	6.182532373	6.31E-10	2.15E-07
ZIC2	40.34214188	3.727799046	1.191213094	3.129414094	0.001751553	0.048110188
ZSWIM6	814.1045027	1.071511492	0.336801151	3.181436547	0.001465466	0.043081429
ABI3BP	2619.521949	-3.565786936	0.607134549	-5.873141203	4.28E-09	1.29E-06
ABLIM1	73.79624907	-3.793043554	1.087901243	-3.48656974	4.89E-04	0.019832183
ADAM19	3724.312451	-1.91504228	0.346062174	-5.533809891	3.13E-08	7.21E-06
ADAMTS14	28.94334297	-2.01441053	0.506246016	-3.979113842	6.92E-05	0.004355671
ADAMTS6	171.9552076	-2.899810116	0.622379527	-4.659231206	3.17E-06	3.44E-04
ADAMTSL2	19.29989329	-3.664406944	1.156773075	-3.167783744	0.001536057	0.044531125
ADD2	114.2725126	-2.738533194	0.47587152	-5.754774308	8.68E-09	2.25E-06
ADRA1A	29.88843278	-4.088582708	1.28733501	-3.176005217	0.001493183	0.043756434
AFAP1L2	16.88798234	-4.337990669	0.895840767	-4.842368008	1.28E-06	1.63E-04
AHNAK	16023.9062	-1.526481029	0.452434661	-3.373925921	7.41E-04	0.0264291
AKAP1	1692.426246	-1.326880062	0.423838026	-3.130630053	0.001744317	0.04807173
ALS2CL	54.12697688	-4.618040259	1.142362641	-4.042534386	5.29E-05	0.003525678
AMOT	1217.096837	-1.54654274	0.423881896	-3.648522749	2.64E-04	0.012706383
ANKRD44	465.2644509	-2.889224316	0.796484927	-3.627468916	2.86E-04	0.013540313
ANO1	37.55811988	-5.375595715	1.238802652	-4.339347924	1.43E-05	0.001282879
ANXA3	118.5959137	-4.724125776	1.40656645	-3.358622534	7.83E-04	0.02725035
AP1S2	3584.589637	-1.615176314	0.379867732	-4.251943979	2.12E-05	0.001703064
APCDD1	17.11075235	-4.241410871	1.257897436	-3.371825676	7.47E-04	0.026579946
APCDD1L	46.12448066	-2.373645918	0.561638549	-4.226287395	2.38E-05	0.001876463
ARSE	687.812193	-1.012946731	0.306853727	-3.301073583	9.63E-04	0.031539081
ASPHD2	272.8950669	-1.820897736	0.537283726	-3.389080383	7.01E-04	0.025354724
ASPM	545.9355108	-2.80979829	0.639901802	-4.39098356	1.13E-05	0.001038289
ATAD2	828.6158316	-1.539804149	0.344652292	-4.467703198	7.91E-06	7.91E-04
ATAD5	155.9696287	-1.208644319	0.289002183	-4.182128677	2.89E-05	0.002205248
ATP11A	3381.460948	-1.235805549	0.344839379	-3.583713529	3.39E-04	0.015316704
ATP1A2	74.19024395	-4.296411471	0.877405921	-4.8967204	9.74E-07	1.28E-04
ATP2A3	13.24829178	-3.155033674	0.892959822	-3.53323139	4.11E-04	0.017581383
AXL	9329.008184	-1.656958148	0.455316691	-3.639133334	2.74E-04	0.013066884
BAALC	26.64718517	-4.067154369	0.791959943	-5.135555665	2.81E-07	4.42E-05
BCL7A	286.9808934	-2.263901952	0.423318224	-5.347990768	8.89E-08	1.72E-05
BLK	23.25933184	-4.953221393	0.97615063	-5.074238789	3.89E-07	5.82E-05
BRCA2	89.94671512	-1.970458734	0.38394154	-5.132184268	2.86E-07	4.47E-05
BRIP1	147.6565624	-1.61381228	0.451873014	-3.571384503	3.55E-04	0.015784757
C14H5orf30	52.37788057	-1.032221394	0.315948475	-3.267056107	0.001086721	0.034281408
C1H1orf198	2631.941963	-2.160766396	0.623943904	-3.46307798	5.34E-04	0.021226394
C1QTNF3	8792.284788	-3.954061366	0.73234279	-5.399194779	6.69E-08	1.32E-05
C20H6orf141	29.41474357	-2.726871768	0.694662349	-3.925463604	8.66E-05	0.005122239
CABCOCO1	18.27530453	-1.902403891	0.578727897	-3.287216496	0.00101183	0.032630974
CALB2	13.28298366	-4.433923865	1.298139597	-3.415598656	6.36E-04	0.023756657
CALHM5	552.0224815	-2.400414446	0.715692691	-3.353973678	7.97E-04	0.027498943
CARD10	1620.088715	-1.167844773	0.356026596	-3.28021779	0.00103727	0.033255882
CAVIN1	20375.08514	-1.571070812	0.363329289	-4.32409624	1.53E-05	0.001342178
CCKBR	12.61025937	-4.564563124	1.456455785	-3.134021075	0.001724285	0.047933552
CCL13	116.6004026	-5.268499513	0.942529605	-5.589744326	2.27E-08	5.43E-06
CD55	25.28947506	-4.238789396	1.151781161	-3.68020379	2.33E-04	0.011591285
CDC42EP2	84.84077859	-3.448633379	1.008249361	-3.420417125	6.25E-04	0.023517003
CDK5RAP2	1385.984989	-1.009781388	0.305294301	-3.307567105	9.41E-04	0.030982277
CENPC	895.8080818	-1.051759067	0.264701576	-3.973376677	7.09E-05	0.004405582
CENPF	500.0238842	-2.753360659	0.703336143	-3.914715156	9.05E-05	0.005307805
CENPK	284.6285504	-2.045411725	0.483910608	-4.226837958	2.37E-05	0.001876463
CEP128	126.0319765	-1.307481433	0.411635305	-3.176310238	0.001491613	0.043756434
CEP70	254.6306335	-1.399287246	0.401305512	-3.48683784	4.89E-04	0.019832183
CHRDL2	160.9289686	-5.530900324	0.993897015	-5.5648626	2.62E-08	6.11E-06
CLDN2	6.438771869	-5.645062208	1.754801166	-3.216924126	0.001295729	0.039066068
CLIC4	18221.39146	-1.178675547	0.211715941	-5.567249882	2.59E-08	6.11E-06
CNKSR3	626.7436282	-2.042285296	0.627142217	-3.256494686	0.00112797	0.035242852
COL11A1	919.5160225	-3.10031994	0.819917295	-3.781259354	1.56E-04	0.008445733
COL15A1	25669.46232	-2.442122339	0.529287027	-4.613984881	3.95E-06	4.18E-04
COL18A1	1955.477239	-2.978939318	0.844725202	-3.526518814	4.21E-04	0.017874148
COL23A1	59.62898393	-3.061792689	0.967117715	-3.165894536	0.001546068	0.044596076
COL4A1	8083.233942	-1.585380331	0.49448156	-3.206146513	0.001345255	0.040254834
CRTAC1	880.1025299	-2.180647524	0.640290744	-3.405714584	6.60E-04	0.02438624
CWH43	70.49612089	-5.10986916	1.32623933	-3.852901239	1.17E-04	0.006550852
CYR61	6117.126387	-1.741004586	0.37226021	-4.67684845	2.91E-06	3.25E-04
DES	319.2869479	-3.848557665	0.98436123	-3.909700574	9.24E-05	0.005398832
DIO3	94.98039627	-3.798482277	0.856278329	-4.436036917	9.16E-06	8.74E-04
DISP3	63.43393279	-5.955851671	1.117281776	-5.330662147	9.79E-08	1.86E-05
DKK2	9.106077574	-7.01541452	1.612016939	-4.351948389	1.35E-05	0.001223238
DMD	143.8602407	-3.830883787	0.893381788	-4.288070159	1.80E-05	0.001528485
DQA_2	124.3141249	-6.245394533	1.577896382	-3.958051114	7.56E-05	0.004666444
ECSCR	18.71772479	-4.58051283	1.07316461	-4.268229483	1.97E-05	0.001614591
ECT2	646.5005464	-2.091444979	0.624866652	-3.347026078	8.17E-04	0.027992959
EDN1	123.7208509	-3.397913231	1.051411732	-3.231762712	0.001230292	0.037672311
EGR2	64.08692145	-2.592396514	0.767433044	-3.378010021	7.30E-04	0.026141003
EIF2S2	50.54500122	-22.87634981	3.9076483	-5.854249938	4.79E-09	1.42E-06
EMP1	5277.55384	-1.408338934	0.403644093	-3.48906118	4.85E-04	0.019778948
ENPP1	1518.870738	-2.832705044	0.56955015	-4.973583176	6.57E-07	9.38E-05
ENPP4	171.1335009	-2.675876473	0.851891997	-3.141098263	0.001683155	0.047435085
ENPP5	197.7605362	-2.114198331	0.562719335	-3.757109802	1.72E-04	0.00911596
ERG	304.0502825	-3.787474291	0.69527623	-5.447438195	5.11E-08	1.06E-05
ESYT3	125.0505353	-4.540260124	0.638729579	-7.10826659	1.18E-12	7.72E-10
EXOC6	33.45206682	-3.490579453	0.65034038	-5.367311579	7.99E-08	1.56E-05
F2R	3033.385973	-1.852006406	0.286298047	-6.46880558	9.88E-11	3.87E-08
F2RL1	100.3160744	-3.920536525	1.097276362	-3.572970913	3.53E-04	0.015765563
FADS3	40.90755435	-3.189996025	0.896971611	-3.556406897	3.76E-04	0.016473386
FAM129A	1559.571676	-2.230205908	0.599388023	-3.720804928	1.99E-04	0.010208463
FAM184B	57.91798714	-2.22210673	0.573987322	-3.871351589	1.08E-04	0.006147599
FBLN1	8982.09824	-4.060557817	1.148477875	-3.535599514	4.07E-04	0.017581383
FBXO5	152.5787137	-1.431272174	0.342457731	-4.179412653	2.92E-05	0.002222527
FGF10	2612.234927	-3.777294714	0.84796058	-4.454564048	8.41E-06	8.27E-04
FGF2	747.5868624	-3.036114764	0.963008411	-3.152739612	0.00161746	0.046031617
FLNC	5196.572526	-1.536186831	0.264651632	-5.804562096	6.45E-09	1.75E-06
FOXP4	1685.349443	-1.116857369	0.3143259	-3.553182761	3.81E-04	0.016637009
FRRS1L	67.96378136	-1.647769017	0.525985957	-3.132724352	0.00173192	0.04807173
GADD45B	843.4524189	-1.210684512	0.276783045	-4.374128168	1.22E-05	0.001116254
GADL1	38.49887725	-5.405250917	1.026664751	-5.264864614	1.40E-07	2.55E-05
GALNT16	1955.778404	-2.062320653	0.564586961	-3.652795397	2.59E-04	0.012529541
GAS2L3	78.0297359	-2.646195995	0.665158955	-3.978291166	6.94E-05	0.004355671
GEN1	132.8380365	-2.201779644	0.494627852	-4.451386297	8.53E-06	8.28E-04
GHR	349.0896037	-1.575034468	0.325782549	-4.834618894	1.33E-06	1.67E-04
GIPC2	110.9335349	-1.973053306	0.550349335	-3.585092557	3.37E-04	0.015273524
GNA14	98.56388051	-7.46863687	1.314418371	-5.682084971	1.33E-08	3.35E-06
GPRC5B	353.1376994	-3.287494944	0.921821548	-3.56630299	3.62E-04	0.016052474
GREM1	4575.593591	-2.205547322	0.509211467	-4.3312994	1.48E-05	0.001314901
GSDME	21.80492962	-3.976164102	1.138489633	-3.49249039	4.79E-04	0.019680436
GYPC	384.664951	-1.794674866	0.456943289	-3.92756587	8.58E-05	0.005094065
HHEX	63.02520821	-3.235315656	0.65640737	-4.928822869	8.27E-07	1.14E-04
HSPB7	82.90712207	-2.230849874	0.641472543	-3.477701266	5.06E-04	0.020232627
HTR1B	28.72246632	-3.071395759	0.768185307	-3.998248511	6.38E-05	0.004063493
HTR1D	31.87409909	-5.450269776	1.032858003	-5.276881974	1.31E-07	2.44E-05
HTRA3	3500.20691	-1.313127385	0.359136015	-3.656351166	2.56E-04	0.012430282
IFITM5	126.6090911	-1.810583613	0.552364181	-3.277880201	0.001045898	0.033406842
IL17RE	53.58115089	-2.375011118	0.547932785	-4.334493544	1.46E-05	0.001305149
INHBE	100.448136	-5.254662139	1.579486301	-3.326817165	8.78E-04	0.029553801
IQGAP2	61.60572194	-5.182106444	0.893513882	-5.799693266	6.64E-09	1.77E-06
ISLR2	427.9013782	-3.790192074	1.105001763	-3.430032603	6.04E-04	0.022899734
ISM2	46.43535123	-3.259637335	0.881907794	-3.696120338	2.19E-04	0.01108665
ITGA2	187.701854	-3.094426224	0.804697514	-3.845452693	1.20E-04	0.006730804
ITGA6	399.4509236	-1.372775396	0.325872328	-4.212617269	2.52E-05	0.001976784
KCNA1	12.92665843	-3.225701061	0.934313891	-3.452481111	5.55E-04	0.021656914
KIF15	185.6249605	-1.995654901	0.607127994	-3.287041484	0.001012459	0.032630974
KIF18A	329.4903677	-1.882061516	0.538936209	-3.492178639	4.79E-04	0.019680436
KIF20B	234.8030529	-2.175885398	0.506406865	-4.296713863	1.73E-05	0.001476915
KLF1	12.65730988	-3.271907111	0.968404632	-3.378657024	7.28E-04	0.026141003
KLF2	361.8601882	-1.563932617	0.498126097	-3.139631967	0.001691602	0.047600233
KNL1	372.6293244	-2.464018185	0.477536592	-5.1598521	2.47E-07	3.99E-05
LAMC3	17.86516514	-5.324351711	1.274309544	-4.178224777	2.94E-05	0.00222497
LIN9	297.1254819	-1.115814646	0.276236408	-4.039346777	5.36E-05	0.003542305
LITAF	1140.207887	-1.234715787	0.283567791	-4.354217325	1.34E-05	0.001216631
LMOD1	1071.499321	-2.380491494	0.525042967	-4.533898449	5.79E-06	5.92E-04
LOC100058633	113.8736848	-3.712223133	1.017791785	-3.647330611	2.65E-04	0.012732132
LOC100059239	1847.344686	-3.339079252	1.004715718	-3.323407003	8.89E-04	0.029657384
LOC100065910	17.23905604	-7.418067155	2.136101649	-3.47271262	5.15E-04	0.020567717
LOC100067589	940.8302321	-2.15916834	0.603324875	-3.57878223	3.45E-04	0.015494381
LOC100070501	6.880269785	-6.4418204	1.506533746	-4.275921743	1.90E-05	0.001587411
LOC100071697	50.64583103	-3.013298734	0.747457235	-4.031399512	5.54E-05	0.003618324
LOC100073089	71.22830223	-4.080841113	0.589664462	-6.920615671	4.50E-12	2.43E-09
LOC100629324	116.2587117	-4.717938983	1.209873506	-3.899530787	9.64E-05	0.005595167
LOC102148538	39.21078891	-2.182434788	0.684265983	-3.189453869	0.001425419	0.042105913
LOC102148564	248.5371108	-1.910368496	0.602712007	-3.169620773	0.00152638	0.044375944
LOC102149893	166.1322823	-1.244252159	0.312879804	-3.97677364	6.99E-05	0.004357868
LOC102150664	13.88122279	-3.879869476	0.93521551	-4.148636797	3.34E-05	0.002410017
LOC106781697	24.30847214	-3.673548692	0.811312884	-4.527906269	5.96E-06	6.06E-04
LOC106783107	231.5446933	-1.716587455	0.515208812	-3.331828602	8.63E-04	0.029348661
LOC111768058	74.35419782	-1.816751319	0.483455203	-3.757848311	1.71E-04	0.009115374
LOC111768519	69.300058	-1.33187178	0.400767263	-3.323304829	8.90E-04	0.029657384
LOC111773999	20.54018067	-3.00856206	0.864864037	-3.47865321	5.04E-04	0.020204821
LOC111774012	13.64520521	-2.499590721	0.735467998	-3.398639681	6.77E-04	0.024727889
LOC111774331	43.46751172	-1.445957265	0.43433315	-3.329143231	8.71E-04	0.029415623
LOC111775308	2772.818177	-1.916285085	0.430499783	-4.451303257	8.54E-06	8.28E-04
LRIG1	1721.645045	-1.439369709	0.26617483	-5.40761013	6.39E-08	1.28E-05
LYVE1	23.65490082	-2.937705158	0.706749773	-4.156641106	3.23E-05	0.00235851
MARVELD2	54.7855472	-2.226474346	0.697664104	-3.191327076	0.001416209	0.041901104
MEOX1	394.302956	-3.192220275	0.788390018	-4.049036901	5.14E-05	0.003466831
MFSD6	54.51684254	-1.744358952	0.539018519	-3.236176294	0.001211425	0.037156436
MGP	6322.553273	-4.15446838	1.226614897	-3.386937816	7.07E-04	0.025483239
MIS18BP1	262.7040965	-1.673192034	0.391425688	-4.274609683	1.91E-05	0.001587411
MNS1	39.98699707	-2.403563192	0.501699233	-4.790844857	1.66E-06	2.01E-04
MOB3B	39.51110279	-1.472863363	0.428895917	-3.434081101	5.95E-04	0.022843013
MPRIP	7904.335282	-1.00500619	0.294699723	-3.410271917	6.49E-04	0.024079042
MRVI1	636.4776602	-2.854867912	0.304493097	-9.375805045	6.86E-21	2.11E-17
MST1R	251.4946297	-2.629745976	0.385084331	-6.829013197	8.55E-12	4.37E-09
MTSS1L	4273.610131	-1.618089182	0.42106665	-3.842833866	1.22E-04	0.006782442
MUC1	35.14662357	-3.85906715	0.747888286	-5.159951321	2.47E-07	3.99E-05
MYBL1	591.144014	-3.896706578	1.182097212	-3.296434963	9.79E-04	0.031781781
MYC	1594.342881	-1.046839179	0.330067312	-3.171593011	0.001516053	0.044225188
MYO7A	66.54213881	-1.438002627	0.408896435	-3.516789353	4.37E-04	0.018352593
NCAM1	19.37936289	-2.259970395	0.682682544	-3.310426517	9.32E-04	0.030859006
NDRG1	16266.95476	-1.390180722	0.441029202	-3.15212851	0.001620849	0.046031617
NES	490.0517448	-1.695484898	0.45595666	-3.718522057	2.00E-04	0.010272452
NET1	3368.533917	-2.134557955	0.454140605	-4.700213838	2.60E-06	2.95E-04
NEXN	764.1866648	-2.504979932	0.732446044	-3.420019743	6.26E-04	0.023517003
NIPAL4	19.50539125	-3.355651032	0.808961795	-4.148095808	3.35E-05	0.002410017
NPFFR2	387.8142851	-3.553159509	0.797082828	-4.457704249	8.28E-06	8.24E-04
NRCAM	67.18854843	-3.426214014	1.066428918	-3.212791734	0.001314516	0.039399076
NT5E	7917.415901	-2.051133024	0.433812526	-4.728155366	2.27E-06	2.64E-04
NTM	103.8307689	-2.635462048	0.714052275	-3.690853092	2.24E-04	0.011268848
NUF2	242.0091801	-2.170542046	0.683906683	-3.173740075	0.001504884	0.044029219
OLFML1	45.42562126	-4.022097318	0.935363201	-4.300038012	1.71E-05	0.001468532
OSBPL10	244.3511639	-2.684232199	0.850146299	-3.157376796	0.001591955	0.045776167
OSBPL3	87.4301502	-3.471567199	0.598877526	-5.796789912	6.76E-09	1.78E-06
P2RX7	376.5470487	-2.770423513	0.591420438	-4.684355384	2.81E-06	3.17E-04
PAG1	770.2606686	-2.187448964	0.693609289	-3.153719245	0.001612041	0.04599693
PAQR6	57.32353672	-1.998160862	0.554078504	-3.606277535	3.11E-04	0.014362705
PARPBP	117.5572926	-1.445052005	0.458393747	-3.152425211	0.001619203	0.046031617
PCGF5	1635.882538	-1.747838141	0.543374787	-3.2166346	0.001297037	0.039066068
PDE5A	640.1597944	-2.785842929	0.495038844	-5.627523903	1.83E-08	4.55E-06
PDE8B	71.23085421	-3.161965118	0.891195301	-3.548004701	3.88E-04	0.01688731
PDLIM3	2432.369459	-3.6116914	0.949133628	-3.805250699	1.42E-04	0.007828771
PGGHG	894.3843476	-1.668758729	0.417199744	-3.999903532	6.34E-05	0.004049191
PIMREG	85.45149252	-3.91403059	1.14717026	-3.411900331	6.45E-04	0.024032566
PITPNM3	6.211007252	-6.494265876	1.800182122	-3.607560477	3.09E-04	0.014362705
PLA1A	193.4709505	-3.524537075	0.866416071	-4.067949792	4.74E-05	0.003244716
PLAC9	846.4526856	-1.640896256	0.475437091	-3.45134254	5.58E-04	0.021702511
POC1B	355.258793	-1.300840738	0.367961626	-3.535261959	4.07E-04	0.017581383
PODXL	319.0490779	-5.017547715	0.815027101	-6.156295551	7.45E-10	2.49E-07
POLA1	327.4178714	-1.048255589	0.306158375	-3.423899767	6.17E-04	0.023326609
PPIP5K2	607.8139613	-1.125599524	0.300189703	-3.749627356	1.77E-04	0.009285259
PPP1R3B	2115.783763	-1.33103812	0.328961818	-4.046178146	5.21E-05	0.003483897
PRKAG3	166.6336323	-4.509100543	0.913915897	-4.933824388	8.06E-07	1.12E-04
PRKD1	627.6741516	-1.049449729	0.301371064	-3.482251136	4.97E-04	0.020066419
PROKR2	69.32515779	-2.452399514	0.743783749	-3.297194268	9.77E-04	0.031781781
PTCHD1	84.41660593	-4.36590576	0.763531939	-5.718039465	1.08E-08	2.75E-06
PXDC1	960.535212	-1.553676228	0.396895384	-3.914573689	9.06E-05	0.005307805
RAP1GAP2	344.6211405	-2.596161116	0.362024713	-7.171226221	7.43E-13	5.07E-10
RASL11A	189.7246912	-4.140829736	0.869625627	-4.761623403	1.92E-06	2.28E-04
RASSF7	220.1955769	-1.292296506	0.368043476	-3.511260459	4.46E-04	0.018632195
RCAN3	656.2289738	-1.720372153	0.542643116	-3.170356542	0.00152252	0.044333757
RFX2	140.7356593	-2.329892726	0.734627641	-3.171528805	0.001516388	0.044225188
RGS17	184.351932	-1.807542695	0.397698244	-4.545010506	5.49E-06	5.65E-04
RNASE10	16.55278901	-6.06237178	1.702084677	-3.561733362	3.68E-04	0.016219931
RNF144B	275.5296793	-2.360954705	0.339377009	-6.956731432	3.48E-12	1.94E-09
RNF152	56.82986552	-3.65992271	0.986101557	-3.711506875	2.06E-04	0.010485724
ROR1	179.0278845	-2.481914936	0.73793741	-3.363313611	7.70E-04	0.027139747
RTKN2	30.30250119	-3.007926463	0.760449515	-3.955458456	7.64E-05	0.004685896
SCHIP1	932.0107767	-1.591416222	0.462234786	-3.442874206	5.76E-04	0.022205784
SCN5A	359.469524	-4.515670126	1.322069256	-3.415607848	6.36E-04	0.023756657
SEMA4D	112.2850367	-2.846207751	0.666901744	-4.267806729	1.97E-05	0.001614591
Sep-10	1774.083505	-1.262773067	0.402829914	-3.134754948	0.001719977	0.047933552
SFRP4	267.6014565	-5.074719313	1.45536665	-3.486900921	4.89E-04	0.019832183
SGO2	153.4927864	-2.469235608	0.423529077	-5.830144237	5.54E-09	1.59E-06
SHTN1	185.0743316	-2.410076661	0.566410811	-4.254997633	2.09E-05	0.001687355
SLC20A2	526.3361214	-1.63226701	0.442410411	-3.68948598	2.25E-04	0.011298618
SLC38A1	303.8582658	-3.09630747	0.758586083	-4.08168241	4.47E-05	0.003075473
SLC9A7	106.9103564	-2.830307375	0.66212444	-4.274585267	1.91E-05	0.001587411
SLCO2A1	33.67359662	-7.961994657	1.566189085	-5.083673952	3.70E-07	5.58E-05
SLCO3A1	735.7474374	-1.011064115	0.300064675	-3.369487308	7.53E-04	0.02675475
SLCO5A1	67.99331029	-2.484867393	0.593858968	-4.184271899	2.86E-05	0.002193649
SMC2	369.4383074	-25.97626549	3.85924449	-6.730919887	1.69E-11	7.76E-09
SMC4	1588.095037	-2.001694096	0.274533505	-7.291256115	3.07E-13	2.17E-10
SORBS1	202.031975	-2.277665042	0.591165658	-3.852837204	1.17E-04	0.006550852
SORBS2	2863.726205	-3.453814409	0.894438914	-3.861431289	1.13E-04	0.006363414
SOX8	18.67799947	-6.103580368	1.426962521	-4.277323531	1.89E-05	0.001587411
SOX9	370.9402739	-2.919598864	0.753173655	-3.876395365	1.06E-04	0.006059009
STC2	1616.269096	-2.641224902	0.710502866	-3.717402177	2.01E-04	0.010289418
STK38L	3607.586783	-1.64590516	0.384090401	-4.28520253	1.83E-05	0.001541233
SYNE2	104.5746959	-2.242986003	0.595511933	-3.766483722	1.66E-04	0.008882955
SYTL2	3504.093906	-1.42385897	0.375457485	-3.792330757	1.49E-04	0.008173997
TCEA3	337.593715	-1.205312922	0.227476131	-5.298634691	1.17E-07	2.19E-05
TEAD4	1029.596602	-1.444295395	0.41289433	-3.497978268	4.69E-04	0.019387223
TENM4	98.47759334	-3.164854455	0.897606078	-3.525883495	4.22E-04	0.017874148
TF	10.16069831	-3.686856866	1.097492976	-3.359344385	7.81E-04	0.02725035
THBS1	41274.13285	-2.478759302	0.793793297	-3.122676032	0.001792149	0.048860619
THBS2	32000.52249	-2.825775545	0.783262757	-3.607698078	3.09E-04	0.014362705
TIMD4	142.9425031	-2.731209914	0.814043799	-3.355114207	7.93E-04	0.027442687
TJP2	859.9606969	-2.600144852	0.831727482	-3.126198073	0.001770822	0.048494708
TLL1	334.2245372	-4.105389702	1.207491306	-3.399933136	6.74E-04	0.024660142
TMEM108	124.2390293	-1.442451522	0.408239658	-3.533344923	4.10E-04	0.017581383
TMPO	2221.57307	-1.308855897	0.274743681	-4.763916295	1.90E-06	2.27E-04
TMTC4	467.6270739	-1.153575668	0.369245532	-3.124142523	0.001783241	0.048762224
TNC	34873.56356	-2.22347413	0.422449965	-5.263283976	1.42E-07	2.55E-05
TNFRSF11A	37.2748157	-3.497442068	1.047121703	-3.340053078	8.38E-04	0.028652027
TNFRSF13C	361.6164081	-1.758139248	0.424292786	-4.143693472	3.42E-05	0.002447216
TNFRSF1B	2772.079631	-1.337331678	0.336207165	-3.977701298	6.96E-05	0.004355671
TNFSF8	4194.047728	-3.195602819	0.892476983	-3.580599702	3.43E-04	0.015462422
TOPBP1	986.9764747	-1.029830632	0.317264444	-3.245969258	0.001170515	0.036325436
TRAM2	2832.742225	-1.146821405	0.354315901	-3.23672012	0.001209119	0.037147618
TRIL	45.79885768	-4.083896245	0.997188331	-4.095411184	4.21E-05	0.002926561
TRIM35	1466.157438	-1.626132639	0.408189879	-3.983765212	6.78E-05	0.004289726
TRIM59	328.007257	-1.836975158	0.373062326	-4.924043597	8.48E-07	1.16E-04
TRIM9	45.58801569	-3.020662087	0.870042701	-3.471854983	5.17E-04	0.020588873
TSHZ3	909.2367925	-1.10965584	0.282182088	-3.93241062	8.41E-05	0.005041238
TTK	226.1705309	-2.220378052	0.704054222	-3.153703199	0.00161213	0.04599693
WFDC1	2004.385435	-3.669316867	0.608031001	-6.034752931	1.59E-09	5.23E-07
WISP2	367.8393224	-3.607266923	0.964443565	-3.740257131	1.84E-04	0.009556673
YDJC	165.0781661	-1.164612454	0.287536889	-4.05030624	5.12E-05	0.003460755
ZNF367	224.7951356	-2.445807208	0.547305779	-4.468813052	7.87E-06	7.91E-04
ZNF385D	193.0562116	-4.142279473	0.621633531	-6.663539316	2.67E-11	1.14E-08
