# Supplementary material for: Exogenous interleukin-1 beta stimulation regulates equine tenocyte function and gene expression in three-dimensional culture which can be rescued by pharmacological inhibition of interleukin 1 receptor, but not nuclear factor kappa B, signaling
Source: Mol Cell Biochem. 2023 Jun 14;479(5):1059–78. doi: 10.1007/s11010-023-04779-z (PMC11116237; doi:10.1007/s11010-023-04779-z)
Supplement: Supplementary file 17 — Online Resource 10: The 150 DE genes following the control vs IL-1ß + IL1Ra pairwise comparison Supplementary file17 (CSV 11 KB) [file 11010_2023_4779_MOESM17_ESM.csv]

genes	baseMean	log2FoldChange	lfcSE	stat	pvalue	padj
AARD	26.26799408	4.17444445	1.138621315	3.666227214	2.46E-04	0.033730783
ACOD1	478.4636229	6.159394946	1.476747224	4.170920282	3.03E-05	0.006893456
ADAMTS4	2389.210128	2.815258675	0.800003699	3.519057074	4.33E-04	0.047989398
ADAMTSL4	2473.320881	1.302658187	0.360611271	3.612361267	3.03E-04	0.039222398
AGTRAP	1055.150729	2.228797157	0.523102539	4.260727084	2.04E-05	0.005018184
ANKRD33B	58.2139232	2.536847761	0.552636619	4.590444563	4.42E-06	0.001620363
AOAH	36.08312897	6.783549913	0.999247287	6.788659827	1.13E-11	2.03E-08
ARRDC3	4265.759841	1.480135302	0.298453392	4.959351584	7.07E-07	3.22E-04
C1H15orf48	2446.461305	5.628261428	1.008463928	5.581024045	2.39E-08	1.63E-05
C26H21orf2	871.2950403	1.844960542	0.328027858	5.624402003	1.86E-08	1.38E-05
CA12	8385.67978	2.630086154	0.500308855	5.256925057	1.46E-07	7.97E-05
CCL2	43035.24021	2.148860379	0.504381176	4.260389724	2.04E-05	0.005018184
CCL20	17364.23322	4.878713688	0.91896932	5.308897244	1.10E-07	6.39E-05
CFAP161	65.79621788	3.890697388	1.041831442	3.734478756	1.88E-04	0.027576208
CFB	569.5008839	3.575801173	0.636428928	5.618539656	1.93E-08	1.38E-05
CHI3L1	653.8474562	4.24006955	0.781787414	5.423558213	5.84E-08	3.50E-05
CSF3	83959.62091	10.31260373	1.31191673	7.86071516	3.82E-15	1.24E-11
CXCL1	32718.72041	5.490610471	0.884356291	6.208595477	5.35E-10	6.40E-07
CXCL12	1289.683162	3.233958238	0.638827158	5.062336815	4.14E-07	2.01E-04
CXCL2	9546.915048	7.952687005	1.199626163	6.629304401	3.37E-11	5.05E-08
CXCL6	392797.9769	6.656977199	1.101782579	6.042006225	1.52E-09	1.52E-06
CXCL8	62407.95502	6.890900665	1.379417157	4.995516134	5.87E-07	2.77E-04
EGFL6	1333.653516	4.109592544	1.07422328	3.825640927	1.30E-04	0.022088586
FYN	4527.524204	1.40149636	0.300382508	4.665705634	3.08E-06	0.001200218
GLCCI1	250.0686982	1.435760539	0.332549725	4.317431147	1.58E-05	0.004167156
GPAM	5869.183013	2.990913596	0.576307872	5.189784391	2.11E-07	1.08E-04
GPR84	152.0061698	4.852830939	0.880050483	5.514264277	3.50E-08	2.17E-05
GPR88	235.4318423	2.832576456	0.687721502	4.118784198	3.81E-05	0.008337947
IFNAR2	2344.62348	1.021383779	0.239447406	4.265587158	1.99E-05	0.005018184
IL13RA2	276.348122	4.551239257	1.265984492	3.595019753	3.24E-04	0.040409678
IL1B	30.21498903	5.0716211	1.412683527	3.590061753	3.31E-04	0.040647904
IL1B_1	265.8704616	9.438367413	1.665902191	5.665619185	1.46E-08	1.14E-05
IL6	86386.85671	8.376844983	0.840082926	9.971450106	2.03E-23	1.82E-19
IL7	116.4846841	3.442635611	0.776169274	4.43541857	9.19E-06	0.002894002
INSIG1	4146.209267	1.23698842	0.291858871	4.238310162	2.25E-05	0.005463132
ITGB8	2105.095816	2.777650688	0.595982408	4.660625294	3.15E-06	0.001204054
KIAA0408	80.61783426	2.70009502	0.718938497	3.755668992	1.73E-04	0.026299593
LOC100054029	47.91376635	7.593529311	1.81967821	4.173006671	3.01E-05	0.006893456
LOC100055916	37.85089309	4.214812674	1.120345628	3.762064643	1.69E-04	0.02594905
LOC100056698	16649.27904	6.889329447	1.235319302	5.576962519	2.45E-08	1.63E-05
LOC100056936	11577.75224	6.962275884	0.886887989	7.850231342	4.15E-15	1.24E-11
LOC100060505	7493.5345	4.19867739	0.703364023	5.969423018	2.38E-09	2.14E-06
LOC100060539	3536.552301	8.23040547	0.644646134	12.76732308	2.50E-37	4.48E-33
LOC100065733	842.2949932	2.132222728	0.588812768	3.621223663	2.93E-04	0.038701945
LOC100067649	206.763157	5.105181916	1.164732767	4.383135823	1.17E-05	0.00349994
LOC100070137	2304.912937	1.293253379	0.309215625	4.182367489	2.88E-05	0.006725544
LOC102148954	408.0455364	1.573575418	0.241956823	6.503538107	7.85E-11	1.08E-07
LOC102149554	199.2459876	1.333223219	0.295473467	4.512158852	6.42E-06	0.002250399
LOC102150482	368.10863	1.015902914	0.249103915	4.078229421	4.54E-05	0.009697809
LOC106782347	168.853103	1.757376766	0.498571486	3.524824055	4.24E-04	0.047248387
LOC111770964	1257.526357	1.855412361	0.488802786	3.795830163	1.47E-04	0.024013577
LOC111771193	25.96117097	4.038962232	0.931938692	4.333935553	1.46E-05	0.004019035
LOC111771768	1992.71692	2.852455163	0.538158808	5.300396683	1.16E-07	6.48E-05
LOC111773191	629.9580807	3.518969663	0.388325202	9.061914197	1.28E-19	7.67E-16
LOC111773472	10.96516408	6.715809416	1.845184437	3.639641264	2.73E-04	0.036303322
LOC111774914	9.673087753	6.21229817	1.695698398	3.663563153	2.49E-04	0.033825512
MEDAG	12368.1168	1.062883595	0.243429777	4.366284226	1.26E-05	0.003659051
MIP-2BETA	11957.44009	6.151598485	0.809076983	7.603230122	2.89E-14	7.41E-11
MIR146A	9.732595433	6.032839808	1.650850554	3.654382762	2.58E-04	0.034795439
MIR9064	1563.441692	1.994177989	0.552616861	3.608608655	3.08E-04	0.039222398
MLLT11	4935.257146	1.553307568	0.417381937	3.72154957	1.98E-04	0.028664271
MMP8	826.9667678	6.124146363	1.052564599	5.818309272	5.94E-09	4.85E-06
MSC	4176.878572	1.11727956	0.249165077	4.484093726	7.32E-06	0.002480099
MYOM2	89.62488476	3.438923264	0.436939163	7.870485309	3.53E-15	1.24E-11
NFKBIZ	3551.319118	2.463193359	0.486067966	5.067590403	4.03E-07	2.01E-04
P2RY14	125.2483369	2.74654675	0.771775877	3.558736198	3.73E-04	0.044028711
PITRM1	10944.94009	2.275256354	0.460182256	4.944250509	7.64E-07	3.35E-04
PLA2G2A	1661.646112	6.446333199	1.438894774	4.480058802	7.46E-06	0.002480645
PNKD	1082.402774	2.900017145	0.73488242	3.946232849	7.94E-05	0.016012778
PRR16	826.372808	3.051377143	0.82660349	3.691464143	2.23E-04	0.031269357
PTGDS	27.30677788	3.762748816	1.021451994	3.683725558	2.30E-04	0.031984745
PTGER4	748.2004401	2.285959209	0.549855096	4.157384783	3.22E-05	0.007223292
PTPRU	4389.085627	2.149508134	0.387878259	5.541708215	3.00E-08	1.92E-05
RAB39A	86.86717693	3.867433101	0.635912825	6.081703257	1.19E-09	1.26E-06
RAPGEF5	24.26013883	3.415962759	0.770047329	4.436042605	9.16E-06	0.002894002
RASL12	1352.230823	2.246913574	0.453334208	4.956417434	7.18E-07	3.22E-04
RTN1	612.447294	3.031506043	0.757002909	4.004616107	6.21E-05	0.012817071
SAA1	107828.17	5.208430531	0.803955218	6.478508274	9.26E-11	1.19E-07
SLC11A2	2439.659319	1.815664017	0.419129204	4.331991185	1.48E-05	0.004019035
SLC12A5	66.9041998	1.735246525	0.447345907	3.878981564	1.05E-04	0.019614217
SLC18B1	270.3095925	2.886251085	0.689191126	4.187881963	2.82E-05	0.006674009
SLC1A2	325.2581873	4.078715188	1.068208048	3.818277904	1.34E-04	0.022336777
SLC7A2	10537.635	5.905538475	1.366510887	4.321618315	1.55E-05	0.004149868
SNCB	82.74808182	3.112266737	0.830350659	3.748135446	1.78E-04	0.02643011
SOD2	43726.69587	3.568197987	0.478760405	7.45299309	9.12E-14	2.05E-10
SP6	388.7050654	2.54376465	0.421784719	6.030954981	1.63E-09	1.54E-06
SRGN	1450.811303	3.892248086	1.016630952	3.828575237	1.29E-04	0.022088586
ST8SIA5	1954.594708	1.556147486	0.442855054	3.513897992	4.42E-04	0.04833442
SUSD6	2227.365798	1.263259281	0.266383395	4.742259853	2.11E-06	8.62E-04
TNFAIP3	3092.258019	2.916979851	0.557802569	5.229412721	1.70E-07	8.98E-05
TNFAIP6	11222.03347	2.427693489	0.352346302	6.890077966	5.58E-12	1.11E-08
TRAF2	1653.309662	1.065437797	0.249822278	4.264782975	2.00E-05	0.005018184
TRPM2	50.43097903	5.440121223	1.245759817	4.366910178	1.26E-05	0.003659051
UBE2D1	1955.388162	1.060547303	0.300509423	3.529164879	4.17E-04	0.046770581
UMAD1	627.9943073	1.92329063	0.532537444	3.611559434	3.04E-04	0.039222398
VEGFA	23593.53966	1.359099248	0.378791707	3.587985752	3.33E-04	0.040694123
VNN2	61.31193071	3.04812745	0.794522675	3.836426003	1.25E-04	0.022088586
ZC3H12A	4301.253483	2.440164557	0.531092371	4.59461421	4.34E-06	0.001620363
ABLIM1	73.79624907	-4.198910641	1.090152109	-3.851674097	1.17E-04	0.021058872
ADD2	114.2725126	-1.665072191	0.463222874	-3.594537929	3.25E-04	0.040409678
AFAP1L2	16.88798234	-2.837475966	0.753707232	-3.764692503	1.67E-04	0.02594905
APCDD1	17.11075235	-5.156860472	1.346061792	-3.831072617	1.28E-04	0.022088586
ASPM	545.9355108	-2.53964604	0.639161506	-3.973402675	7.09E-05	0.014453231
ATAD2	828.6158316	-1.336329958	0.344234733	-3.882031151	1.04E-04	0.019573695
ATAD5	155.9696287	-1.027509761	0.286820108	-3.582418853	3.40E-04	0.041290621
BCL7A	286.9808934	-1.827927815	0.421078046	-4.341066541	1.42E-05	0.003977066
BLK	23.25933184	-2.85032243	0.787683652	-3.61861316	2.96E-04	0.038809012
BRCA2	89.94671512	-1.379351355	0.374664405	-3.681564981	2.32E-04	0.032008938
C14H5orf30	52.37788057	-1.246722979	0.318274346	-3.917133112	8.96E-05	0.017676463
C1QTNF3	8792.284788	-2.85053897	0.732138213	-3.893443777	9.88E-05	0.019076531
CENPK	284.6285504	-1.808690611	0.482354531	-3.749712079	1.77E-04	0.02643011
CEP128	126.0319765	-1.548782839	0.413019583	-3.749901705	1.77E-04	0.02643011
DISP3	63.43393279	-3.794207944	1.022629002	-3.710248719	2.07E-04	0.029734859
FADS3	40.90755435	-3.219848934	0.895600049	-3.595186195	3.24E-04	0.040409678
FANCI	348.0273322	-1.81970666	0.492200979	-3.697080538	2.18E-04	0.030826696
FBXO5	152.5787137	-1.29220908	0.340691869	-3.79289674	1.49E-04	0.024080229
FLNC	5196.572526	-1.012338369	0.264487051	-3.827553621	1.29E-04	0.022088586
GADL1	38.49887725	-4.229107813	0.937963188	-4.508820673	6.52E-06	0.002250399
GAS2L3	78.0297359	-2.504819035	0.662049938	-3.783429149	1.55E-04	0.024791993
GNA14	98.56388051	-4.739152163	1.173947176	-4.036938168	5.42E-05	0.011436547
HMGB3	459.2506095	-1.518770661	0.410359063	-3.701077415	2.15E-04	0.030585934
HSPB7	82.90712207	-2.337369659	0.641694309	-3.6424971	2.70E-04	0.036170732
IQGAP2	61.60572194	-2.865422833	0.81046133	-3.535545406	4.07E-04	0.046146786
ITGA6	399.4509236	-1.554114009	0.326117326	-4.765505794	1.88E-06	7.86E-04
KCNA1	12.92665843	-3.709533513	0.908371701	-4.083717613	4.43E-05	0.009585593
KIF18A	329.4903677	-2.031464144	0.539069393	-3.768465008	1.64E-04	0.025864321
KIF20B	234.8030529	-1.782693867	0.504286701	-3.535080075	4.08E-04	0.046146786
KNL1	372.6293244	-2.245586881	0.476389633	-4.71376102	2.43E-06	9.70E-04
LOC111771557	12.46957787	-7.256814575	1.94378236	-3.733347273	1.89E-04	0.027576208
MRVI1	636.4776602	-2.007356435	0.301445404	-6.659104454	2.76E-11	4.50E-08
MSH2	279.2433854	-1.195592127	0.336456753	-3.553479359	3.80E-04	0.044028711
NES	490.0517448	-2.015149423	0.456451511	-4.414815972	1.01E-05	0.00312892
NPFFR2	387.8142851	-3.021268423	0.795075813	-3.799975267	1.45E-04	0.023832098
NRM	193.0293642	-1.014389881	0.236235386	-4.293979399	1.75E-05	0.004565766
OSBPL3	87.4301502	-2.207190904	0.577429153	-3.822444522	1.32E-04	0.022167843
PIMREG	85.45149252	-4.089886078	1.149288114	-3.558625578	3.73E-04	0.044028711
PMCH	23.65767027	-2.078640084	0.576054489	-3.608408795	3.08E-04	0.039222398
PODXL	319.0490779	-3.326007543	0.802612296	-4.143977807	3.41E-05	0.007564525
PTCHD1	84.41660593	-2.587270828	0.727615267	-3.555822623	3.77E-04	0.044028711
RIBC2	46.09252296	-4.437578875	1.248666087	-3.553855527	3.80E-04	0.044028711
RTKN2	30.30250119	-2.680656593	0.745997805	-3.59338402	3.26E-04	0.040409678
SAPCD2	16.06840716	-5.287869279	1.379965051	-3.831886375	1.27E-04	0.022088586
SGO2	153.4927864	-1.995890095	0.418491923	-4.769244005	1.85E-06	7.86E-04
SLCO2A1	33.67359662	-4.105514597	1.091556297	-3.76115699	1.69E-04	0.02594905
SMC4	1588.095037	-1.596019752	0.273996983	-5.82495375	5.71E-09	4.85E-06
STK38L	3607.586783	-1.367555386	0.38397471	-3.56157671	3.69E-04	0.044028711
TRIL	45.79885768	-3.476340388	0.977285268	-3.557139867	3.75E-04	0.044028711
WFDC1	2004.385435	-2.64274711	0.607200436	-4.352347191	1.35E-05	0.003837746
ZNF367	224.7951356	-2.400736425	0.546628356	-4.391898806	1.12E-05	0.003418753
ZNF385D	193.0562116	-2.742843283	0.607352124	-4.516067657	6.30E-06	0.002250399
