# Supplementary material for: Exogenous interleukin-1 beta stimulation regulates equine tenocyte function and gene expression in three-dimensional culture which can be rescued by pharmacological inhibition of interleukin 1 receptor, but not nuclear factor kappa B, signaling
Source: Mol Cell Biochem. 2023 Jun 14;479(5):1059–78. doi: 10.1007/s11010-023-04779-z (PMC11116237; doi:10.1007/s11010-023-04779-z)
Supplement: Supplementary file 18 — Online Resource 11: The 54 DE genes following the IL-1ß vs IL-1ß + IL1Ra pairwise comparison Supplementary file18 (CSV 4 KB) [file 11010_2023_4779_MOESM18_ESM.csv]

genes	baseMean	log2FoldChange	lfcSE	stat	pvalue	padj
ALDH1A2	57.96652829	7.057485642	1.556329967	4.53469752	5.77E-06	0.005055225
BAMBI	133.4047245	2.522161565	0.439583225	5.737620141	9.60E-09	2.94E-05
CALCRL	21.55081529	5.415223848	1.421281859	3.81009848	1.39E-04	0.047694145
CYP1A1	84.44079872	3.775807254	0.717778789	5.260405176	1.44E-07	2.20E-04
ECHDC1	3760.224601	1.419230222	0.337733893	4.202214386	2.64E-05	0.016214063
ENOX1	621.1912116	2.170725854	0.434130997	5.000163243	5.73E-07	7.53E-04
ENPP2	86.64342962	3.948504098	1.018929608	3.875149045	1.07E-04	0.03983799
FOXC1	1000.986248	2.253766554	0.495857382	4.545191086	5.49E-06	0.005050284
G0S2	2321.411159	2.154677348	0.524182595	4.110547296	3.95E-05	0.020754505
GLCCI1	250.0686982	1.280464131	0.321122757	3.987459945	6.68E-05	0.029262731
GPR84	152.0061698	3.178937855	0.601324503	5.286559654	1.25E-07	2.09E-04
IL17RB	101.553531	3.332333459	0.849066553	3.924702309	8.68E-05	0.036319598
LOC100049811	1551.90471	1.477580416	0.374686146	3.943514948	8.03E-05	0.034364814
LRRTM3	11.08871487	6.442029233	1.612187918	3.995830239	6.45E-05	0.028936662
MED12L	746.0036593	1.934867673	0.467148711	4.141866665	3.44E-05	0.019811439
MIP-2BETA	11957.44009	3.122958659	0.80128476	3.897439231	9.72E-05	0.037271905
PARM1	35.33223173	3.634436922	0.729488151	4.982174034	6.29E-07	7.71E-04
PPFIBP2	111.514134	2.391553696	0.592025171	4.039614888	5.35E-05	0.025928392
SALL1	40.93357777	3.3345358	0.802938894	4.152913535	3.28E-05	0.019487518
ABI3BP	2619.521949	-2.884646989	0.607219131	-4.75058647	2.03E-06	0.002332897
ACSL1	4713.773708	-1.820368377	0.441556658	-4.122615623	3.75E-05	0.020275477
C1R	7242.075473	-3.0256198	0.540687218	-5.595878167	2.20E-08	4.49E-05
CCL13	116.6004026	-3.601287612	0.945652177	-3.80825815	1.40E-04	0.047694145
DENND3	759.9716313	-2.041216106	0.52870941	-3.860752363	1.13E-04	0.040004733
DQA_2	124.3141249	-6.184515367	1.578010461	-3.919185277	8.88E-05	0.036335209
EIF2S2	50.54500122	-22.22244308	3.908320221	-5.685932017	1.30E-08	3.42E-05
ENPP1	1518.870738	-2.454052309	0.569647102	-4.308022109	1.65E-05	0.012125437
ENPP5	197.7605362	-2.20227432	0.562744183	-3.913455504	9.10E-05	0.036399803
ESYT3	125.0505353	-2.605935333	0.644193628	-4.045267171	5.23E-05	0.025928392
GHR	349.0896037	-1.394288694	0.326235789	-4.273867982	1.92E-05	0.013094131
IL13RA1	4436.475818	-1.062111355	0.2245101	-4.730795436	2.24E-06	0.002420988
LITAF	1140.207887	-1.215555699	0.283639256	-4.285569344	1.82E-05	0.012901337
LOC100059239	1847.344686	-4.149608362	1.004651532	-4.130395695	3.62E-05	0.020195306
LOC100073089	71.22830223	-4.461084988	0.588494931	-7.580498578	3.44E-14	3.17E-10
LOC102150412	9.771630143	-3.911502593	1.011635663	-3.866513148	1.10E-04	0.03983799
LOC102150664	13.88122279	-3.754170757	0.937954849	-4.002506904	6.27E-05	0.028835126
LOC102150724	152.0202565	-2.331561374	0.516440374	-4.514676798	6.34E-06	0.005304531
LOC106783107	231.5446933	-2.813334047	0.513608299	-5.477586815	4.31E-08	7.93E-05
LOC111774331	43.46751172	-1.825101525	0.431542796	-4.229248041	2.34E-05	0.015410785
MEOX1	394.302956	-3.199915121	0.78844747	-4.05850135	4.94E-05	0.025247202
MST1R	251.4946297	-2.932520017	0.384711592	-7.622645318	2.49E-14	3.17E-10
MUC1	35.14662357	-3.516810941	0.750527373	-4.685786375	2.79E-06	0.00285131
NDRG1	16266.95476	-1.903681756	0.441018482	-4.316557767	1.58E-05	0.012125437
OLFML1	45.42562126	-5.233670502	0.93076138	-5.622999206	1.88E-08	4.32E-05
P2RX7	376.5470487	-2.599701517	0.591630377	-4.394131235	1.11E-05	0.00889878
PGGHG	894.3843476	-1.759469301	0.417192411	-4.217404858	2.47E-05	0.015682531
RAP1GAP2	344.6211405	-2.169638128	0.362741465	-5.981224468	2.21E-09	8.15E-06
RNF144B	275.5296793	-1.590187456	0.341085144	-4.66214223	3.13E-06	0.003031021
SEMA4D	112.2850367	-4.243334833	0.663581656	-6.394593332	1.61E-10	9.87E-07
SMC2	369.4383074	-24.02942217	3.859598824	-6.225885972	4.79E-10	2.20E-06
TCEA3	337.593715	-1.194563734	0.227738066	-5.245340635	1.56E-07	2.21E-04
TIFA	599.3416905	-1.70434447	0.424593061	-4.014065768	5.97E-05	0.028162113
TNC	34873.56356	-1.648044574	0.422458457	-3.901080795	9.58E-05	0.037271905
TNFSF13B	339.5525763	-4.916725757	1.270740773	-3.869180765	1.09E-04	0.03983799
