# Supplementary material for: Exogenous interleukin-1 beta stimulation regulates equine tenocyte function and gene expression in three-dimensional culture which can be rescued by pharmacological inhibition of interleukin 1 receptor, but not nuclear factor kappa B, signaling
Source: Mol Cell Biochem. 2023 Jun 14;479(5):1059–78. doi: 10.1007/s11010-023-04779-z (PMC11116237; doi:10.1007/s11010-023-04779-z)
Supplement: Supplementary file 19 — Online Resource 12: GO-slim enrichment analysis for the 590 DE genes comparing IL-1ß vs control reveals enrichment for NF-KB signalling Supplementary file19 (CSV 11 KB) [file 11010_2023_4779_MOESM19_ESM.csv]

PANTHER GO-Slim Biological Process	Equus caballus - REFLIST (20864)	upload_1 (511)	upload_1 (expected)	upload_1 (over/under)	upload_1 (fold Enrichment)	upload_1 (raw P-value)	upload_1 (FDR)
cellular response to lipopolysaccharide (GO:0071222)	37	13	0.91	+	14.35	1.13E-10	8.39E-08
inflammatory response (GO:0006954)	139	22	3.4	+	6.46	4.39E-11	9.75E-08
response to cytokine (GO:0034097)	161	23	3.94	+	5.83	9.98E-11	1.11E-07
response to lipopolysaccharide (GO:0032496)	41	13	1	+	12.95	3.24E-10	1.20E-07
cellular response to molecule of bacterial origin (GO:0071219)	40	13	0.98	+	13.27	2.52E-10	1.40E-07
cellular response to biotic stimulus (GO:0071216)	41	13	1	+	12.95	3.24E-10	1.44E-07
cell surface receptor signaling pathway (GO:0007166)	890	56	21.8	+	2.57	4.79E-10	1.52E-07
response to molecule of bacterial origin (GO:0002237)	44	13	1.08	+	12.06	6.71E-10	1.86E-07
biological regulation (GO:0065007)	5429	197	132.97	+	1.48	1.11E-09	2.23E-07
cellular response to lipid (GO:0071396)	56	14	1.37	+	10.21	9.46E-10	2.33E-07
response to lipid (GO:0033993)	68	15	1.67	+	9.01	1.06E-09	2.36E-07
cytokine-mediated signaling pathway (GO:0019221)	139	20	3.4	+	5.87	1.50E-09	2.77E-07
cellular response to cytokine stimulus (GO:0071345)	148	20	3.62	+	5.52	3.96E-09	6.28E-07
signaling (GO:0023052)	2282	102	55.89	+	1.82	3.79E-09	6.47E-07
cell communication (GO:0007154)	2294	102	56.18	+	1.82	5.89E-09	8.72E-07
response to organic substance (GO:0010033)	562	40	13.76	+	2.91	6.51E-09	9.04E-07
cellular response to organic substance (GO:0071310)	460	35	11.27	+	3.11	1.26E-08	1.64E-06
positive regulation of biological process (GO:0048518)	1308	68	32.04	+	2.12	1.34E-08	1.65E-06
cellular response to oxygen-containing compound (GO:1901701)	149	19	3.65	+	5.21	2.26E-08	2.64E-06
signal transduction (GO:0007165)	2116	94	51.82	+	1.81	2.52E-08	2.80E-06
regulation of biological process (GO:0050789)	4981	178	121.99	+	1.46	4.39E-08	4.64E-06
response to oxygen-containing compound (GO:1901700)	170	19	4.16	+	4.56	1.51E-07	1.52E-05
positive regulation of cellular process (GO:0048522)	1173	60	28.73	+	2.09	2.12E-07	2.05E-05
defense response (GO:0006952)	325	26	7.96	+	3.27	3.99E-07	3.54E-05
regulation of cellular process (GO:0050794)	4773	168	116.9	+	1.44	3.93E-07	3.64E-05
cellular response to stimulus (GO:0051716)	2567	102	62.87	+	1.62	1.27E-06	1.09E-04
response to chemical (GO:0042221)	829	45	20.3	+	2.22	1.35E-06	1.11E-04
cellular response to chemical stimulus (GO:0070887)	596	36	14.6	+	2.47	1.75E-06	1.39E-04
biological process involved in interspecies interaction between organisms (GO:0044419)	290	23	7.1	+	3.24	2.14E-06	1.53E-04
response to biotic stimulus (GO:0009607)	291	23	7.13	+	3.23	2.25E-06	1.56E-04
response to other organism (GO:0051707)	290	23	7.1	+	3.24	2.14E-06	1.58E-04
response to external biotic stimulus (GO:0043207)	290	23	7.1	+	3.24	2.14E-06	1.64E-04
positive regulation of molecular function (GO:0044093)	386	27	9.45	+	2.86	2.68E-06	1.80E-04
cell migration (GO:0016477)	278	22	6.81	+	3.23	3.67E-06	2.39E-04
homeostatic process (GO:0042592)	329	24	8.06	+	2.98	4.95E-06	3.14E-04
antimicrobial humoral immune response mediated by antimicrobial peptide (GO:0061844)	23	7	0.56	+	12.43	5.41E-06	3.25E-04
chemical homeostasis (GO:0048878)	285	22	6.98	+	3.15	5.32E-06	3.28E-04
response to external stimulus (GO:0009605)	527	32	12.91	+	2.48	6.55E-06	3.83E-04
system development (GO:0048731)	826	43	20.23	+	2.13	6.87E-06	3.91E-04
multicellular organism development (GO:0007275)	922	46	22.58	+	2.04	1.16E-05	6.12E-04
ion homeostasis (GO:0050801)	233	19	5.71	+	3.33	1.13E-05	6.13E-04
anatomical structure development (GO:0048856)	1163	54	28.48	+	1.9	1.12E-05	6.21E-04
animal organ development (GO:0048513)	381	25	9.33	+	2.68	1.74E-05	8.99E-04
developmental process (GO:0032502)	1309	58	32.06	+	1.81	2.11E-05	1.07E-03
neutrophil migration (GO:1990266)	42	8	1.03	+	7.78	2.24E-05	1.11E-03
positive regulation of NF-kappaB transcription factor activity (GO:0051092)	71	10	1.74	+	5.75	2.29E-05	1.11E-03
response to stimulus (GO:0050896)	3091	112	75.7	+	1.48	2.41E-05	1.14E-03
regulation of multicellular organismal process (GO:0051239)	271	20	6.64	+	3.01	2.59E-05	1.20E-03
cell motility (GO:0048870)	323	22	7.91	+	2.78	3.27E-05	1.42E-03
leukocyte migration (GO:0050900)	74	10	1.81	+	5.52	3.16E-05	1.43E-03
localization of cell (GO:0051674)	323	22	7.91	+	2.78	3.27E-05	1.45E-03
biological_process (GO:0008150)	10692	309	261.87	+	1.18	3.65E-05	1.53E-03
Unclassified (UNCLASSIFIED)	10172	202	249.13	-	0.81	3.65E-05	1.56E-03
granulocyte chemotaxis (GO:0071621)	46	8	1.13	+	7.1	4.00E-05	1.64E-03
antimicrobial humoral response (GO:0019730)	47	8	1.15	+	6.95	4.58E-05	1.85E-03
external encapsulating structure organization (GO:0045229)	78	10	1.91	+	5.23	4.75E-05	1.85E-03
metal ion homeostasis (GO:0055065)	194	16	4.75	+	3.37	4.86E-05	1.86E-03
extracellular matrix organization (GO:0030198)	78	10	1.91	+	5.23	4.75E-05	1.88E-03
lipid catabolic process (GO:0016042)	79	10	1.93	+	5.17	5.24E-05	1.94E-03
extracellular structure organization (GO:0043062)	79	10	1.93	+	5.17	5.24E-05	1.97E-03
regulation of cell population proliferation (GO:0042127)	155	14	3.8	+	3.69	5.79E-05	2.11E-03
granulocyte migration (GO:0097530)	50	8	1.22	+	6.53	6.77E-05	2.43E-03
cation homeostasis (GO:0055080)	223	17	5.46	+	3.11	7.10E-05	2.50E-03
inorganic ion homeostasis (GO:0098771)	224	17	5.49	+	3.1	7.48E-05	2.59E-03
positive regulation of DNA-binding transcription factor activity (GO:0051091)	84	10	2.06	+	4.86	8.37E-05	2.86E-03
positive regulation of signaling (GO:0023056)	276	19	6.76	+	2.81	9.75E-05	3.23E-03
positive regulation of cell communication (GO:0010647)	276	19	6.76	+	2.81	9.75E-05	3.28E-03
positive regulation of cell population proliferation (GO:0008284)	87	10	2.13	+	4.69	1.09E-04	3.57E-03
locomotion (GO:0040011)	398	24	9.75	+	2.46	1.23E-04	3.94E-03
cellular metal ion homeostasis (GO:0006875)	168	14	4.11	+	3.4	1.28E-04	4.07E-03
multicellular organismal process (GO:0032501)	1492	61	36.54	+	1.67	1.31E-04	4.09E-03
leukocyte chemotaxis (GO:0030595)	56	8	1.37	+	5.83	1.38E-04	4.26E-03
intracellular signal transduction (GO:0035556)	825	39	20.21	+	1.93	1.47E-04	4.46E-03
myeloid leukocyte migration (GO:0097529)	57	8	1.4	+	5.73	1.54E-04	4.56E-03
response to bacterium (GO:0009617)	171	14	4.19	+	3.34	1.53E-04	4.58E-03
regulation of multicellular organismal development (GO:2000026)	131	12	3.21	+	3.74	1.71E-04	5.00E-03
regulation of DNA-binding transcription factor activity (GO:0051090)	94	10	2.3	+	4.34	1.95E-04	5.64E-03
immune system process (GO:0002376)	629	32	15.41	+	2.08	2.21E-04	6.28E-03
regulation of molecular function (GO:0065009)	730	35	17.88	+	1.96	2.51E-04	6.96E-03
positive regulation of signal transduction (GO:0009967)	250	17	6.12	+	2.78	2.56E-04	7.02E-03
cell population proliferation (GO:0008283)	180	14	4.41	+	3.18	2.50E-04	7.03E-03
movement of cell or subcellular component (GO:0006928)	644	32	15.77	+	2.03	2.68E-04	7.27E-03
positive regulation of intracellular signal transduction (GO:1902533)	160	13	3.92	+	3.32	2.79E-04	7.28E-03
cellular chemical homeostasis (GO:0055082)	205	15	5.02	+	2.99	2.82E-04	7.28E-03
cellular process (GO:0009987)	9726	280	238.21	+	1.18	2.73E-04	7.30E-03
growth (GO:0040007)	80	9	1.96	+	4.59	2.77E-04	7.33E-03
regulation of biological quality (GO:0065008)	831	38	20.35	+	1.87	3.72E-04	9.49E-03
cellular cation homeostasis (GO:0030003)	191	14	4.68	+	2.99	4.38E-04	1.11E-02
positive regulation of catalytic activity (GO:0043085)	289	18	7.08	+	2.54	4.62E-04	1.15E-02
cellular ion homeostasis (GO:0006873)	193	14	4.73	+	2.96	4.83E-04	1.19E-02
regulation of response to stimulus (GO:0048583)	934	41	22.88	+	1.79	5.14E-04	1.25E-02
I-kappaB kinase/NF-kappaB signaling (GO:0007249)	53	7	1.3	+	5.39	5.53E-04	1.33E-02
positive regulation of metabolic process (GO:0009893)	670	32	16.41	+	1.95	5.67E-04	1.35E-02
developmental growth (GO:0048589)	74	8	1.81	+	4.41	7.64E-04	1.71E-02
cellular developmental process (GO:0048869)	808	36	19.79	+	1.82	7.76E-04	1.72E-02
cell chemotaxis (GO:0060326)	74	8	1.81	+	4.41	7.64E-04	1.73E-02
cell differentiation (GO:0030154)	805	36	19.72	+	1.83	7.47E-04	1.74E-02
cellular lipid catabolic process (GO:0044242)	74	8	1.81	+	4.41	7.64E-04	1.75E-02
tumor necrosis factor-mediated signaling pathway (GO:0033209)	14	4	0.34	+	11.67	7.57E-04	1.75E-02
positive regulation of gene expression (GO:0010628)	114	10	2.79	+	3.58	8.00E-04	1.76E-02
positive regulation of macromolecule metabolic process (GO:0010604)	597	29	14.62	+	1.98	7.45E-04	1.76E-02
chemotaxis (GO:0006935)	181	13	4.43	+	2.93	8.28E-04	1.79E-02
taxis (GO:0042330)	181	13	4.43	+	2.93	8.28E-04	1.80E-02
cellular response to tumor necrosis factor (GO:0071356)	41	6	1	+	5.98	8.48E-04	1.81E-02
response to tumor necrosis factor (GO:0034612)	42	6	1.03	+	5.83	9.49E-04	2.01E-02
regulation of signal transduction (GO:0009966)	689	32	16.87	+	1.9	1.07E-03	2.22E-02
cellular homeostasis (GO:0019725)	235	15	5.76	+	2.61	1.06E-03	2.23E-02
divalent inorganic cation homeostasis (GO:0072507)	141	11	3.45	+	3.19	1.10E-03	2.24E-02
response to stress (GO:0006950)	855	37	20.94	+	1.77	1.09E-03	2.24E-02
positive regulation of hydrolase activity (GO:0051345)	188	13	4.6	+	2.82	1.15E-03	2.29E-02
regulation of intracellular signal transduction (GO:1902531)	413	22	10.12	+	2.17	1.14E-03	2.30E-02
regulation of cell communication (GO:0010646)	765	34	18.74	+	1.81	1.26E-03	2.50E-02
regulation of signaling (GO:0023051)	766	34	18.76	+	1.81	1.28E-03	2.51E-02
cellular calcium ion homeostasis (GO:0006874)	122	10	2.99	+	3.35	1.29E-03	2.52E-02
positive regulation of response to stimulus (GO:0048584)	422	22	10.34	+	2.13	1.35E-03	2.60E-02
intracellular transport (GO:0046907)	745	6	18.25	-	0.33	1.46E-03	2.77E-02
calcium ion homeostasis (GO:0055074)	124	10	3.04	+	3.29	1.45E-03	2.77E-02
intracellular protein transport (GO:0006886)	287	0	7.03	-	< 0.01	1.51E-03	2.83E-02
tissue development (GO:0009888)	148	11	3.62	+	3.03	1.58E-03	2.95E-02
cell-cell signaling (GO:0007267)	397	21	9.72	+	2.16	1.63E-03	3.01E-02
ossification (GO:0001503)	18	4	0.44	+	9.07	1.68E-03	3.08E-02
Wnt signaling pathway (GO:0016055)	106	9	2.6	+	3.47	1.78E-03	3.24E-02
RNA processing (GO:0006396)	465	2	11.39	-	0.18	1.82E-03	3.29E-02
response to endogenous stimulus (GO:0009719)	250	15	6.12	+	2.45	1.89E-03	3.33E-02
cell-cell signaling by wnt (GO:0198738)	107	9	2.62	+	3.43	1.89E-03	3.36E-02
humoral immune response (GO:0006959)	107	9	2.62	+	3.43	1.89E-03	3.38E-02
cell-cell adhesion (GO:0098609)	203	13	4.97	+	2.61	2.18E-03	3.81E-02
mitotic sister chromatid segregation (GO:0000070)	52	6	1.27	+	4.71	2.56E-03	4.38E-02
positive regulation of cell adhesion (GO:0045785)	52	6	1.27	+	4.71	2.56E-03	4.41E-02
attachment of spindle microtubules to kinetochore (GO:0008608)	9	3	0.22	+	13.61	2.54E-03	4.41E-02
cellular divalent inorganic cation homeostasis (GO:0072503)	136	10	3.33	+	3	2.73E-03	4.63E-02
cell growth (GO:0016049)	36	5	0.88	+	5.67	2.82E-03	4.75E-02
