# Supplementary material for: Exogenous interleukin-1 beta stimulation regulates equine tenocyte function and gene expression in three-dimensional culture which can be rescued by pharmacological inhibition of interleukin 1 receptor, but not nuclear factor kappa B, signaling
Source: Mol Cell Biochem. 2023 Jun 14;479(5):1059–78. doi: 10.1007/s11010-023-04779-z (PMC11116237; doi:10.1007/s11010-023-04779-z)
Supplement: Supplementary file 20 — Online Resource 13: GO-slim enrichment analysis for the 150 DE genes comparing IL-1ß vs IL-ß + IL1Ra reveals no enrichment for NF-KB signalling Supplementary file20 (CSV 5 KB) [file 11010_2023_4779_MOESM20_ESM.csv]

PANTHER GO-Slim Biological Process	Equus caballus - REFLIST (20864)	upload_1 (127)	upload_1 (expected)	upload_1 (over/under)	upload_1 (fold Enrichment)	upload_1 (raw P-value)	upload_1 (FDR)
inflammatory response (GO:0006954)	139	13	0.85	+	15.36	8.38E-12	1.86E-08
cellular response to lipopolysaccharide (GO:0071222)	37	8	0.23	+	35.52	2.57E-10	7.12E-08
cellular response to cytokine stimulus (GO:0071345)	148	12	0.9	+	13.32	2.56E-10	8.13E-08
myeloid leukocyte migration (GO:0097529)	57	9	0.35	+	25.94	2.26E-10	8.35E-08
cellular response to lipid (GO:0071396)	56	9	0.34	+	26.4	1.96E-10	8.70E-08
leukocyte migration (GO:0050900)	74	10	0.45	+	22.2	8.68E-11	9.63E-08
cytokine-mediated signaling pathway (GO:0019221)	139	12	0.85	+	14.18	1.31E-10	9.66E-08
response to lipopolysaccharide (GO:0032496)	41	8	0.25	+	32.06	5.26E-10	1.06E-07
leukocyte chemotaxis (GO:0030595)	56	9	0.34	+	26.4	1.96E-10	1.09E-07
cellular response to molecule of bacterial origin (GO:0071219)	40	8	0.24	+	32.86	4.43E-10	1.09E-07
cellular response to biotic stimulus (GO:0071216)	41	8	0.25	+	32.06	5.26E-10	1.17E-07
response to cytokine (GO:0034097)	161	12	0.98	+	12.24	6.33E-10	1.17E-07
response to lipid (GO:0033993)	68	9	0.41	+	21.74	9.30E-10	1.48E-07
response to molecule of bacterial origin (GO:0002237)	44	8	0.27	+	29.87	8.65E-10	1.48E-07
cell chemotaxis (GO:0060326)	74	9	0.45	+	19.98	1.84E-09	2.72E-07
defense response (GO:0006952)	325	15	1.98	+	7.58	2.31E-09	3.21E-07
cellular response to oxygen-containing compound (GO:1901701)	149	11	0.91	+	12.13	3.71E-09	4.85E-07
cellular response to organic substance (GO:0071310)	460	17	2.8	+	6.07	4.64E-09	5.72E-07
response to oxygen-containing compound (GO:1901700)	170	11	1.03	+	10.63	1.35E-08	1.58E-06
neutrophil migration (GO:1990266)	42	7	0.26	+	27.38	1.75E-08	1.94E-06
cell migration (GO:0016477)	278	13	1.69	+	7.68	2.48E-08	2.62E-06
granulocyte chemotaxis (GO:0071621)	46	7	0.28	+	25	3.07E-08	3.10E-06
granulocyte migration (GO:0097530)	50	7	0.3	+	23	5.17E-08	4.99E-06
response to stress (GO:0006950)	855	21	5.2	+	4.04	6.58E-08	6.08E-06
response to organic substance (GO:0010033)	562	17	3.42	+	4.97	7.87E-08	6.99E-06
cell motility (GO:0048870)	323	13	1.97	+	6.61	1.33E-07	1.05E-05
cell surface receptor signaling pathway (GO:0007166)	890	21	5.42	+	3.88	1.27E-07	1.08E-05
localization of cell (GO:0051674)	323	13	1.97	+	6.61	1.33E-07	1.09E-05
cellular response to chemical stimulus (GO:0070887)	596	17	3.63	+	4.69	1.77E-07	1.36E-05
response to external stimulus (GO:0009605)	527	16	3.21	+	4.99	1.87E-07	1.38E-05
biological process involved in interspecies interaction between organisms (GO:0044419)	290	12	1.77	+	6.8	3.11E-07	2.10E-05
response to biotic stimulus (GO:0009607)	291	12	1.77	+	6.77	3.23E-07	2.11E-05
response to other organism (GO:0051707)	290	12	1.77	+	6.8	3.11E-07	2.16E-05
response to external biotic stimulus (GO:0043207)	290	12	1.77	+	6.8	3.11E-07	2.23E-05
movement of cell or subcellular component (GO:0006928)	644	17	3.92	+	4.34	5.10E-07	3.23E-05
antimicrobial humoral immune response mediated by antimicrobial peptide (GO:0061844)	23	5	0.14	+	35.71	6.58E-07	4.06E-05
signaling (GO:0023052)	2282	34	13.89	+	2.45	9.77E-07	5.86E-05
cell communication (GO:0007154)	2294	34	13.96	+	2.43	1.03E-06	6.02E-05
locomotion (GO:0040011)	398	13	2.42	+	5.37	1.30E-06	7.40E-05
chemotaxis (GO:0006935)	181	9	1.1	+	8.17	2.39E-06	1.29E-04
taxis (GO:0042330)	181	9	1.1	+	8.17	2.39E-06	1.32E-04
signal transduction (GO:0007165)	2116	31	12.88	+	2.41	4.34E-06	2.29E-04
response to bacterium (GO:0009617)	171	8	1.04	+	7.69	1.35E-05	6.98E-04
response to chemical (GO:0042221)	829	17	5.05	+	3.37	1.39E-05	7.00E-04
antimicrobial humoral response (GO:0019730)	47	5	0.29	+	17.48	1.55E-05	7.65E-04
cellular response to stimulus (GO:0051716)	2567	33	15.63	+	2.11	3.13E-05	1.51E-03
regulation of biological process (GO:0050789)	4981	51	30.32	+	1.68	5.91E-05	2.79E-03
regulation of cellular process (GO:0050794)	4773	49	29.05	+	1.69	7.50E-05	3.47E-03
immune system process (GO:0002376)	629	13	3.83	+	3.4	1.42E-04	6.29E-03
positive regulation of biological process (GO:0048518)	1308	20	7.96	+	2.51	1.39E-04	6.31E-03
positive regulation of cell population proliferation (GO:0008284)	87	5	0.53	+	9.44	2.42E-04	1.05E-02
biological regulation (GO:0065007)	5429	52	33.05	+	1.57	3.39E-04	1.45E-02
response to stimulus (GO:0050896)	3091	34	18.82	+	1.81	6.08E-04	2.50E-02
humoral immune response (GO:0006959)	107	5	0.65	+	7.68	5.99E-04	2.51E-02
positive regulation of gene expression (GO:0010628)	114	5	0.69	+	7.21	7.89E-04	3.18E-02
cell adhesion mediated by integrin (GO:0033627)	31	3	0.19	+	15.9	1.13E-03	4.47E-02
