# Supplementary material for: Exogenous interleukin-1 beta stimulation regulates equine tenocyte function and gene expression in three-dimensional culture which can be rescued by pharmacological inhibition of interleukin 1 receptor, but not nuclear factor kappa B, signaling
Source: Mol Cell Biochem. 2023 Jun 14;479(5):1059–78. doi: 10.1007/s11010-023-04779-z (PMC11116237; doi:10.1007/s11010-023-04779-z)
Supplement: Supplementary file 21 — Online Resource 14: The 33 DE genes suggested to mediate tenocyte-induced collagen gel contraction Supplementary file21 (CSV 0 KB) [file 11010_2023_4779_MOESM21_ESM.csv]

MST1R
SALL1
ECHDC1
TNC
LOC102150664
LOC100049811
GHR
LOC111774331
ENPP5
NDRG1
ENOX1
RAP1GAP2
FOXC1
MUC1
RNF144B
PGGHG
CYP1A1
ESYT3
BAMBI
LRRTM3
LITAF
MED12L
PPFIBP2
ENPP1
LOC100073089
TCEA3
ABI3BP
IL17RB
G0S2
ENPP2
P2RX7
LOC106783107
OLFML1
